# Supplementary material for: NifFinder: improved Nif protein prediction using SWeeP vectors and neural networks
Source: Bioinform Adv. 2025 Oct 16;5(1):vbaf260. doi: 10.1093/bioadv/vbaf260 (PMC12664700; doi:10.1093/bioadv/vbaf260)
Supplement: vbaf260_Supplementary_Data [file vbaf260_supplementary_data.zip]

Archive with 2 entries (2 files):
- Supplementary_analysis_data.zip
- 2 - Supplementary_NifFINDER.xlsx
