# Supplementary material for: NifFinder: improved Nif protein prediction using SWeeP vectors and neural networks
Source: Bioinform Adv. 2025 Oct 16;5(1):vbaf260. doi: 10.1093/bioadv/vbaf260 (PMC12664700; doi:10.1093/bioadv/vbaf260)
Supplement: vbaf260_Supplementary_Data [file vbaf260_supplementary_data.zip › 2 - Supplementary_NifFINDER.xlsx]

## Sheet: Table_S1
Table S1 - Trainning results of NifFinder RBF and MLP models (RNAmodels performance)
NifH	MLP	RBF			Metrics calc from confusion matrix results:
S	1	0.993			S	TP
E	0.997	1				TP+FN			Legend:
A	0.999	0.995							TP = True positive
P	0.998	1			P	TP			TN = True negative
F1	0.999	0.996				TP+FP			FP = False positive
NifD	MLP	RBF							FN = False negative
S	0.997	0.997			A	TP+TN​			S = Sensibility
E	1	1				Total			P = Precision
A	0.998	0.998							E = Specificity
P	1	1			E	TN			A = accuracy
F1	0.999	0.999				TN+FP
NifK	MLP	RBF
S	0.988	0.988			F1 Score	2×	P×S
E	0.995	1					P+S
A	0.99	0.992
P	0.998	1
F1	0.993	0.994
NifE	MLP	RBF
S	0.995	0.99
E	0.995	1
A	0.995	0.993
P	0.997	1
F1	0.996	0.995
NifN	MLP	RBF
S	0.959	0.93
E	0.924	1
A	0.948	0.95
P	0.962	1
F1	0.961	0.963
NifX	MLP	RBF
S	0.87	0.891
E	0.85	0.985
A	0.864	0.916
P	0.934	0.994
F1	0.901	0.94
NifB	MLP	RBF
S	0.985	0.987
E	1	1
A	0.99	0.991
P	1	1
F1	0.992	0.994
NifO	MLP	RBF
S	1	0.973
E	0.947	1
A	0.981	0.981
P	0.972	1
F1	0.986	0.986
NifQ	MLP	RBF
S	0.978	0.974
E	0.843	1
A	0.933	0.981
P	0.926	1
F1	0.951	0.987
NifU	MLP	RBF
S	0.982	0.994
E	0.919	1
A	0.958	0.996
P	0.953	1
F1	0.967	0.997
NifS	MLP	RBF
S	0.988	0.978
E	0.968	1
A	0.981	0.985
P	0.984	1
F1	0.986	0.989
NifV	MLP	RBF
S	1	0.984
E	0.992	1
A	0.995	0.989
P	0.987	1
F1	0.994	0.992
NifW	MLP	RBF
S	0.985	0.978
E	0.831	1
A	0.924	0.985
P	0.898	1
F1	0.94	0.989
NifZ	MLP	RBF
S	0.99	0.983
E	0.998	0.993
A	0.992	0.987
P	0.999	0.996
F1	0.994	0.989
NifP	MLP	RBF
S	0.992	0.988
E	1	1
A	0.995	0.992
P	1	1
F1	0.996	0.994
NifT	MLP	RBF
S	0.977	0.983
E	0.873	0.993
A	0.934	0.987
P	0.915	0.996
F1	0.945	0.989
NifY	MLP	RBF
S	0.996	0.988
E	0.992	1
A	0.995	0.992
P	0.996	1
F1	0.996	0.994
NifM	MLP	RBF
S	0.985	0.987
E	0.909	1
A	0.96	0.991
P	0.956	1
F1	0.97	0.993
NifF	MLP	RBF
S	0.983	0.992
E	0.953	1
A	0.973	0.995
P	0.975	1
F1	0.979	0.996
NifJ	MLP	RBF
S	0.993	0.996
E	1	1
A	0.995	0.998
P	1	1
F1	0.996	0.998
NifA	MLP	RBF
S	0.972	0.983
E	1	1
A	0.981	0.989
P	1	1
F1	0.986	0.992
NifL	MLP	RBF
S	0.923	0.923
E	0.97	0.97
A	0.939	0.939
P	0.984	0.984
F1	0.952	0.952
NifI1	MLP	RBF
S	0.976	0.98
E	0.898	0.993
A	0.948	0.984
P	0.946	0.996
F1	0.96	0.988
NifI2	MLP	RBF
S	0.947	0.962
E	0.863	0.996
A	0.918	0.973
P	0.928	0.998
F1	0.937	0.98
NifXa	MLP	RBF
S	0.972	0.987
E	0.826	1
A	0.917	0.991
P	0.902	1
F1	0.936	0.99
Legend: Sensibility (S), Specificity (E), Accuracy (A), Precision (P) and F1-Score (F1)

## Sheet: Table_S2
Table S2 - Annotated Nif types Across 662 Archaeal and Bacterial Proteomes extracted from Nichio et al. 2025
Organism	genome_version	NifH	NifD	NifK	NifE	NifN	NifEN	NifB	NifNB	NifX	NifXa	NifV	NifU	NifS	NifW	NifZ	NifT	NifY	NifQ	NifM	NifP	NifO	NifJ	NifA	NifL	NifII
Acetobacterium woodii DSM 1030	GCF_000247605.1_ASM24760v1	1	1	1	1	0	0	0	1	0	0	2	0	0	0	0	0	0	0	0	0	0	0	0	0	2
Acidithiobacillus ferrivorans SS3	GCF_000214095.3_ASM21409v3	1	1	1	1	1	0	1	0	1	1	1	1	2	1	2	1	0	1	0	1	0	0	1	0	0
Acidithiobacillus ferrooxidans ATCC 23270	GCF_000021485.1_ASM2148v1	1	1	1	1	1	0	1	0	1	1	1	1	2	1	2	1	0	1	0	1	0	0	1	0	0
Acidithiobacillus ferrooxidans ATCC 53993	GCF_000020825.1_ASM2082v1	1	1	1	1	1	0	1	0	2	0	1	1	2	1	2	1	0	1	0	1	0	0	1	0	0
Alkaliphilus metalliredigens QYMF	GCF_000016985.1_ASM1698v1	1	1	1	1	1	0	1	0	0	0	0	0	0	0	0	0	0	0	0	0	0	0	0	0	2
Alkalitalea saponilacus	GCF_002201795.1_ASM220179v1	1	1	1	1	1	0	2	0	0	0	1	0	0	0	0	0	0	0	0	0	0	0	1	0	2
Allochromatium vinosum DSM 180	GCF_000025485.1_ASM2548v1	1	1	1	1	1	0	1	0	1	1	1	1	1	1	1	1	1	1	1	0	0	1	1	1	0
Anabaena cylindrica PCC 7122	GCF_000317695.1_ASM31769v1	2	1	1	1	1	0	1	0	1	1	1	1	1	1	1	1	0	0	0	1	0	1	0	0	0
Anabaena sp. 90	GCF_000312705.1_ASM31270v1	3	3	1	1	1	0	1	0	1	1	1	1	1	1	1	1	0	0	0	1	0	2	0	0	0
Anabaena sp. WA102	GCF_001277295.1_ASM127729v1	2	3	1	1	1	0	1	0	1	1	1	1	1	1	1	1	0	0	0	1	0	2	0	0	0
Anabaenopsis circularis NIES-21	GCF_002367975.1_ASM236797v1	1	1	1	1	1	0	1	0	1	1	1	1	1	1	1	1	0	0	0	1	0	2	0	0	0
Anabaenopsis elenkinii CCIBt3563	GCF_015245355.1 ASM1524535v1	1	1	1	1	1	0	1	0	1	1	1	1	1	1	1	1	0	0	0	1	0	0	0	0	0
Anaeromyxobacter sp. Fw109-5	GCF_000017505.1_ASM1750v1	1	1	1	0	0	1	1	0	1	0	1	0	0	1	0	0	0	0	0	1	0	1	1	0	0
Anaeromyxobacter sp. K	GCF_000020805.1_ASM2080v1	1	1	1	0	0	1	1	0	1	0	1	0	0	0	0	0	0	0	0	1	0	1	1	0	0
Aphanizomenon flos-aquae DEX188	GCF_017346855.1_ASM1734685v1	1	1	1	1	1	0	1	0	1	1	1	1	1	1	1	1	0	0	0	1	0	0	0	0	0
Aquaspirillum sp. LM1	GCF_002002905.1_ASM200290v1	1	1	1	1	1	0	1	0	1	1	1	1	1	1	1	1	1	1	1	1	1	0	1	1	0
Arcobacter nitrofigilis DSM 7299	GCF_000092245.1_ASM9224v1	1	1	1	1	1	0	1	0	2	1	1	1	1	1	1	1	0	1	0	0	0	0	1	0	0
Arcobacter sp. L	GCF_000284235.1_ASM28423v1	1	1	1	1	1	0	1	0	1	1	1	1	1	0	0	1	0	1	0	0	0	0	1	0	0
Aulosira laxa NIES-50	GCF_002368055.1_ASM236805v1	2	2	2	2	2	0	2	0	2	2	2	2	2	2	2	2	0	0	0	1	0	2	0	0	0
Azoarcus communis strain TSNA42	GCF_003111665.1_ASM311166v1	1	1	1	1	1	0	1	0	1	1	1	1	1	1	2	1	1	1	1	1	1	1	1	1	0
Azoarcus communis strain TSPY31	GCF_003111645.1_ASM311164v1	1	1	1	1	1	0	1	0	1	1	1	1	1	1	2	1	1	1	1	1	1	1	1	1	0
Azoarcus olearius strain DQS4	GCF_001682385.1_ASM168238v1	1	1	1	1	1	0	1	0	1	1	1	1	1	1	1	1	1	1	1	1	1	0	1	1	0
Azoarcus sp. BH72	GCF_000061505.1_ASM6150v1	1	1	1	1	1	0	1	0	1	1	1	1	1	1	1	1	1	1	1	1	1	0	1	1	0
Azoarcus sp. CIB	GCF_001190925.1_ASM119092v1	1	1	1	1	1	0	1	0	1	1	1	0	1	1	1	1	0	0	0	1	0	1	1	0	0
Azoarcus sp. KH32C	GCF_000349945.1_ASM34994v1	1	1	1	1	1	0	1	0	1	1	1	0	0	1	1	1	0	1	0	0	0	0	1	0	0
Azorhizobium caulinodans ORS 571	GCF_000010525.1_ASM1052v1	2	1	1	1	1	0	1	0	2	0	1	1	1	1	2	1	0	1	0	1	0	0	0	0	0
Azospira oryzae PS	GCF_000236665.1_ASM23666v1	1	1	1	1	1	0	1	0	1	1	1	0	1	1	1	1	0	1	0	2	0	0	1	0	0
Azospira restricta strain DSM 18626	GCF_016858125.1_ASM1685812v1	1	1	1	1	1	0	1	0	1	1	1	1	1	1	1	1	1	1	1	1	1	0	1	1	0
Azospira sp. I09	GCF_009177135.1_ASM917713v1	1	1	1	1	1	0	1	0	1	1	1	0	1	1	1	1	0	1	0	1	0	0	1	0	0
Azospirillum brasilense Az39	GCF_000632475.2_ASM63247v2	1	1	1	1	1	0	1	0	1	1	1	1	1	1	2	1	0	1	0	1	1	0	1	0	0
Azospirillum brasilense strain Sp7	GCF_001315015.1_ASM131501v1	1	1	1	1	1	0	1	0	1	1	1	1	1	1	2	1	0	1	0	1	1	0	1	0	0
Azospirillum humicireducens SgZ-5	GCF_001639105.2_ASM163910v2	1	1	1	1	1	0	1	0	1	1	1	1	2	1	2	1	0	1	0	1	1	0	1	0	0
Azospirillum lipoferum 4B	GCF_000283655.1_ASM28365v1	1	1	1	1	1	0	1	0	1	1	1	1	2	1	2	1	0	1	0	1	0	1	1	0	0
Azospirillum sp B510	GCF_000010725.1_ASM1072v1	1	1	1	1	1	0	1	0	1	0	1	1	2	1	2	1	0	0	0	1	1	0	1	0	0
Azospirillum sp CFH 70021	GCF_003130795.1_ASM313079v1	1	1	1	1	1	0	1	0	1	1	1	1	2	1	2	1	0	1	0	1	1	0	1	0	0
Azospirillum sp M2T2B2	GCF_003233655.1_ASM323365v1	1	1	1	1	1	0	1	0	2	0	1	1	2	1	2	1	0	1	0	1	1	0	1	0	0
Azospirillum sp TSH58	GCF_003119115.1_ASM311911v1	1	1	1	1	1	0	1	0	1	1	1	1	1	1	2	1	0	1	0	1	1	0	1	0	0
Azospirillum thiophilum strain BV-S	GCF_001305595.1_ASM130559v1	1	1	1	1	1	0	1	0	1	1	1	1	2	1	2	1	0	0	0	1	1	0	1	0	0
Azotobacter chroococcum B3	GCF_002220155.1_ASM222015v1	1	1	1	1	1	0	1	0	1	1	1	1	1	1	1	1	1	1	1	0	1	0	1	1	0
Azotobacter chroococcum NCIMB 8003	GCF_000817975.1_ASM81797v1	1	1	1	1	1	0	1	0	2	0	1	1	1	1	1	1	1	1	1	0	1	0	1	1	0
Azotobacter vinelandii CA	GCF_000380335.1_ASM38033v1	1	1	1	1	1	0	1	0	1	0	1	1	1	1	1	1	1	1	1	1	1	0	1	1	0
Azotobacter vinelandii CA6	GCF_000380365.1_ASM38036v1	1	1	1	1	1	0	1	0	1	1	1	1	1	1	1	1	2	1	1	1	1	0	1	1	0
Azotobacter vinelandii DJ	GCF_000021045.1_ASM2104v1	1	1	1	1	1	0	1	0	1	1	1	1	1	1	1	1	1	1	1	1	1	0	1	1	0
Beggiatoa leptomitoformis D-401	GCF_002849755.1_ASM284975v1	1	1	1	1	1	0	1	0	1	1	1	1	1	1	2	1	1	1	1	1	1	0	1	1	0
Beggiatoa leptomitoformis D-402	GCF_001305575.2_ASM130557v2	1	1	1	1	1	0	1	0	2	0	1	1	1	1	2	1	1	1	1	1	1	0	1	1	0
Beijerinckia indica subsp indica ATCC 9039	GCF_000019845.1_ASM1984v1	1	1	1	1	1	0	1	0	1	1	1	1	1	1	2	1	0	1	0	0	0	0	1	0	0
Blastochloris viridis 2015	GCF_001459775.1_Blastochloris_viridis_genome	1	1	1	1	1	0	1	0	1	1	1	1	1	1	1	1	0	1	0	0	0	0	1	0	0
Blastochloris viridis ATCC 19567	GCF_001402875.1_ASM140287v1	1	1	1	1	1	0	1	0	1	1	1	1	1	1	1	1	0	1	0	0	0	0	1	0	0
Blastochloris viridis DSM 133	GCF_001548155.2_BV133_assembly_1.0	1	1	1	1	1	0	1	0	1	1	1	1	1	1	1	1	0	1	0	0	0	0	1	0	0
Bradyrhizobium amphicarpaeae strain 39S1MB	GCF_002266435.2_ASM226643v2	1	1	1	1	1	0	1	0	1	1	1	1	1	1	2	1	0	1	0	1	0	0	1	0	0
Bradyrhizobium arachidis strain CCBAU 051107	GCF_015291705.1_ASM1529170v1	1	1	1	1	1	0	1	0	1	1	1	1	1	1	2	1	0	1	0	0	0	0	0	0	0
Bradyrhizobium diazoefficiens NK6	GCF_001549695.1_ASM154969v1	1	1	1	1	1	0	1	0	1	1	0	0	1	1	1	1	0	1	0	0	0	0	0	0	0
Bradyrhizobium diazoefficiens USDA 110	GCF_000011365.1_ASM1136v1	1	1	1	1	1	0	1	0	1	0	0	0	1	1	0	1	0	1	0	0	0	0	0	0	0
Bradyrhizobium diazoefficiens USDA 110 2016	GCF_001642675.1_ASM164267v1	1	1	1	1	1	0	1	0	1	1	0	1	1	1	2	1	0	1	0	0	0	0	0	0	0
Bradyrhizobium diazoefficiens USDA 122	GCF_001908315.1_ASM190831v1	1	1	1	1	1	0	1	0	1	0	0	0	0	1	0	0	0	1	0	0	0	0	0	0	0
Bradyrhizobium diazoefficiens XF7	GCF_003183845.1_ASM318384v1	1	1	1	1	1	0	1	0	2	0	0	0	1	1	1	1	0	1	0	0	0	0	0	0	0
Bradyrhizobium elkanii USDA 61	GCF_012871055.1_ASM1287105v1	1	1	1	1	1	0	1	0	1	1	1	1	1	1	2	1	0	1	0	0	0	0	0	0	0
Bradyrhizobium guangdongense strain CCBAU 51649	GCF_004114975.1_ASM411497v1	1	1	1	1	1	0	1	0	1	0	0	1	1	1	1	1	0	1	0	1	0	0	1	0	0
Bradyrhizobium guangxiense strain CCBAU 53363	GCF_004114915.1_ASM411491v1	1	1	1	1	1	0	1	0	2	0	1	1	1	1	3	1	0	1	0	1	0	0	1	0	0
Bradyrhizobium guangzhouense strain CCBAU 51670	GCF_004114955.1_ASM411495v1	1	1	1	1	1	0	1	0	1	0	0	0	0	1	1	1	0	1	0	0	0	0	0	0	0
Bradyrhizobium icense LMTR 13	GCF_001693385.1_ASM169338v1	1	1	1	1	1	0	1	0	1	1	1	1	1	1	2	1	0	1	0	0	0	0	0	0	0
Bradyrhizobium japonicum E109	GCF_000807315.1_ASM80731v1	1	1	1	1	0	0	1	0	2	1	0	0	1	1	1	1	0	1	0	0	0	0	0	0	0
Bradyrhizobium japonicum J5	GCF_001887695.1_ASM188769v1	1	1	1	1	0	0	1	0	1	1	0	0	1	1	1	1	0	1	0	0	0	0	0	0	0
Bradyrhizobium japonicum USDA 6	GCF_000284375.1_ASM28437v1	1	1	1	1	1	0	1	0	1	1	0	0	1	1	1	1	0	1	0	0	0	0	1	0	0
Bradyrhizobium oligotrophicum S58	GCF_000344805.1_ASM34480v1	2	1	1	1	1	0	1	0	2	0	1	1	1	1	2	1	0	1	0	1	0	0	1	0	0
Bradyrhizobium ottawaense OO99	GCF_002278135.2_ASM227813v2	1	1	1	1	1	0	1	0	1	1	0	1	0	1	2	1	0	1	0	0	0	0	1	0	0
Bradyrhizobium sp 2 39S1MB	GCF_002266435.2_ASM226643v2	1	1	1	1	1	0	1	0	2	0	1	1	1	1	2	1	0	1	0	1	0	0	1	0	0
Bradyrhizobium sp BTAi1	GCF_000015165.1_ASM1516v1	2	1	1	1	1	0	1	0	2	0	1	1	1	1	2	1	0	1	0	1	0	0	1	0	0
Bradyrhizobium sp CCGE-LA001	GCF_000296215.2_ASM29621v2	1	1	1	1	1	0	1	0	2	0	1	0	1	0	1	1	0	1	0	0	0	0	0	0	0
Bradyrhizobium sp ORS 278	GCF_000026145.1_ASM2614v1	2	1	1	1	1	0	1	0	2	0	1	1	1	1	2	1	0	1	0	1	0	0	1	0	0
Bradyrhizobium sp ORS 285	GCF_900176205.1_BRAD285_PRJEB202261_v1	2	1	1	1	1	0	1	0	1	0	1	1	1	1	2	1	0	1	0	1	0	0	1	0	0
Bradyrhizobium sp ORS 3257	GCF_900324035.1_BRAD3257	1	1	1	1	1	0	1	0	2	0	1	0	1	1	2	1	0	1	0	0	0	0	0	0	0
Bradyrhizobium sp S23321	GCF_000284275.1_ASM28427v1	2	1	1	1	1	0	1	0	2	0	1	1	1	1	3	1	0	1	0	1	0	0	1	0	0
Bradyrhizobium vignae isolate ORS3257	GCF_900324035.1_BRAD3257	1	1	1	1	1	0	1	0	1	1	1	0	0	1	2	1	0	1	0	0	0	0	0	0	0
Bradyrhizobium zhanjiangense strain CCBAU 51778	GCF_004114935.1_ASM411493v1	1	1	1	1	1	0	1	0	1	1	1	0	0	1	2	1	0	1	0	0	0	0	0	0	0
Brasilonema octagenarum UFV-E1	GCF_006968915.1_ASM696891v1	1	1	1	1	1	0	1	0	1	1	1	1	1	1	1	1	0	0	0	1	0	0	0	0	0
Brasilonema sennae CENA114	GCF_006968745.1_ASM696874v1	1	1	1	1	1	0	1	0	2	0	1	1	1	1	1	1	0	0	0	1	0	0	0	0	0
Brenneria goodwinii	GCF_002291445.1_ASM229144v1	1	1	1	1	1	0	1	0	1	0	1	1	1	1	1	1	1	1	1	1	0	1	1	1	0
Burkholderia sp CCGE1001	GCF_000176935.3_ASM17693v3	1	1	1	1	1	0	1	0	1	0	1	0	0	1	3	2	0	1	0	1	0	0	1	0	0
Burkholderia sp CCGE1002	GCF_000092885.1_ASM9288v1	1	1	1	1	1	0	1	0	1	0	0	0	0	0	1	0	0	1	0	0	0	0	1	0	0
Burkholderia sp KJ006	GCF_000262695.1_ASM26269v1	1	1	1	1	1	0	1	0	2	0	1	0	1	1	2	1	0	1	0	1	0	0	1	0	0
Burkholderia ubonensis MSMB0783	GCF_001718695.1_ASM171869v1	1	1	1	1	1	0	1	0	2	0	1	0	1	1	2	1	0	1	0	1	0	0	1	0	0
Burkholderia vietnamiensis AU1233	GCF_001718775.1_ASM171877v1	1	1	1	1	1	0	1	0	2	0	1	0	1	1	2	1	0	1	0	1	0	0	1	0	0
Burkholderia vietnamiensis FDAARGOS 239	GCF_003019945.1_ASM301994v1	1	1	1	1	1	0	1	0	1	1	0	0	0	0	2	1	0	1	0	0	0	0	1	0	0
Burkholderia vietnamiensis FL-2-3-30-S1-D0	GCF_001718495.1_ASM171849v1	1	1	1	1	1	0	1	0	1	0	0	0	1	0	2	0	0	1	0	0	0	0	1	0	0
Burkholderia vietnamiensis G4	GCF_000016205.1_ASM1620v1	1	1	1	1	1	0	1	0	1	1	1	0	1	1	2	1	0	1	0	1	0	0	1	0	0
Burkholderia vietnamiensis HI2297	GCF_001718815.1_ASM171881v1	1	1	1	1	1	0	1	0	1	1	0	0	1	0	2	1	0	1	0	0	0	0	1	0	0
Burkholderia vietnamiensis LMG 10929	GCF_000959445.1_ASM95944v1	1	1	1	1	1	0	1	0	1	1	1	0	1	1	2	1	0	1	0	1	0	0	1	0	0
Burkholderia vietnamiensis MSMB608WGS	GCF_001718915.1_ASM171891v1	1	1	1	1	1	0	1	0	1	1	0	0	1	0	2	1	0	1	0	0	0	0	1	0	0
Calditerrivibrio nitroreducens DSM 19672	GCF_000183405.1_ASM18340v1	1	1	1	1	1	0	1	0	1	1	1	1	2	0	1	1	0	0	0	1	0	1	1	0	0
Calothrix brevissima NIES-22	GCF_002367995.1_ASM236799v1	4	2	2	2	1	1	2	0	2	1	2	2	2	1	1	1	0	0	0	0	0	1	0	0	0
Calothrix sp 3363	GCF_000734895.2_ASM73489v2	1	1	1	1	1	0	1	0	2	0	1	1	1	1	1	1	0	0	0	1	0	0	0	0	0
Calothrix sp NIES-2098	GCF_002368175.1_ASM236817v1	2	2	2	1	1	1	1	0	3	1	2	2	2	2	2	2	0	0	0	1	0	0	0	0	0
Calothrix sp NIES-3974	GCF_002368395.1_ASM236839v1	1	2	2	1	1	0	1	0	1	0	0	1	0	1	0	0	0	0	0	0	0	0	0	0	0
Calothrix sp NIES-4071	GCF_002368455.1_ASM236845v1	5	1	1	2	2	0	1	0	1	0	0	1	1	0	0	0	0	0	0	0	0	0	0	0	0
Calothrix sp NIES-4101	GCF_004296455.1_ASM429645v1	3	1	1	1	1	0	1	0	1	0	0	1	1	0	0	0	0	0	0	0	0	0	0	0	0
Calothrix sp PCC 6303	GCF_000317435.1_ASM31743v1	1	1	1	1	1	0	1	0	2	0	1	1	1	1	1	1	0	0	0	1	0	0	0	0	0
Calothrix sp PCC 7507	GCF_000316575.1_ASM31657v1	1	1	1	1	1	0	1	0	2	0	1	1	1	1	1	1	0	0	0	1	0	0	0	0	0
Candidatus Atelocyanobacterium thalassa isolate ALOHA	GCF_000025125.1_ASM2512v1	1	1	1	1	1	0	1	0	1	0	1	1	1	1	1	1	0	0	0	0	0	0	0	0	0
Candidatus Azobacteroides pseudotrichonymphae	GCF_002091395.1_ASM209139v1	1	1	1	1	1	0	1	0	0	0	1	0	0	0	0	0	0	0	0	0	0	0	1	0	2
Candidatus Thiodictyon syntrophicum Cad16T	GCF_002813775.1_ASM281377v1	1	1	1	1	1	0	1	0	1	1	1	1	1	1	1	1	1	1	1	1	1	1	1	1	0
Carboxydocella thermautotrophica 019	GCF_003047205.1_ASM304720v1	1	1	1	1	1	0	1	0	1	0	1	0	0	0	0	0	0	0	0	0	0	0	0	0	0
Carboxydocella thermautotrophica strain 41	GCF_003054495.1_ASM305449v1	1	1	1	1	1	0	1	0	1	0	1	0	0	0	0	0	0	0	0	0	0	0	0	0	0
Chlorobaculum limnaeum DSM 1677	GCF_001747405.1_ASM174740v1	1	1	1	1	1	0	1	0	0	0	1	0	0	0	0	0	0	0	0	0	0	0	1	0	0
Chlorobaculum parvum NCIB 8327	GCF_000020505.1_ASM2050v1	1	1	1	1	1	0	1	0	0	0	1	0	0	0	0	0	0	0	0	0	0	0	1	0	0
Chlorobaculum tepidum TLS	GCF_000006985.1_ASM698v1	1	1	1	1	1	0	1	0	0	0	1	0	0	0	0	0	0	0	0	0	0	0	1	0	0
Chlorobium chlorochromatii CaD3	GCF_000012585.1_ASM1258v1	1	1	1	1	1	0	1	0	0	0	1	0	0	0	0	0	0	0	0	0	0	0	1	0	2
Chlorobium limicola DSM 245	GCF_000020465.1_ASM2046v1	1	1	1	1	1	0	1	0	0	0	1	0	0	0	0	0	0	0	0	0	0	0	1	0	2
Chlorobium phaeobacteroides BS1	GCF_000020545.1_ASM2054v1	1	1	1	1	1	0	1	0	0	0	1	0	0	0	0	0	0	0	0	0	0	0	1	0	0
Chlorobium phaeobacteroides DSM 266	GCF_000015125.1_ASM1512v1	1	1	1	1	1	0	1	0	0	0	0	0	0	0	0	0	0	0	0	0	0	0	0	0	0
Chlorobium phaeovibrioides DSM 265	GCF_000016085.1_ASM1608v1	1	1	1	1	1	0	1	0	0	0	1	0	0	0	0	0	0	0	0	0	0	0	1	0	0
Chloroherpeton thalassium ATCC 35110	GCF_000020525.1_ASM2052v1	1	1	1	1	1	0	1	0	1	0	1	0	0	0	0	0	0	0	0	0	0	0	1	0	2
Chroococcidiopsis thermalis PCC 7203	GCF_000317125.1_ASM31712v1	1	1	1	0	0	1	1	0	1	1	1	1	1	1	1	1	0	0	0	1	0	1	0	0	0
Clostridium aceticum DSM 1496	GCF_001042715.1_ASM104271v1	1	1	1	1	1	0	1	0	0	0	0	0	0	0	0	0	0	0	0	0	0	0	0	0	2
Clostridium acetobutylicum ATCC 824	GCF_000008765.1_ASM876v1	1	1	1	1	0	0	0	1	0	0	2	0	0	0	0	0	0	0	0	0	0	0	0	0	2
Clostridium acetobutylicum DSM 1731	GCF_000218855.1_ASM21885v1	1	1	1	1	0	0	0	1	0	0	2	0	0	0	0	0	0	0	0	0	0	0	0	0	2
Clostridium acetobutylicum EA 2018	GCF_000191905.1_ASM19190v1	1	1	1	1	0	0	0	1	0	0	2	0	0	0	0	0	0	0	0	0	0	0	0	0	0
Clostridium autoethanogenum DSM 10061	GCF_000484505.1_ASM48450v1	1	1	1	1	0	0	0	1	0	0	2	0	0	0	0	0	0	0	0	0	0	0	0	0	0
Clostridium autoethanogenum DSM 10061-2	GCF_001484725.1_ASM148472v1	1	1	1	1	0	0	0	1	0	0	2	0	0	0	0	0	0	0	0	0	0	0	0	0	0
Clostridium beijerinckii ATCC 35702	GCF_000767745.1_ASM76774v1	1	1	1	1	0	0	0	1	0	0	0	0	0	0	0	0	0	0	0	0	0	0	0	0	0
Clostridium beijerinckii BASB3I124	GCF_002003345.1_ASM200334v1	1	1	1	1	0	0	0	1	0	0	0	0	0	0	0	0	0	0	0	0	0	0	0	0	0
Clostridium beijerinckii DSM 6423	GCF_900010805.1_C._beijerinckii_DSM_6423	1	1	1	1	0	0	0	1	0	0	0	0	0	0	0	0	0	0	0	0	0	0	0	0	0
Clostridium beijerinckii NCIMB 14988	GCF_000833105.2_ASM83310v2	1	1	1	1	0	0	0	1	0	0	0	0	0	0	0	0	0	0	0	0	0	0	0	0	2
Clostridium beijerinckii NCIMB 8052	GCF_000016965.1_ASM1696v1	1	1	1	1	0	0	0	1	0	0	2	0	0	0	0	0	0	0	0	0	0	0	0	0	2
Clostridium beijerinckii NRRL B-598	GCF_000506785.4_ASM50678v4	1	1	1	1	0	0	0	1	0	0	1	0	0	0	0	0	0	0	0	0	0	0	0	0	0
Clostridium bornimense M2-40T	GCF_000577895.1_M2_40	1	1	1	1	0	0	0	1	0	0	2	0	0	0	0	0	0	0	0	0	0	0	0	0	2
Clostridium butyricum 29-1	GCF_005145065.1_ASM514506v1	1	1	1	1	0	0	0	1	0	0	0	0	0	0	0	0	0	0	0	0	0	0	0	0	0
Clostridium butyricum 4-1	GCF_005145085.1_ASM514508v1	1	1	1	1	0	0	0	1	0	0	1	0	0	0	0	0	0	0	0	0	0	0	0	0	0
Clostridium butyricum CDC_51208	GCF_001886875.1_ASM188687v1	1	1	1	1	0	0	0	1	0	0	2	0	0	0	0	0	0	0	0	0	0	0	0	0	0
Clostridium butyricum JKY6D1	GCF_001465175.1_ASM146517v1	1	1	1	1	0	0	0	1	0	0	1	0	0	0	0	0	0	0	0	0	0	0	0	0	0
Clostridium butyricum KNU-L09	GCF_001456065.2_ASM145606v2	1	1	1	1	0	0	0	1	0	0	1	0	0	0	0	0	0	0	0	0	0	0	0	0	2
Clostridium butyricum TK520	GCF_001746555.1_ASM174655v1	1	1	1	1	0	0	0	1	0	0	0	0	0	0	0	0	0	0	0	0	0	0	0	0	0
Clostridium butyricum TOA	GCF_001646605.1_ASM164660v1	1	1	1	1	0	0	0	1	0	0	2	0	0	0	0	0	0	0	0	0	0	0	0	0	0
Clostridium cellulovorans 743B	GCF_000145275.1_ASM14527v1	1	1	1	1	0	0	0	1	0	0	1	0	0	0	0	0	0	0	0	0	0	1	0	0	2
Clostridium clariflavum DSM 19732	GCF_000237085.1_ASM23708v1	1	1	1	1	0	0	0	1	0	0	1	0	0	0	0	0	0	0	0	0	0	0	0	0	0
Clostridium estertheticum subsp estertheticum DSM 8809	GCF_001877035.1_ASM187703v1	1	1	1	1	0	0	0	1	0	0	1	0	0	0	0	0	0	0	0	0	0	0	0	0	0
Clostridium formicaceticum ATCC 27076	GCF_001854185.1_ASM185418v1	1	1	1	1	1	0	1	0	0	0	0	0	0	0	0	0	0	0	0	0	0	0	0	0	0
Clostridium formicaceticum DSM 92	GCF_002080475.1_ASM208047v1	1	1	1	1	1	0	1	0	0	0	0	0	0	0	0	0	0	0	0	0	0	0	0	0	0
Clostridium kluyveri DSM 555	GCF_000016505.1_ASM1650v1	1	1	1	1	0	0	0	1	0	0	0	0	0	0	0	0	0	0	0	0	0	0	0	0	0
Clostridium kluyveri JZZ	GCF_001902295.1_ASM190229v1	2	1	1	1	0	0	0	1	0	0	0	0	0	0	0	0	0	0	0	0	0	0	0	0	0
Clostridium kluyveri NBRC 12016	GCF_000010265.1_ASM1026v1	1	1	1	1	0	0	0	1	1	0	2	0	0	0	0	0	0	0	0	0	0	0	0	0	2
Clostridium lentocellum DSM 5427	GCF_000178835.2_ASM17883v2	1	1	1	1	0	0	0	1	0	0	1	0	0	0	0	0	0	0	0	0	0	0	0	0	0
Clostridium ljungdahlii DSM 13528	GCF_000143685.1_ASM14368v1	1	1	1	1	0	0	0	1	0	0	2	0	0	0	0	0	0	0	0	0	0	0	0	0	2
Clostridium pasteurianum BC1	GCF_000389635.1_ASM38963v1	1	1	1	1	0	0	0	1	0	0	0	0	0	0	0	0	0	0	0	0	0	0	0	0	0
Clostridium pasteurianum DSM 525 = ATCC 6013 2015	GCF_000807255.1_ASM80725v1	1	1	1	1	0	0	0	1	0	0	1	0	0	0	0	0	0	0	0	0	0	0	0	0	0
Clostridium pasteurianum DSM 525 = ATCC 6013 2015-2	GCF_000807175.1_ASM80717v1	1	1	1	1	0	0	0	1	0	0	1	0	0	0	0	0	0	0	0	0	0	0	0	0	0
Clostridium pasteurianum DSM 525 = ATCC 6013 2016	GCF_001856645.1_ASM185664v1	1	1	1	1	0	0	0	1	0	0	1	0	0	0	0	0	0	0	0	0	0	0	0	0	0
Clostridium pasteurianum M150B	GCF_001856695.1_ASM185669v1	1	1	1	1	0	0	0	1	0	0	1	0	0	0	0	0	0	0	0	0	0	0	0	0	0
Clostridium saccharoperbutylacetonicum N1-4[HMT]	GCF_000340885.1_ASM34088v1	1	1	1	1	0	0	0	1	0	0	0	0	0	0	0	0	0	0	0	0	0	0	0	0	2
Clostridium saccharoperbutylacetonicum N1-504	GCF_002003305.1_ASM200330v1	1	1	1	1	0	0	0	1	0	0	1	0	0	0	0	0	0	0	0	0	0	0	0	0	2
Clostridium sp BNL1100	GCF_000244875.1_ASM24487v1	1	1	1	1	0	0	0	1	0	0	1	0	0	0	0	0	0	0	0	0	0	0	0	0	2
Clostridium tyrobutyricum strain KCTC 5387	GCF_001642655.1_ASM164265v1	1	1	1	1	0	0	0	1	0	0	0	0	0	0	0	0	0	0	0	0	0	0	0	0	0
Clostridium tyrobutyricum W428	GCF_001679705.1_ASM167970v1	1	1	1	1	0	0	0	1	0	0	0	0	0	0	0	0	0	0	0	0	0	0	0	0	2
Confluentimicrobium sp EMB200-NS6	GCF_001305615.1_ASM130561v1	1	1	1	1	1	0	1	0	1	1	1	1	1	1	1	1	0	1	0	1	0	0	1	0	0
Coraliomargarita akajimensis DSM 45221	GCF_000025905.1_ASM2590v1	1	1	1	1	1	0	1	0	0	0	1	0	0	0	0	0	0	0	0	0	0	1	1	0	0
Crocosphaera subtropica ATCC 51142	GCF_000017845.1_ASM1784v1	1	1	1	1	1	0	1	0	2	0	1	1	1	1	1	1	0	0	0	1	0	1	0	0	0
Cupriavidus taiwanensis str LMG19424	GCF_000069785.1_ASM6978v1	1	1	1	1	1	0	1	0	1	0	1	0	1	1	2	1	0	1	0	0	0	0	1	0	0
cyanobacterium endosymbiont of Epithemia turgida isolate EtSB Lake Yunoko	GCF_000829235.1_ASM82923v1	1	1	1	1	1	0	1	0	2	0	1	1	1	1	0	1	0	0	0	1	0	0	0	0	0
Cyanobacterium endosymbiont of Rhopalodia gibberula	GCF_003574135.1_ASM357413v1.faa	1	1	1	1	1	0	1	0	2	0	1	1	1	1	1	1	0	0	0	1	0	0	0	0	0
Cyanothece sp ATCC 51142	GCF_000017845.1_ASM1784v1	1	1	1	1	1	0	1	0	2	0	1	1	1	1	1	1	0	0	0	1	0	0	0	0	0
Cyanothece sp PCC 7425	GCF_000022045.1_ASM2204v1	1	1	1	1	1	0	1	0	1	0	0	1	0	0	1	0	0	0	0	0	0	0	0	0	0
Cyanothece sp PCC 8801	GCF_000021805.1_ASM2180v1	1	1	1	1	1	0	1	0	1	0	0	1	0	0	0	0	0	0	0	0	0	0	0	0	0
Cyanothece sp PCC 8802	GCF_000024045.1_ASM2404v1	1	1	1	1	1	0	1	0	2	0	1	1	1	1	1	1	0	0	0	1	0	0	0	0	0
Cylindrospermum stagnale PCC 7417	GCF_000317535.1_ASM31753v1	1	1	1	1	1	0	1	0	2	0	1	1	1	1	1	1	0	0	0	1	0	1	0	0	0
Dechloromonas aromatica RCB	GCF_000012425.1_ASM1242v1	1	1	1	1	1	0	1	0	1	1	1	1	1	1	2	1	1	1	1	1	1	1	1	1	0
Dechloromonas sp. HYN0024	GCF_003441615.1_ASM344161v1	1	1	1	1	1	0	1	0	1	1	1	1	1	1	2	1	1	1	2	1	1	1	1	1	0
Defluviicoccus sp. isolate SSA4	GCF_013414705.1_ASM1341470v1	1	1	1	0	0	1	1	0	0	1	1	1	1	1	0	0	0	1	0	1	0	0	1	0	0
Defluviicoccus vanus strain Ben 114	GCF_014672695.1_ASM1467269v1	1	1	1	0	0	1	1	0	1	0	1	0	1	1	1	0	0	1	0	1	0	0	1	0	0
Defluviimonas alba cai42	GCF_001620265.1_ASM162026v1	1	1	1	1	1	0	1	0	1	1	1	1	1	1	1	1	0	1	0	1	0	0	2	0	0
Dehalobacter sp CF	GCF_000305815.1_ASM30581v1	1	1	1	1	1	0	1	0	1	0	1	0	0	0	0	0	0	0	0	0	0	0	0	0	2
Dehalobacter sp. DCA	GCF_000305775.1_ASM30577v1	1	1	1	1	1	0	1	0	1	0	0	0	0	0	0	0	0	0	0	0	0	0	0	0	2
Dehalococcoides mccartyi 195	GCF_000011905.1_ASM1190v1	1	1	1	1	1	0	1	0	1	0	0	0	0	0	0	0	0	0	0	0	0	0	0	0	2
Dehalococcoides mccartyi CG4	GCF_000830905.1_ASM83090v1	1	1	1	1	1	0	1	0	1	0	0	0	0	0	0	0	0	0	0	0	0	0	0	0	2
Dehalogenimonas sp WBC-2	GCF_001005265.1_ASM100526v1	1	1	1	1	1	0	1	0	0	0	1	0	0	0	0	0	0	0	0	0	0	0	0	0	2
Denitrovibrio acetiphilus DSM 12809	GCF_000025725.1_ASM2572v1	1	1	1	1	1	0	1	0	1	1	1	1	1	0	1	1	0	0	0	0	0	1	1	0	0
Desulfatibacillum aliphaticivorans AK-01	GCF_000021905.1_ASM2190v1	1	1	1	1	1	0	1	0	0	0	1	0	0	0	0	0	0	0	0	0	0	0	1	0	2
Desulfitobacterium hafniense DCB-2	GCF_000021925.1_ASM2192v1	1	1	1	1	1	0	1	0	2	0	1	0	0	0	0	0	0	0	0	0	0	0	0	0	2
Desulfitobacterium hafniense Y51	GCF_000010045.1_ASM1004v1	1	1	1	1	1	0	1	0	1	0	1	0	0	0	0	0	0	0	0	0	0	0	0	0	0
Desulfobacca acetoxidans DSM 11109	GCF_000195295.1_ASM19529v1	1	1	1	1	1	0	1	0	0	0	0	0	0	0	0	0	0	0	0	0	0	0	0	0	2
Desulfobacterium autotrophicum HRM2	GCF_000020365.1_ASM2036v1	1	1	1	1	1	0	2	0	0	0	1	1	1	0	0	0	0	0	0	0	0	0	1	0	2
Desulfobulbus propionicus DSM 2032	GCF_000186885.1_ASM18688v1	1	1	1	1	1	0	2	0	0	0	0	1	1	0	0	0	0	0	0	0	0	0	0	0	2
Desulfocapsa sulfexigens DSM 10523	GCF_000341395.1_ASM34139v1	1	1	1	1	1	0	2	0	0	0	1	0	0	0	0	0	0	0	1	0	0	0	1	0	2
Desulfocurvibacter africanus subsp africanus str Walvis Bay	GCF_000212675.2_ASM21267v2	1	1	1	1	1	0	2	0	0	0	0	2	1	0	0	0	0	0	0	1	0	0	0	0	2
Desulfomicrobium baculatum DSM 4028	GCF_000023225.1_ASM2322v1	1	1	1	1	1	0	1	0	1	0	1	1	1	0	0	0	0	0	0	0	0	0	0	0	2
Desulfomonile tiedjei DSM 6799	GCF_000266945.1_ASM26694v1	1	1	1	1	1	0	1	0	0	0	0	0	0	0	0	0	0	0	0	0	0	0	2	0	2
Desulfosarcina alkanivorans PL12	GCF_009688945.1_ASM968894v1	1	1	1	1	1	0	2	0	0	0	1	0	0	0	0	0	0	0	0	0	0	0	1	0	2
Desulfosarcina ovata subsp ovata oXyS1	GCF_009689005.1_ASM968900v1	1	1	1	1	1	0	1	0	0	0	0	0	0	0	0	0	0	0	0	0	0	0	1	0	2
Desulfosporosinus acidiphilus SJ4	GCF_000255115.3_ASM25511v3	1	1	1	1	1	0	1	0	1	0	1	0	0	0	0	0	0	0	0	0	0	0	0	0	0
Desulfosporosinus meridiei DSM 13257	GCF_000231385.3_ASM23138v3	1	1	1	1	1	0	1	0	1	0	1	0	0	0	0	0	0	0	0	0	0	0	0	0	0
Desulfosporosinus orientis DSM 765	GCF_000235605.1_ASM23560v1	1	1	1	1	1	0	1	0	1	0	1	0	0	0	0	0	0	0	0	0	0	0	0	0	2
Desulfotomaculum acetoxidans DSM 771	GCF_000024205.1_ASM2420v1	1	1	1	1	1	0	1	0	0	0	1	0	0	0	0	0	0	0	0	0	0	0	0	0	0
Desulfotomaculum gibsoniae DSM 7213	GCF_000233715.3_ASM23371v3	1	1	1	1	1	0	1	0	0	0	1	0	0	0	0	0	0	0	0	0	0	0	0	0	0
Desulfotomaculum nigrificans CO-1-SRB	GCF_000214435.1_ASM21443v1	1	1	1	1	0	0	1	0	2	0	1	0	0	0	0	0	0	0	0	0	0	0	0	0	2
Desulfotomaculum reducens MI-1	GCF_000016165.1_ASM1616v1	1	1	1	1	1	0	1	0	2	0	1	0	0	0	0	0	0	0	0	0	0	0	0	0	2
Desulfotomaculum ruminis DSM 2154	GCF_000215085.1_ASM21508v1	1	1	1	1	1	0	1	0	2	0	1	0	0	0	0	0	0	0	0	0	0	0	1	0	2
Desulfovibrio desulfuricans ND132	GCF_000189295.2_ASM18929v2	1	1	1	1	1	0	2	0	0	0	1	0	0	0	0	0	0	0	0	0	0	0	1	0	2
Desulfovibrio gigas DSM 1382 = ATCC 19364	GCF_000468495.1_ASM46849v1	1	1	1	1	1	0	2	0	0	0	0	0	0	0	0	0	0	0	0	0	0	0	0	0	0
Desulfovibrio magneticus RS-1	GCF_000010665.1_ASM1066v1	1	1	1	1	1	0	1	0	1	0	0	1	0	0	0	0	0	0	0	0	0	0	0	0	0
Desulfovibrio salexigens DSM 2638	GCF_000023445.1_ASM2344v1	1	1	1	1	1	0	1	0	0	0	1	0	0	0	0	0	0	0	0	0	0	0	0	0	0
Desulfovibrio vulgaris DP4	GCF_000015485.1_ASM1548v1	1	1	1	1	1	0	1	0	2	0	1	1	1	0	0	0	0	0	0	1	0	0	2	0	2
Desulfovibrio vulgaris RCH1	GCF_000166115.1_ASM16611v1	1	1	1	1	1	0	1	0	0	0	1	0	0	0	0	0	0	0	0	0	0	0	0	0	0
Desulfovibrio vulgaris str Hildenborough	GCF_000195755.1_ASM19575v1	1	1	1	1	1	0	1	0	0	0	0	0	0	0	0	0	0	0	0	0	0	0	0	0	0
Desulfovibrio vulgaris str Miyazaki F	GCF_000021385.1_ASM2138v1	1	1	1	1	1	0	2	0	1	0	1	0	0	0	0	0	0	0	0	0	0	0	1	0	0
Desulfurispirillum indicum S5	GCF_000177635.2_ASM17763v2	1	1	1	1	1	0	1	0	2	0	1	1	1	0	1	1	0	0	0	1	0	0	1	0	0
Desulfurivibrio alkaliphilus AHT 2	GCF_000092205.1_ASM9220v1	1	1	1	1	1	0	1	0	0	0	1	1	1	0	0	0	0	0	0	0	0	0	1	0	2
Desulfuromonas soudanensis WTL	GCF_001278055.1_ASM127805v1	1	1	1	1	1	0	1	0	2	0	1	1	1	0	0	0	0	1	0	0	0	0	0	0	0
Desulfuromonas sp. DDH964	GCF_001611275.1_ASM161127v1	1	1	1	1	1	0	1	0	2	0	1	1	1	0	0	0	0	1	0	1	0	0	0	0	0
Dickeya dadantii 3937	GCF_000147055.1_ASM14705v1	1	1	1	1	1	0	1	0	1	0	1	1	1	1	1	1	1	1	1	0	0	1	1	1	0
Dickeya dadantii strain DSM 18020	GCF_003049785.1_ASM304978v1	1	1	1	1	1	0	1	0	1	0	1	1	1	1	1	1	1	1	1	0	0	1	1	1	0
Dickeya dianthicola RNS04_9	GCF_002706485.1_ASM270648v1	1	1	1	1	1	0	1	0	1	0	1	1	1	1	1	1	1	1	1	0	0	1	1	1	0
Dickeya fangzhongdai ND14b	GCF_000758345.1_ASM75834v1	1	1	1	1	1	0	1	0	1	0	1	1	1	1	1	1	1	1	1	0	0	1	1	1	0
Dickeya paradisiaca Ech703	GCF_000023545.1_ASM2354v1	1	1	1	1	1	0	1	0	1	0	1	1	1	1	1	1	1	1	1	0	0	1	1	1	0
Dickeya solani D s0432-1	GCF_002846975.1_ASM284697v1	1	1	1	1	1	0	1	0	1	0	1	1	1	1	1	1	1	1	1	0	0	1	1	1	0
Dickeya solani IPO 2222	GCF_001644705.1_ASM164470v1	1	1	1	1	1	0	1	0	1	0	0	1	1	1	1	0	1	1	1	0	0	1	1	1	0
Dickeya solani PPO 9019	GCF_002846995.1_ASM284699v1	1	1	1	1	1	0	1	0	1	0	1	1	1	1	1	1	1	1	1	0	0	1	1	1	0
Dickeya solani RNS 08_23_3_1_A	GCF_000511285.2_ASM51128v2	1	1	1	1	1	0	1	0	1	0	1	1	1	1	1	1	1	1	1	0	0	1	1	1	0
Dissulfurispira thermophila T55J	GCA 014701235.1_ASM1470123v1	1	1	1	0	0	1	1	0	1	0	1	0	0	0	0	0	0	0	0	0	0	0	0	0	2
Dolichospermum compactum NIES-806	GCF_002368115.1_ASM236811v1	1	1	1	1	1	0	1	0	1	1	1	1	1	1	1	1	0	0	0	1	0	0	0	0	0
Dolichospermum flos-aquae CCAP 1403 F13	GCF_012516395.1_ASM1251639v1	2	2	1	1	1	0	1	0	2	0	1	1	1	1	1	1	0	0	0	1	0	0	0	0	0
Dolichospermum sp. UKL201	GCF_017346795.1_ASM1734679v1	3	2	1	1	1	0	1	0	2	0	1	1	1	1	1	1	0	0	0	1	0	0	0	0	0
Draconibacterium sp M1	GCF_010448835.1_ASM1044883v1	1	1	1	1	1	0	1	0	2	0	1	0	0	0	0	0	0	0	0	0	0	0	1	0	2
Dysgonomonas capnocytophagoides DSM 22835	GCF_000426485.1_ASM42648v1	1	1	1	1	1	0	1	0	2	0	1	0	0	0	0	0	0	0	0	0	0	0	1	0	2
Ectothiorhodospira sp BSL-9	GCF_001632845.1_ASM163284v1	1	1	1	1	1	0	1	0	1	1	1	1	1	1	1	1	1	1	1	1	0	1	1	1	0
Ensifer sojae CCBAU 05684	GCF_002288525.1_ASM228852v1	3	2	3	1	1	0	1	0	1	1	0	0	1	1	1	1	0	1	0	0	0	0	1	0	0
Enterobacter sp FY-07	GCF_001582075.1_ASM158207v1	1	1	1	1	1	0	1	0	1	0	1	1	1	1	1	1	1	1	1	0	0	1	1	1	0
Enterobacter sp R4-368	GCF_000410515.1_ASM41051v1	1	1	1	1	1	0	1	0	1	0	1	1	1	1	1	1	1	1	1	0	0	1	1	1	0
Enterobacteriaceae bacterium ENNIH1	GCF_002903065.1_ASM290306v1	1	1	1	1	1	0	1	0	1	0	1	1	1	1	1	1	1	1	1	0	0	0	1	1	0
Ethanoligenens harbinense strain W1	GCF_005222505.1_ASM522250v1	1	1	1	1	0	0	0	1	1	0	1	0	0	0	0	0	0	0	0	0	0	0	0	0	2
Euhalothece natronophila Z-M001	GCF_007904085.1_ASM790408v1	1	1	1	1	1	0	1	0	2	0	1	1	1	1	1	1	0	0	0	1	0	0	0	0	0
Fischerella sp NIES-3754	GCF_001548455.1_ASM154845v1	1	1	1	1	1	0	1	0	2	0	1	1	1	1	1	1	0	0	0	1	0	2	0	0	0
Frankia alni ACN14a	GCF_000058485.1_ASM5848v1	1	1	1	1	1	0	1	0	1	1	1	1	1	1	1	0	0	0	0	0	0	0	0	0	0
Frankia casuarinae CcI3	GCF_000013345.1_ASM1334v1	1	1	1	1	1	0	1	0	1	1	1	0	1	1	1	0	0	0	0	0	0	0	0	0	0
Frankia sp EAN1pec	GCF_000018005.1_ASM1800v1	1	1	1	1	1	0	1	0	2	0	1	0	1	1	1	0	0	0	0	0	0	0	0	0	0
Frankia symbiont of Datisca glomerata	GCF_000177615.2_ASM17761v2	1	1	1	1	1	0	1	0	1	1	1	0	0	1	1	0	0	0	0	0	0	0	0	0	0
Fremyella [Microchaete] diplosiphon NIES-3275	GCF_002368275.1_ASM236827v1	1	1	1	1	1	0	1	0	1	1	1	1	1	1	1	1	0	0	0	1	0	2	0	0	0
Geobacter bemidjiensis Bem	GCF_000020725.1_ASM2072v1	1	1	1	0	0	1	1	0	2	0	1	0	0	0	0	0	0	0	0	0	0	0	0	0	0
Geobacter daltonii FRC-32	GCF_000022265.1_ASM2226v1	1	1	1	0	0	1	1	0	2	0	1	0	0	0	0	0	0	0	0	0	0	0	0	0	0
Geobacter lovleyi SZ	GCF_000020385.1_ASM2038v1	1	1	1	0	0	1	1	0	1	0	1	0	0	0	0	0	0	0	0	0	0	0	0	0	0
Geobacter metallireducens GS-15	GCF_000012925.1_ASM1292v1	1	1	1	0	0	1	1	0	1	0	0	0	0	0	0	0	0	0	0	0	0	0	0	0	0
Geobacter pickeringii G13	GCF_000817955.1_ASM81795v1	2	1	1	0	0	1	1	0	1	0	0	0	0	0	0	0	0	0	0	0	0	0	0	0	0
Geobacter sp M18	GCF_000175115.2_ASM17511v2	1	1	1	0	0	1	1	0	1	0	1	0	0	0	0	0	0	0	0	0	0	0	0	0	0
Geobacter sp M21	GCF_000023645.1_ASM2364v1	1	1	1	0	0	1	1	0	1	0	1	0	0	0	0	0	0	0	0	0	0	0	0	0	0
Geobacter sulfurreducens KN400	GCF_000210155.1_ASM21015v1	1	1	1	0	0	1	1	0	1	0	0	0	0	0	0	0	0	0	0	0	0	0	0	0	0
Geobacter sulfurreducens PCA	GCF_000007985.2_ASM798v2	1	1	1	0	0	1	1	0	1	0	0	0	0	0	0	0	0	0	0	0	0	0	0	0	0
Geobacter uraniireducens Rf4	GCF_000016745.1_ASM1674v1	1	1	1	0	0	1	0	0	2	0	1	1	1	0	0	0	0	0	0	0	0	0	0	0	0
Geosporobacter ferrireducens IRF9	GCF_001750685.1_ASM175068v1	1	1	1	1	1	0	1	0	0	0	1	0	0	0	0	0	0	0	0	0	0	0	0	0	0
Gloeothece citriformis PCC 7424	GCF_000021825.1_ASM2182v1	1	1	1	1	1	0	1	0	2	1	1	1	1	1	1	1	0	0	0	1	0	0	0	0	0
Gloeothece verrucosa PCC 7822	GCF_000147335.1_ASM14733v1	1	1	1	1	1	0	1	0	3	0	1	1	1	1	1	1	0	0	0	1	0	0	0	0	0
Gluconacetobacter diazotrophicus PA1 5	GCF_000067045.1_ASM6704v1	1	1	1	1	1	0	1	0	1	1	1	1	1	1	1	1	0	1	0	0	0	0	1	0	0
Gluconacetobacter diazotrophicus PA1 5 2014	GCF_000021325.1_ASM2132v1	1	1	1	1	1	0	1	0	1	1	1	1	1	1	1	1	0	1	0	0	0	0	1	0	0
Gynuella sunshinyii YC6258	GCF_000940805.1_ASM94080v1	1	1	1	1	1	0	1	0	1	1	1	1	1	1	1	1	1	1	1	1	1	0	1	1	0
Halorhodospira halochloris DSM 1059	GCF_002356555.2_HH1059_assembly_1.0	1	1	1	1	1	0	1	0	0	0	1	0	0	1	1	0	1	1	1	1	0	0	0	0	0
Halorhodospira halophila SL1	GCF_000015585.1_ASM1558v1	1	1	1	1	1	0	1	0	1	1	1	0	0	1	0	0	1	1	0	0	0	0	1	0	0
Halothece sp PCC 7418	GCF_000317635.1_ASM31763v1	1	1	1	1	1	0	1	0	1	1	1	1	1	1	1	1	0	0	0	1	0	0	0	0	0
Halothiobacillus sp LS2	GCF_001663815.1_ASM166381v1	1	1	1	1	1	0	1	0	1	1	1	1	1	1	2	1	0	1	0	1	0	0	1	0	0
Hartmannibacter diazotrophicus E19T	GCF_900231165.1_HDIA1	1	1	1	1	1	0	1	0	1	1	1	1	1	1	1	1	0	1	0	1	0	0	1	0	0
Heliobacterium modesticaldum Ice1	GCF_000019165.1_ASM1916v1	1	1	1	1	1	0	1	0	1	0	1	0	0	0	0	0	0	0	0	0	0	0	0	0	0
Herbaspirillum rubrisubalbicans M1	GCF_001483945.1_ASM148394v1	1	1	1	1	1	0	1	0	1	1	1	0	1	1	2	1	0	1	0	1	0	0	1	0	0
Herbaspirillum seropedicae SmR1	GCF_000143225.1_ASM14322v1	1	1	1	1	1	0	1	0	1	1	1	0	2	1	2	1	0	1	0	0	0	0	1	0	0
Herbaspirillum seropedicae strain Z67	GCF_001040945.1_ASM104094v1	1	1	1	1	1	0	1	0	1	1	1	0	2	1	2	1	0	1	0	0	0	0	1	0	0
Hydrogenobacter thermophilus TK-6 2010	GCF_000010785.1_ASM1078v1	1	2	2	1	1	0	1	0	1	1	1	0	1	1	1	1	0	0	0	0	0	0	1	0	2
Hydrogenobacter thermophilus TK-6 2011	GCF_000164905.1_ASM16490v1	1	2	2	1	1	0	1	0	2	0	1	0	1	1	1	1	0	0	0	0	0	0	1	0	0
Hyphomicrobium sp. MC1	GCF_000253295.1_ASM25329v1	2	1	1	1	1	0	1	0	1	1	1	1	1	1	2	1	0	1	0	1	0	0	1	0	0
Ilyobacter polytropus DSM 2926	GCF_000165505.1_ASM16550v1	1	1	1	1	1	0	1	0	1	0	1	0	0	0	0	0	0	0	0	0	0	0	0	0	2
Klebsiella michiganensis AR375	GCF_003074075.1_ASM307407v1	1	1	1	1	1	0	1	0	1	0	1	1	1	1	1	1	1	1	1	0	0	1	1	1	0
Klebsiella michiganensis E718	GCF_000276705.2_ASM27670v2	1	1	1	1	1	0	1	0	1	0	1	1	1	1	1	1	1	1	1	0	0	1	1	1	0
Klebsiella michiganensis HKOPL1	GCF_000632415.1_ASM63241v1	1	1	1	1	1	0	1	0	1	0	1	1	1	1	1	1	1	1	1	0	0	1	1	1	0
Klebsiella michiganensis K516	GCF_002216835.1_ASM221683v1	1	1	1	1	1	0	1	0	1	0	1	1	1	1	1	1	1	1	1	0	0	1	1	1	0
Klebsiella michiganensis K518	GCF_002290285.1_ASM229028v1	1	1	1	1	1	0	1	0	1	0	1	1	1	1	1	1	1	1	1	0	0	1	1	1	0
Klebsiella michiganensis KCTC 1686	GCF_000240325.1_ASM24032v1	1	1	1	1	1	0	1	0	1	0	1	1	1	1	1	1	1	1	1	0	0	1	1	1	0
Klebsiella michiganensis M1	GCF_000724525.1_ASM72452v1	1	1	1	1	1	0	1	0	1	0	1	1	1	1	1	1	1	1	1	0	0	1	1	1	0
Klebsiella oxytoca AR_0028	GCF_002947505.1_ASM294750v1	1	1	1	1	1	0	1	0	1	0	1	1	1	1	1	1	1	1	1	0	0	1	1	1	0
Klebsiella oxytoca AR_0147	GCF_002072655.1_ASM207265v1	1	1	1	1	1	0	1	0	1	0	1	1	1	1	1	1	1	1	1	0	0	1	1	1	0
Klebsiella oxytoca CAV1374	GCF_001022195.1_ASM102219v1	1	1	1	1	1	0	1	0	1	0	1	1	1	1	1	1	1	1	1	0	0	1	1	1	0
Klebsiella oxytoca CAV1752	GCF_001970835.1_ASM197083v1	1	1	1	1	1	0	1	0	1	0	1	1	1	1	1	1	1	1	1	0	0	1	1	1	0
Klebsiella oxytoca JKo3	GCF_001548355.1_ASM154835v1	1	1	1	1	1	0	1	0	1	0	1	1	1	1	1	1	1	1	1	0	0	1	1	1	0
Klebsiella oxytoca KONIH1	GCF_000714655.1_ASM71465v1	2	1	1	1	1	0	1	0	1	0	1	1	1	1	1	1	1	1	1	0	0	1	1	1	0
Klebsiella oxytoca KONIH2	GCF_002906415.1_ASM290641v1	1	1	1	1	1	0	1	0	1	0	1	1	1	1	1	1	1	1	1	0	0	1	1	1	0
Klebsiella oxytoca KONIH4	GCF_002906395.1_ASM290639v1	1	1	1	1	1	0	1	0	1	0	1	1	1	1	1	1	1	1	1	0	0	1	1	1	0
Klebsiella oxytoca KONIH5	GCF_002906435.1_ASM290643v1	1	1	1	1	1	0	1	0	1	0	1	1	1	1	1	1	1	1	1	0	0	1	1	1	0
Klebsiella pneumoniae AR_0142	GCF_003073315.1_ASM307331v1	1	1	1	1	1	0	1	0	1	0	1	1	1	1	1	1	1	1	1	0	0	1	1	1	0
Klebsiella pneumoniae YH43	GCF_001548315.1_ASM154831v1	1	1	1	1	1	0	1	0	1	0	1	1	1	1	1	1	1	1	1	0	0	1	1	1	0
Klebsiella quasipneumoniae ATCC 700603	GCF_002953295.1_ASM295329v1	1	1	1	1	1	0	1	0	1	0	1	1	1	1	1	1	1	1	1	0	0	1	1	1	0
Klebsiella quasipneumoniae CAV1947	GCF_003146685.1_ASM314668v1	1	1	1	1	1	0	1	0	1	0	1	1	1	1	1	1	1	1	1	0	0	1	1	1	0
Klebsiella quasipneumoniae CAV2013	GCF_003146655.1_ASM314665v1	1	1	1	1	1	0	1	0	1	0	1	1	1	1	1	1	1	1	1	0	0	1	1	1	0
Klebsiella quasipneumoniae CAV2018	GCF_003146635.1_ASM314663v1	1	1	1	1	1	0	1	0	1	0	1	1	1	1	1	1	1	1	1	0	0	1	1	1	0
Klebsiella quasipneumoniae subsp quasipneumoniae A708	GCF_003285165.1_ASM328516v1	1	1	1	1	1	0	1	0	1	0	1	1	1	1	1	1	1	1	1	0	0	1	1	1	0
Klebsiella quasivariicola KPN1705	GCF_002269255.1_ASM226925v1	1	1	1	1	1	0	1	0	1	0	1	1	1	1	1	1	1	1	1	0	0	1	1	1	0
Klebsiella sp LTGPAF-6F	GCF_001753185.1_ASM175318v1	1	1	1	1	1	0	1	0	1	0	1	1	1	1	1	1	1	1	1	0	0	1	1	1	0
Klebsiella sp M5al	GCF_002090195.1_ASM209019v1	1	1	1	1	1	0	1	0	1	0	1	1	1	1	1	1	1	1	1	0	0	1	1	1	0
Klebsiella variicola 13450	GCF_003285185.1_ASM328518v1	1	1	1	1	1	0	1	0	1	0	1	1	1	1	1	1	1	1	1	0	0	1	1	1	0
Klebsiella variicola 342	GCF_000019565.1_ASM1956v1	1	1	1	1	1	0	1	0	1	0	1	1	1	1	1	1	1	1	1	0	0	1	1	1	0
Klebsiella variicola At-22	GCF_000025465.1_ASM2546v1	1	1	1	1	1	0	1	0	1	0	1	1	1	1	1	1	1	1	1	0	0	1	1	1	0
Klebsiella variicola DSM 15968	GCF_000828055.2_ASM82805v2	1	1	1	1	1	0	1	0	1	0	1	1	1	1	1	1	1	1	1	0	0	1	1	1	0
Klebsiella variicola DX120E	GCF_000812205.2_ASM81220v2	1	1	1	1	1	0	1	0	1	0	1	1	1	1	1	1	1	1	1	0	0	1	1	1	0
Klebsiella variicola E57-7	GCF_003290425.1_ASM329042v1	1	1	1	1	1	0	1	0	1	0	1	1	1	1	1	1	1	1	1	0	0	1	1	1	0
Klebsiella variicola GJ1	GCF_001989495.1_ASM198949v1	1	1	1	1	1	0	1	0	1	0	1	1	1	1	1	1	1	1	1	0	0	1	1	1	0
Klebsiella variicola GJ2	GCF_001989515.1_ASM198951v1	1	1	1	1	1	0	1	0	1	0	1	1	1	1	1	1	1	1	1	0	0	1	1	1	0
Klebsiella variicola GJ3	GCF_001989535.1_ASM198953v1	1	1	1	1	1	0	1	0	1	0	1	1	1	1	1	1	1	1	1	0	0	1	1	1	0
Klebsiella variicola KPN1481	GCF_002156765.1_ASM215676v1	1	1	1	1	1	0	1	0	1	0	1	1	1	1	1	1	1	1	1	0	0	1	1	1	0
Klebsiella variicola USDA-ARS	GCF_000714635.1_ASM71463v1	1	1	1	1	1	0	1	0	1	0	1	1	1	1	1	1	1	1	1	0	0	1	1	1	0
Klebsiella variicola WCHKP19	GCF_002164805.2_ASM216480v2	1	1	1	1	1	0	1	0	1	0	1	1	1	1	1	1	1	1	1	0	0	1	1	1	0
Klebsiella variicola WCHKV030666	GCF_002852915.3_ASM285291v3	1	1	1	1	1	0	1	0	1	0	1	1	1	1	1	1	1	1	1	0	0	2	1	1	0
Kosakonia arachidis strain KACC 18508	GCF_009363135.1_ASM936313v1	1	1	1	1	1	0	1	0	1	0	1	1	1	1	1	1	1	1	1	0	0	1	1	1	0
Kosakonia oryzae Ola 51	GCF_001658025.1_ASM165802v1	1	1	1	1	1	0	1	0	1	0	1	1	1	1	1	1	1	1	1	0	0	1	1	1	0
Kosakonia radicincitans DSM 16656 2019	GCF_000280495.2_ASM28049v2	1	1	1	1	1	0	1	0	1	0	1	1	1	1	1	1	1	1	1	0	0	1	1	1	0
Kosakonia radicincitans GXGL-4A	GCF_001887675.1_ASM188767v1	1	1	1	1	1	0	1	0	1	0	1	1	1	1	1	1	1	1	1	0	0	1	1	1	0
Kosakonia sacchari BO-1	GCF_001683395.1_ASM168339v1	1	1	1	1	1	0	1	0	1	0	1	1	1	1	1	1	1	1	1	0	0	0	1	1	0
Kosakonia sacchari SP1	GCF_000300455.4_ASM30045v4	1	1	1	1	1	0	1	0	1	0	1	1	1	1	1	1	1	1	1	0	0	1	1	1	0
Kyrpidia spormannii EA-1	GCF_002804065.1_ASM280406v1	1	1	1	1	1	0	1	0	1	1	1	0	1	1	1	0	0	0	0	0	0	0	0	0	0
Leptolyngbya boryana dg5	GCF_002142495.1_ASM214249v1	1	1	1	1	1	0	1	0	1	1	1	1	1	1	1	1	0	0	0	1	0	0	0	0	0
Leptolyngbya boryana IAM M-101	GCF_002142475.1_ASM214247v1	1	1	1	1	1	0	1	0	1	0	1	1	1	0	1	1	0	0	0	1	0	0	0	0	0
Leptolyngbya boryana NIES-2135	GCF_002368255.1_ASM236825v1	1	1	1	1	1	0	1	0	2	0	1	1	0	1	1	1	0	0	0	1	0	0	0	0	0
Leptolyngbya sp O-77	GCF_001548395.1_ASM154839v1	1	1	1	1	1	0	1	0	2	0	1	1	1	1	1	1	0	0	0	1	0	0	0	0	0
Leptospirillum ferriphilum YSK	GCF_000695975.1_ASM69597v1	1	1	1	1	1	0	1	0	1	1	1	1	0	1	1	1	0	0	0	1	0	0	1	0	0
Leptospirillum ferrooxidans C2-3	GCF_000284315.1_ASM28431v1	1	1	1	1	1	0	1	0	1	1	1	1	0	1	1	1	0	0	0	1	0	0	1	0	2
Leptothrix cholodnii SP-6	GCF_000019785.1_ASM1978v1	1	1	1	1	1	0	1	0	1	1	1	0	2	1	2	1	0	1	0	1	0	0	1	0	0
Magnetococcus marinus MC-1	GCF_000014865.1_ASM1486v1	1	1	1	1	1	0	1	0	1	1	1	1	0	0	1	1	1	1	1	0	1	0	1	0	0
Magnetospirillum gryphiswaldense MSR-1	GCF_002995515.1_ASM299551v1	1	1	1	1	1	0	1	0	1	1	0	0	0	0	1	1	0	1	0	0	0	0	1	0	0
Magnetospirillum gryphiswaldense MSR-1 v2	GCF_000513295.1_MGMSRv2	1	1	1	1	1	0	1	0	1	1	1	1	1	1	1	1	0	1	0	1	0	0	1	0	0
Magnetospirillum gryphiswaldense R3-S1	GCF_002995535.1_ASM299553v1	1	1	1	1	1	0	1	0	1	0	0	0	0	0	1	1	0	1	0	0	0	0	1	0	0
Magnetospirillum magneticum AMB-1	GCF_000009985.1_ASM998v1	1	1	1	1	1	0	1	0	1	1	1	1	1	1	1	1	0	1	0	1	0	0	1	0	0
Magnetospirillum sp ME-1	GCF_002105535.1_ASM210553v1	1	1	1	1	1	0	1	0	1	1	1	1	0	1	1	1	0	1	0	1	0	0	1	0	0
Magnetospirillum sp XM-1	GCF_001511835.1_XM-1	1	1	1	1	1	0	1	0	1	1	1	0	0	1	1	1	0	1	0	0	0	0	1	0	0
Marichromatium purpuratum 984	GCF_000224005.2_ASM22400v3	1	1	1	1	1	0	1	0	3	1	1	1	1	1	1	1	1	1	1	1	0	0	1	1	0
MariNifilaceae bacterium SPP2	GCF_002356295.1_ASM235629v1	1	1	1	1	1	0	1	0	1	0	1	0	0	0	0	0	0	0	0	0	0	0	1	0	2
Martelella endophytica YC6887	GCF_000960975.1_ASM96097v1	1	1	1	1	1	0	1	0	1	1	1	1	0	1	1	1	1	1	1	1	0	0	1	1	0
Mesorhizobium amorphae CCNWGS0123	GCF_001686985.1_ASM168698v1	1	1	1	1	1	0	1	0	1	2	1	1	1	1	1	1	0	1	0	0	0	0	1	0	0
Mesorhizobium australicum WSM2073	GCF_000230995.3_ASM23099v3	1	1	1	1	1	0	1	0	1	1	1	1	1	1	1	1	0	1	0	0	0	0	1	0	0
Mesorhizobium ciceri biovar biserrulae WSM1271	GCF_000185905.1_ASM18590v1	1	1	1	1	1	0	1	0	1	1	1	0	1	1	1	1	0	1	0	0	0	0	1	0	0
Mesorhizobium ciceri biovar biserrulae WSM1284	GCF_001618845.1_ASM161884v1	1	1	1	1	1	0	0	0	1	0	0	0	0	0	0	0	0	1	0	0	0	0	0	0	0
Mesorhizobium ciceri CC1192	GCF_001618825.1_ASM161882v1	1	1	1	1	1	0	0	0	1	0	0	0	0	0	0	0	0	1	0	0	0	0	0	0	0
Mesorhizobium erdmanii strain NZP2014	GCF_013170725.1_ASM1317072v1	1	1	1	1	1	0	1	0	1	1	0	0	1	1	1	1	0	1	0	0	0	0	2	0	0
Mesorhizobium huakuii 7653R	GCF_000709395.1_ASM70939v1	1	1	1	1	1	0	1	0	2	0	0	0	0	0	2	2	0	1	0	0	0	0	2	0	0
Mesorhizobium japonicum MAFF 303099	GCF_000009625.1_ASM962v1	1	1	1	1	1	0	1	0	1	1	0	0	1	1	1	1	0	1	0	0	0	0	1	0	0
Mesorhizobium loti NZP2037	GCF_001676765.1_ASM167676v1	1	1	1	1	1	0	1	0	2	0	0	0	1	1	1	1	0	1	0	0	0	0	1	0	0
Mesorhizobium opportunistum WSM2075	GCF_000176035.2_ASM17603v2	1	1	1	1	1	0	1	0	2	0	1	0	1	1	1	1	0	1	0	0	0	0	1	0	0
Mesorhizobium sp WSM1497	GCF_001672455.2_ASM167245v2	1	1	1	1	1	0	1	0	2	0	1	0	1	1	1	1	0	1	0	0	0	0	1	0	0
Methanobacterium congolense isolate Buetzberg	GCF_900095295.1_MCBB	1	1	1	1	1	0	1	0	1	0	2	0	0	0	0	0	0	0	0	0	0	0	0	0	2
Methanobacterium formicicum strain BRM9	GCF_000762265.1_ASM76226v1	1	1	1	1	1	0	1	0	1	0	2	1	1	0	0	0	0	0	0	1	0	0	0	0	2
Methanobacterium lacus AL-21	GCF_000191585.1_ASM19158v1	1	1	1	1	1	0	1	0	1	0	1	0	0	0	0	0	0	0	0	0	0	0	0	0	2
Methanobacterium paludis strain SWAN1	GCF_000214725.1_ASM21472v1	1	1	1	1	1	0	1	0	1	0	1	0	0	0	0	0	0	0	0	0	0	0	0	0	2
Methanobacterium sp. BAmetb5	GCF_003491305.1_ASM349130v1	1	1	1	1	1	0	1	0	1	0	1	0	0	0	0	0	0	0	0	0	0	0	0	0	2
Methanobacterium sp. BRmetb2	GCF_003491285.1_ASM349128v1	1	1	1	1	1	0	1	0	1	0	0	0	0	0	0	0	0	0	0	0	0	0	0	0	2
Methanobacterium sp. MB1	GCF_000499765.1_Methanobacterium	1	1	1	1	1	0	1	0	1	0	1	0	0	0	0	0	0	0	0	0	0	0	0	0	2
Methanobacterium sp. MZ-A1	GCF_002813675.1_ASM281367v1	1	1	1	1	1	0	1	0	1	0	1	0	0	0	0	0	0	0	0	0	0	0	0	0	2
Methanobacterium subterraneum strain A8p	GCF_002813695.1_ASM281369v1	1	1	1	1	1	0	1	0	1	0	2	0	0	0	0	0	0	0	0	0	0	0	0	0	2
Methanocella arvoryzae MRE50	GCF_000063445.1_ASM6344v1	1	1	1	1	1	0	2	0	0	0	1	0	0	0	0	0	0	0	0	0	0	0	0	0	2
Methanocella conradii HZ254	GCF_000251105.1_ASM25110v1	1	1	1	1	1	0	2	0	0	0	1	0	0	0	0	0	0	0	0	0	0	0	0	0	2
Methanococcus aeolicus Nankai-3	GCF_000017185.1_ASM1718v1	1	1	1	1	1	0	1	0	0	0	1	0	0	0	0	0	0	0	0	0	0	0	0	0	2
Methanococcus maripaludis C5	GCF_000016125.1_ASM1612v1	1	1	1	1	1	0	1	0	0	0	2	0	0	0	0	0	0	0	0	0	0	0	0	0	2
Methanococcus vannielii SB	GCF_000017165.1_ASM1716v1	1	1	1	1	1	0	1	0	1	0	1	0	0	0	0	0	0	0	0	0	0	0	0	0	2
Methanolacinia petrolearia DSM 11571	GCF_000147875.1_ASM14787v1	1	1	1	1	1	0	1	0	0	0	1	0	0	0	0	0	0	0	0	0	0	0	0	0	2
Methanolobus psychrophilus R15	GCF_000306725.1_ASM30672v1	1	1	1	1	1	0	1	0	0	0	1	0	0	0	0	0	0	0	0	0	0	0	0	0	2
Methanolobus zinderi strain DSM 21339	GCF_013388255.1_ASM1338825v1	1	1	1	1	1	0	1	0	0	0	1	0	0	0	0	0	0	0	0	0	0	0	0	0	2
Methanoregula boonei 6A8	GCF_000017625.1_ASM1762v1	1	1	1	1	1	0	1	0	0	0	1	0	0	0	0	0	0	0	0	0	0	0	0	0	2
Methanosarcina acetivorans C2A	GCF_000007345.1_ASM734v1	1	1	1	1	1	0	1	0	0	0	2	0	0	0	0	0	0	0	0	0	0	0	0	0	2
Methanosarcina barkeri str Fusaro	GCF_000195895.1_ASM19589v1	1	1	1	1	1	0	1	0	0	0	1	0	0	0	0	0	0	0	0	0	0	0	0	0	2
Methanosarcina horonobensis HB-1	GCF_000970285.1_ASM97028v1	1	1	1	1	1	0	1	0	0	0	2	0	0	0	0	0	0	0	0	0	0	0	0	0	2
Methanosarcina mazei Go1	GCF_000007065.1_ASM706v1	1	1	1	1	1	0	2	0	0	0	2	0	0	0	0	0	0	0	0	0	0	0	0	0	2
Methanosarcina siciliae T4-M	GCF_000970085.1_ASM97008v1	1	1	1	1	1	0	1	0	0	0	1	0	0	0	0	0	0	0	0	0	0	0	0	0	2
Methanosarcina sp. Kolksee	GCF_000969945.1_ASM96994v1	1	1	1	1	1	0	1	0	0	0	2	0	0	0	0	0	0	0	0	0	0	0	0	0	2
Methanosarcina sp. WH1	GCF_000970005.1_ASM97000v1	1	1	1	1	1	0	1	0	0	0	1	0	0	0	0	0	0	0	0	0	0	0	0	0	2
Methanosarcina sp. WWM596	GCF_000969965.1_ASM96996v1	1	1	1	1	1	0	1	0	0	0	1	0	0	0	0	0	0	0	0	0	0	0	0	0	2
Methanosarcina vacuolata Z-761	GCF_000969905.1_ASM96990v1	1	1	1	1	1	0	1	0	0	0	1	0	0	0	0	0	0	0	0	0	0	0	0	0	2
Methanosphaerula palustris E1-9c	GCF_000021965.1_ASM2196v1	1	1	1	1	1	0	1	0	0	0	1	0	0	0	0	0	0	0	0	0	0	0	0	0	2
Methanothermobacter marburgensis str Marburg	GCF_000145295.1_ASM14529v1	1	1	1	1	1	0	1	0	1	0	2	0	0	0	0	0	0	0	0	0	0	0	0	0	2
Methanothermobacter sp EMTCatA1	GCF_002356395.1_ASM235639v1	1	1	1	1	1	0	1	0	0	0	2	0	0	0	0	0	0	0	0	0	0	0	0	0	2
Methanothermobacter sp. KEPCO-1	GCF_008033705.1_ASM803370v1	1	1	1	1	1	0	1	0	1	0	1	0	0	0	0	0	0	0	0	0	0	0	0	0	2
Methanothermobacter sp. THM-2	GCF_009917665.1_ASM991766v1	1	1	1	1	1	0	1	0	1	0	0	0	0	0	0	0	0	0	0	0	0	0	0	0	2
Methanothermobacter thermautotrophicus str Delta H	GCF_000008645.1_ASM864v1	1	1	1	1	1	0	1	0	0	0	1	0	0	0	0	0	0	0	0	0	0	0	0	0	2
Methanothermobacter wolfeii isolate SIV6	GCF_900095815.1_SIV6	1	3	1	1	1	0	1	0	0	0	1	0	0	0	0	0	0	0	0	0	0	0	0	0	2
Methanothermococcus okinawensis IH1	GCF_000179575.2_ASM17957v2	1	1	1	1	1	0	1	0	1	0	1	0	0	0	0	0	0	0	0	0	0	0	0	0	2
Methanothrix soehngenii GP6	GCF_000204415.1_ASM20441v1	1	1	1	1	1	0	3	0	0	0	1	0	0	0	0	0	0	0	0	0	0	0	0	0	2
Methanotorris igneus Kol 5	GCF_000214415.1_ASM21441v1	2	1	1	1	1	0	2	0	0	0	1	0	0	0	0	0	0	0	0	0	0	0	0	0	2
Methylacidiphilum fumariolicum SolV	GCF_000297415.1_ASM29741v1	1	1	1	1	1	0	1	0	1	1	1	0	1	1	1	1	0	1	0	0	0	0	1	0	0
Methylacidiphilum infernorum V4	GCF_000019665.1_ASM1966v1	1	1	1	1	1	0	1	0	1	1	1	1	1	1	1	1	0	1	0	0	0	0	1	0	0
Methylacidiphilum kamchatkense Kam1	GCF_007475525.1_ASM747552v1	1	1	1	1	1	0	1	0	1	1	1	0	1	1	1	1	0	1	0	0	0	0	1	0	0
Methylacidiphilum sp. IT5	GCF_017310525.1_ASM1731052v1	1	1	1	1	1	0	1	0	2	0	1	0	1	1	1	1	0	1	0	0	0	0	1	0	0
Methylacidiphilum sp. IT6	GCF_017310505.1_ASM1731050v1	1	1	1	1	1	0	1	0	1	1	1	0	1	1	1	1	0	0	0	0	0	0	1	0	0
Methylobacterium nodulans ORS 2060	GCF_000022085.1_ASM2208v1	1	1	1	1	1	0	1	0	1	1	1	1	1	1	1	1	0	1	0	1	0	0	1	0	0
Methylobacterium sp 4-46	GCF_000019365.1_ASM1936v1	1	1	1	1	1	0	1	0	1	1	1	1	1	1	1	1	0	1	0	1	0	0	1	0	0
Methylocella silvestris BL2	GCF_000021745.1_ASM2174v1	1	1	1	1	1	0	1	0	1	1	1	1	1	1	2	1	0	1	0	1	0	1	1	1	0
Methylocella tundrae isolate MTUNDRAET4	GCF_900749825.1_MTUNDRAET4_v1	1	1	1	1	1	0	1	0	1	1	1	1	1	1	2	1	0	1	0	1	0	1	1	0	0
Methylococcus capsulatus str Bath	GCF_000008325.1_ASM832v1	1	1	1	1	1	0	1	0	1	1	1	0	2	1	2	1	0	1	1	1	0	1	2	1	0
Methylocystis bryophila strain S285	GCF_002117405.1_ASM211740v1	2	1	1	1	1	0	2	0	1	1	1	1	1	1	2	1	0	1	0	1	0	0	1	1	0
Methylocystis parvus strain BRCS2	GCF_009685195.1_ASM968519v1	1	1	1	1	1	0	1	0	2	0	1	1	1	1	2	1	0	1	0	1	0	0	1	0	0
Methylocystis sp SC2	GCF_000304315.1_Msp_SC2	2	1	1	1	1	0	1	0	1	1	1	1	1	1	2	1	0	1	0	1	0	0	1	0	0
Methylomonas denitrificans FJG1	GCF_000785705.2_ASM78570v2	1	1	1	1	1	0	1	0	2	0	1	1	1	1	2	1	1	0	1	1	1	1	1	1	0
Methylomonas koyamae LM6	GCF_002441955.1_ASM244195v1	1	1	1	1	1	0	1	0	1	1	1	1	1	1	2	1	1	1	1	1	1	1	1	1	0
Methylomonas methanica MC09	GCF_000214665.1_ASM21466v1	1	1	1	1	1	0	1	0	2	0	1	0	0	1	1	1	1	1	1	1	1	1	1	1	0
Methylomonas sp DH-1	GCF_001644685.1_ASM164468v1	1	1	1	1	1	0	1	0	2	0	1	1	1	1	2	1	1	1	1	1	0	1	1	1	0
Methylomusa anaerophila strain MMFC1	GCF_003966895.1_ASM396689v1	1	1	1	1	1	0	1	0	2	0	2	0	0	0	0	0	0	0	0	0	0	0	0	0	2
Methylosinus trichosporium OB3b	GCF_002752655.1_ASM275265v1	1	1	1	1	1	0	1	0	1	1	1	1	1	1	2	1	0	1	2	1	0	0	1	0	0
Methyloversatilis sp RAC08	GCF_001713355.1_ASM171335v1	1	1	1	1	1	0	1	0	2	0	1	0	2	1	2	1	0	1	0	1	0	0	1	0	0
Methylovulum psychrotolerans HV10 M2	GCF_002209385.1_ASM220938v1	1	1	1	1	1	0	1	0	1	1	1	1	1	1	2	1	2	1	1	1	1	1	1	1	0
Microcoleus sp PCC 7113	GCF_000317515.1_ASM31751v1	1	1	1	1	1	0	1	0	2	0	1	1	1	1	1	1	0	0	0	1	0	1	0	0	0
Neorhizobium galegae bv officinalis str HAMBI 1141	GCF_000731295.1_RG1141_Ch_pA_pB	1	1	1	1	1	0	1	0	1	0	0	0	0	0	0	0	0	0	0	0	0	0	1	0	0
Neorhizobium galegae bv orientalis str HAMBI 540	GCF_000731315.1_RG540_Ch_pA	1	1	1	1	1	0	1	0	0	0	0	0	1	0	0	1	0	1	0	0	0	0	1	0	0
Nitrospirillum amazonense CBAmc	GCF_000730165.2_ASM73016v2	1	1	1	1	1	0	1	0	1	1	1	2	1	1	2	1	0	1	2	1	0	0	1	0	0
Nodularia spumigena UHCC 0039	GCF_003054475.1_ASM305447v1	2	1	1	1	1	0	1	0	2	0	1	1	1	1	1	1	0	0	0	1	0	1	0	0	0
Nostoc azollae 0708	GCF_000196515.1_ASM19651v1	1	1	1	1	1	0	1	0	1	1	1	1	1	1	1	1	0	0	0	1	0	0	0	0	0
Nostoc carneum NIES-2107	GCF_002368155.1_ASM236815v1	2	2	2	3	2	0	2	0	3	1	2	2	2	2	2	2	0	0	0	1	0	2	0	0	0
Nostoc flagelliforme CCNUN1	GCF_002813575.1_ASM281357v1	1	1	1	1	1	0	1	0	2	0	2	1	1	1	1	1	0	0	0	1	0	1	0	0	0
Nostoc linckia NIES-25	GCF_002368035.1_ASM236803v1	1	1	1	2	2	0	1	0	2	0	1	1	1	1	1	1	0	0	0	1	0	1	0	0	0
Nostoc piscinale CENA21	GCF_001298445.1_ASM129844v1	1	1	1	1	1	0	1	0	2	0	1	1	1	1	1	1	0	0	0	1	0	1	0	0	0
Nostoc punctiforme PCC 73102	GCF_000020025.1_ASM2002v1	1	1	1	1	1	0	1	0	2	0	1	1	1	1	1	1	0	0	0	1	0	1	0	0	0
Nostoc sp [Lobaria pulmonaria 5183 cyanobiont] 5183	GCF_002949795.1_ASM294979v1	1	1	1	1	1	0	1	0	2	0	2	1	1	1	1	1	0	0	0	1	0	1	0	0	0
Nostoc sp [Peltigera membranacea cyanobiont] N6	GCF_002949735.1_ASM294973v1	3	1	1	2	2	0	1	0	2	0	2	1	1	1	1	1	0	0	0	1	0	1	0	0	0
Nostoc sp CENA543	GCF_002896875.1_ASM289687v1	2	1	1	1	1	0	1	0	1	0	1	1	1	1	1	1	0	0	0	1	0	2	0	0	0
Nostoc sp NIES-3756	GCF_001548375.1_ASM154837v1	1	1	1	1	1	0	1	0	2	0	0	1	1	1	0	0	0	0	0	0	0	2	0	0	0
Nostoc sp PCC 7107	GCF_000316625.1_ASM31662v1	1	1	1	1	1	0	1	0	1	0	0	1	1	1	2	1	0	0	0	1	0	1	0	0	0
Nostoc sp PCC 7120	GCF_000009705.1_ASM970v1	1	1	1	1	1	0	1	0	1	0	0	1	0	1	0	0	0	0	0	0	0	0	0	0	0
Nostoc sp PCC 7524	GCF_000316645.1_ASM31664v1	1	2	0	1	1	0	1	0	1	0	0	1	1	1	0	0	0	0	0	0	0	0	0	0	0
Nostocales cyanobacterium HT-58-2	GCF_002163975.1_ASM216397v1	1	1	1	1	1	0	1	0	2	0	1	1	1	1	1	1	0	0	0	1	0	2	0	0	0
Opitutaceae bacterium TAV5	GCF_000242935.3_ASM24293v3	1	1	1	1	1	0	1	0	0	0	1	0	0	0	0	0	0	0	0	0	0	0	1	0	0
Paenibacillus borealis DSM 13188 2020	GCF_000758665.1_ASM75866v1	1	1	1	1	1	0	1	0	1	1	1	0	0	0	0	0	0	0	0	0	0	0	0	0	0
Paenibacillus donghaensis KCTC 13049	GCF_002192415.1_ASM219241v1	1	1	1	1	1	0	1	0	0	1	1	0	0	0	0	0	0	0	0	0	0	0	0	0	0
Paenibacillus durus ATCC 35681	GCF_000993825.1_ASM99382v1	2	1	1	1	1	0	2	0	1	0	0	0	0	0	0	0	0	0	0	0	0	0	0	0	0
Paenibacillus durus DSM 1735 2015	GCF_000756615.1_ASM75661v1	1	1	1	1	1	0	1	0	1	1	0	0	0	0	0	0	0	0	0	0	0	0	0	0	0
Paenibacillus graminis DSM 15220	GCF_000758705.1_ASM75870v1	1	1	1	1	1	0	1	0	1	1	1	0	0	0	0	0	0	0	0	0	0	0	0	0	0
Paenibacillus kribbensis AM49	GCF_002240415.1_ASM224041v1	1	1	1	1	1	0	1	0	1	0	1	0	0	0	0	0	0	0	0	0	0	0	0	0	0
Paenibacillus odorifer CBA7130	GCF_003255855.1_ASM325585v1	1	1	1	1	1	0	1	0	1	1	1	0	0	0	0	0	0	0	0	0	0	0	0	0	0
Paenibacillus odorifer DSM 15391	GCF_000758725.1_ASM75872v1	1	1	1	1	1	0	1	0	1	1	1	0	0	0	0	0	0	0	0	0	0	0	0	0	0
Paenibacillus peoriae HS311	GCF_001272655.2_ASM127265v2	1	1	1	1	1	0	1	0	1	0	1	0	0	0	0	0	0	0	0	0	0	0	0	0	0
Paenibacillus polymyxa ATCC 15970	GCF_001922145.1_ASM192214v1	1	1	1	1	1	0	1	0	1	0	1	0	0	0	0	0	0	0	0	0	0	0	0	0	0
Paenibacillus polymyxa CR1	GCF_000507205.2_ASM50720v2	1	1	1	1	1	0	1	0	1	0	0	0	0	0	0	0	0	0	0	0	0	0	0	0	0
Paenibacillus polymyxa J	GCF_001719045.1_ASM171904v1	1	1	1	1	1	0	1	0	1	0	1	0	0	0	0	0	0	0	0	0	0	0	0	0	0
Paenibacillus polymyxa Sb3-1	GCF_000819665.1_ASM81966v1	1	1	1	1	1	0	1	0	1	0	1	0	0	0	0	0	0	0	0	0	0	0	0	0	0
Paenibacillus polymyxa YC0136	GCF_001874405.3_ASM187440v3	1	1	1	1	1	0	1	0	1	0	1	0	0	0	0	0	0	0	0	0	0	0	0	0	0
Paenibacillus polymyxa YC0573	GCF_001874425.3_ASM187442v3	1	1	1	1	1	0	1	0	0	0	1	0	0	0	0	0	0	0	0	0	0	0	0	0	0
Paenibacillus riograndensis SBR5	GCF_000981585.1_SBR5_T_	1	1	1	1	1	0	1	0	0	1	1	0	0	0	0	0	0	0	0	0	0	0	0	0	0
Paenibacillus sabinae T27	GCF_000612505.1_ASM61250v1	1	1	1	1	1	0	1	0	1	1	1	0	0	0	0	0	0	0	0	0	0	0	0	0	0
Paenibacillus sp FSL H7-0357	GCF_000758525.1_ASM75852v1	1	1	1	1	1	0	1	0	0	1	1	0	0	0	0	0	0	0	0	0	0	0	0	0	0
Paenibacillus sp FSL P4-0081	GCF_000758565.1_ASM75856v1	1	1	1	1	1	0	1	0	1	1	1	0	0	0	0	0	0	0	0	0	0	0	0	0	0
Paenibacillus sp FSL R5-0912	GCF_000758605.1_ASM75860v1	1	1	1	1	1	0	1	0	1	0	0	0	0	0	0	0	0	0	0	0	0	0	0	0	0
Paenibacillus sp FSL R7-0273	GCF_000758625.1_ASM75862v1	1	1	1	1	1	0	1	0	0	1	1	0	0	0	0	0	0	0	0	0	0	0	0	0	0
Paenibacillus sp FSL R7-0331	GCF_000758645.1_ASM75864v1	1	1	1	1	1	0	1	0	1	1	1	0	0	0	0	0	0	0	0	0	0	0	0	0	0
Paenibacillus sp lzh-N1	GCF_002872435.1_ASM287243v1	1	1	1	1	1	0	1	0	1	0	1	0	0	0	0	0	0	0	0	0	0	0	0	0	0
Paenibacillus stellifer DSM 14472	GCF_000758685.1_ASM75868v1	1	1	1	1	1	0	1	0	1	1	1	0	0	0	0	0	0	0	0	0	0	0	0	0	0
Paenibacillus terrae HPL-003	GCF_000235585.1_ASM23558v1	1	1	1	1	1	0	1	0	1	0	1	0	0	0	0	0	0	0	0	0	0	0	0	0	0
Paludibacter propionicigenes WB4	GCF_000183135.1_ASM18313v1	1	1	1	1	1	0	1	0	0	0	1	0	0	0	0	0	0	0	0	0	0	0	1	0	0
Pantoea sp At-9b	GCF_000175935.2_ASM17593v2	1	1	1	1	1	0	1	0	1	0	1	1	1	1	1	1	1	1	1	1	0	1	1	1	0
Paraburkholderia aromaticivorans BN5	GCF_002278075.1_ASM227807v1	1	2	1	1	1	0	1	0	2	0	1	0	2	1	2	1	0	1	1	1	0	0	1	0	0
Paraburkholderia phenoliruptrix BR3459a	GCF_000300095.1_ASM30009v1	1	1	1	1	1	0	1	0	1	0	1	0	1	1	2	1	0	1	0	1	0	0	1	0	0
Paraburkholderia phymatum STM815	GCF_000020045.1_ASM2004v1	1	1	1	1	1	0	1	0	1	0	1	0	1	1	2	1	0	1	1	1	0	0	1	0	0
Paraburkholderia sprentiae WSM5005	GCF_001865575.1_ASM186557v1	1	1	1	1	1	0	1	0	2	0	1	0	2	1	2	1	0	1	1	1	0	0	1	0	0
Paraburkholderia xenovorans LB400 2010	GCF_000013645.1_ASM1364v1	1	1	1	1	1	0	1	0	1	0	0	0	1	0	0	1	0	1	0	0	0	0	1	0	0
Paraburkholderia xenovorans LB400 2018	GCF_000756045.1_ASM75604v1	1	1	1	1	1	0	1	0	2	0	1	0	2	1	2	1	0	1	1	1	0	0	1	0	0
Pararhodospirillum photometricum DSM 122	GCF_000284415.2_ASM28441v2	1	1	1	1	1	0	1	0	1	1	1	1	1	1	1	1	0	1	0	0	0	1	1	0	0
Pectobacterium atrosepticum 21A	GCF_000740965.1_ASM74096v1	1	1	1	1	1	0	1	0	1	0	1	1	1	1	1	1	1	1	1	0	0	1	1	1	0
Pectobacterium atrosepticum 36A	GCF_002804265.1_ASM280426v1	1	1	1	1	1	0	1	0	1	0	1	1	1	1	1	1	1	1	1	0	0	1	1	1	0
Pectobacterium atrosepticum JG10-08	GCF_000696465.1_ASM69646v1	1	1	1	1	1	0	1	0	1	0	1	1	1	1	1	1	1	1	1	0	0	1	1	1	0
Pectobacterium atrosepticum SCRI1043	GCF_000011605.1_ASM1160v1	1	1	1	1	1	0	1	0	0	0	1	2	1	1	1	1	1	1	1	0	0	1	1	1	0
Pectobacterium polaris NIBIO1006	GCF_002307355.1_ASM230735v1	1	1	1	1	1	0	1	0	1	0	1	1	2	1	1	1	1	1	1	0	0	3	1	1	0
Pelobacter acetylenicus DSM 3246	GCF_001888165.1_ASM188816v1	1	1	1	1	1	0	1	0	1	0	1	0	0	0	0	0	0	0	0	1	0	1	0	0	0
Pelobacter carbinolicus DSM 2380	GCF_000012885.1_ASM1288v1	1	1	1	1	1	0	1	0	2	0	1	0	0	0	0	0	0	1	0	0	0	0	0	0	0
Pelobacter propionicus DSM 2379	GCF_000015045.1_ASM1504v1	1	1	1	0	0	1	1	0	1	0	1	1	1	0	0	0	0	0	0	0	0	1	0	0	0
Pelobacter sp SFB93	GCF_001887775.1_ASM188777v1	1	1	1	1	1	0	3	0	2	0	1	1	2	0	0	0	0	1	0	1	0	1	0	0	0
Pelodictyon luteolum DSM 273	GCF_000012485.1_ASM1248v1	1	1	1	1	1	0	1	0	0	0	1	0	0	0	0	0	0	0	0	0	0	1	1	0	2
Pelodictyon phaeoclathratiforme BU-1	GCF_000020645.1_ASM2064v1	1	1	1	1	1	0	1	0	0	0	1	1	1	0	0	0	0	0	1	1	0	1	1	0	2
Pelosinus fermentans JBW45	GCF_000271665.2_ASM27166v2	1	1	1	1	1	0	1	0	0	0	1	0	0	0	0	0	0	0	0	1	0	3	0	0	2
Pelosinus sp UFO1	GCF_000725345.1_ASM72534v1	1	1	1	1	1	0	1	0	0	0	2	0	0	0	0	0	0	0	0	1	0	3	0	0	2
Pleurocapsa sp PCC 7327	GCF_000317025.1_ASM31702v1	2	2	2	2	5	0	2	0	2	0	1	2	2	1	1	1	1	0	0	1	0	1	0	0	0
Polaromonas naphthalenivorans CJ2	GCF_000015505.1_ASM1550v1	1	1	1	1	1	0	1	0	1	1	1	0	2	1	2	1	0	1	1	1	0	0	1	0	0
Prosthecochloris aestuarii DSM 271	GCF_000020625.1_ASM2062v1	1	1	1	1	1	0	1	0	1	0	1	1	1	0	0	0	0	0	1	0	0	1	1	0	2
Prosthecochloris sp CIB 2401	GCF_001687065.1_ASM168706v1	1	1	1	1	1	0	1	0	0	0	1	0	0	0	0	0	0	0	0	0	0	0	1	0	2
Prosthecochloris sp GSB1 TY	GCF_002240205.1_ASM224020v1	1	1	1	1	1	0	1	0	0	0	1	1	1	0	0	0	0	0	0	1	0	1	1	0	2
Prosthecochloris sp HL-130-GSB	GCF_002113825.1_ASM211382v1	1	1	1	1	1	0	1	0	0	0	1	0	0	0	0	0	0	0	0	0	0	0	1	0	0
Pseudoclostridium thermosuccinogenes DSM 5807	GCF_002896855.1_ASM289685v1	1	1	1	1	1	0	1	0	0	0	1	0	0	0	0	0	0	0	0	0	0	2	0	0	0
Pseudodesulfovibrio aespoeensis Aspo-2	GCF_000176915.2_ASM17691v2	1	1	1	1	1	0	2	0	0	0	1	1	1	0	0	0	0	0	0	1	0	2	1	0	2
Pseudodesulfovibrio indicus J2	GCF_001563225.1_ASM156322v1	1	1	1	1	1	0	2	0	0	0	1	1	1	0	0	0	0	0	0	1	0	3	1	0	2
Pseudodesulfovibrio profundus 500-1	GCF_900217235.1_DPRO_PRJEB22548_v1	1	1	1	1	1	0	2	0	0	0	1	1	1	0	0	0	0	0	1	1	0	2	0	0	2
Pseudomonas stutzeri A1501	GCF_000013785.1_ASM1378v1	1	1	1	1	1	0	1	0	1	1	1	1	1	1	1	1	1	1	1	1	1	0	1	1	0
Pseudomonas stutzeri DSM 4166	GCF_000195105.1_ASM19510v1	1	1	1	1	1	0	1	0	2	0	1	1	1	1	1	1	1	1	1	1	1	0	1	1	0
Rahnella aquatilis HX2	GCF_000255535.1_ASM25553v1	1	1	1	1	1	0	1	0	1	0	1	1	1	1	1	1	1	1	1	1	0	1	1	1	0
Raoultella ornithinolytica S12	GCF_000829965.1_ASM82996v1	1	1	1	1	1	0	1	0	1	0	1	1	1	1	1	1	1	1	1	0	0	1	1	1	0
Rhizobium acidisoli strain FH23	GCF_002531755.2_ASM253175v2	3	2	2	1	1	0	1	0	2	0	0	1	1	1	1	1	0	1	0	0	0	0	1	0	0
Rhizobium bangladeshense strain BLR175	GCF_017357245.1_ASM1735724v1	1	1	1	1	1	0	1	0	1	0	0	0	0	0	0	0	0	0	0	0	0	0	1	0	0
Rhizobium esperanzae N561	GCF_001664265.1_ASM166426v1	2	1	1	1	1	0	1	0	1	1	0	1	1	1	1	1	0	1	1	0	0	0	1	0	0
Rhizobium etli 8C-3	GCF_001908375.1_ASM190837v1	2	2	2	1	1	0	1	0	1	1	0	1	1	1	1	1	0	1	0	0	0	0	1	0	0
Rhizobium etli bv mimosae str Mim1	GCF_000442435.1_ASM44243v1	1	1	1	1	1	0	1	0	2	0	0	0	1	1	1	1	0	1	1	0	0	0	1	0	0
Rhizobium etli bv. phaseoli str. IE4803	GCF_000816125.1_ASM81612v1	1	2	2	1	1	0	1	0	1	0	0	1	1	1	1	1	0	1	0	0	0	0	1	0	0
Rhizobium etli CFN 42	GCF_000092045.1_ASM9204v1	1	1	1	1	1	0	1	0	1	0	0	1	1	1	1	0	0	1	0	0	0	0	1	0	0
Rhizobium etli CIAT 652	GCF_000020265.1_ASM2026v1	3	2	2	1	1	0	1	0	3	0	0	1	1	1	1	1	0	1	0	0	0	0	1	0	0
Rhizobium etli NXC12	GCF_002119845.1_ASM211984v1	2	1	1	1	1	0	1	0	1	0	0	0	0	1	1	1	0	1	0	0	0	0	1	0	0
Rhizobium gallicum bv gallicum R602	GCF_000816845.1_ASM81684v1	1	1	1	1	1	0	1	0	1	0	0	1	1	1	1	1	0	1	0	0	0	0	1	0	0
Rhizobium gallicum IE4872	GCF_001908615.1_ASM190861v1	1	1	1	1	1	0	1	0	2	0	0	1	1	1	1	1	0	1	1	0	0	0	1	0	0
Rhizobium hidalgonense strain JKLM 19E	GCF_005862185.2_ASM586218v2	1	1	1	1	1	0	1	0	0	0	0	0	0	0	0	1	0	0	0	0	0	0	1	0	0
Rhizobium indicum strain JKLM 12A2	GCF_005862305.2_ASM586230v2	2	1	1	1	1	0	1	0	0	0	0	0	0	0	0	1	0	0	0	0	0	0	1	0	0
Rhizobium jaguaris strain CCGE525	GCF_003627755.1_ASM362775v1	1	1	1	1	1	0	1	0	2	0	0	0	1	1	1	1	0	1	0	0	0	0	1	0	0
Rhizobium leguminosarum ATCC 14479	GCF_003290405.1_ASM329040v1	1	1	1	1	1	0	1	0	0	0	0	0	0	0	0	1	0	0	0	0	0	0	1	0	0
Rhizobium leguminosarum bv trifolii CB782	GCF_000520875.1_ASM52087v1	1	1	1	1	1	0	1	0	0	0	0	0	0	0	0	1	0	0	0	0	0	0	1	0	0
Rhizobium leguminosarum bv trifolii WSM1325	GCF_000023185.1_ASM2318v1	1	1	1	1	1	0	1	0	0	0	0	0	0	0	0	0	0	0	0	0	0	0	0	0	0
Rhizobium leguminosarum bv trifolii WSM1689	GCF_000517605.1_ASM51760v1	1	1	1	1	1	0	1	0	0	0	0	0	0	0	0	0	0	0	0	0	0	0	0	0	0
Rhizobium leguminosarum bv trifolii WSM2304	GCF_000021345.1_ASM2134v1	1	1	1	1	1	0	1	0	0	0	0	0	0	0	0	0	0	0	0	0	0	0	0	0	0
Rhizobium leguminosarum bv viciae 3841	GCF_000009265.1_ASM926v1	1	1	1	1	1	0	1	0	0	0	0	0	0	0	0	0	0	0	0	0	0	0	1	0	0
Rhizobium leguminosarum bv viciae BIHB 1217	GCF_002243365.1_ASM224336v1	1	1	1	1	1	0	1	0	0	0	0	0	0	0	0	1	0	0	0	0	0	0	1	0	0
Rhizobium leguminosarum bv viciae UPM791	GCF_002948295.1_ASM294829v1	1	1	1	1	1	0	1	0	0	0	0	0	0	0	0	0	0	0	0	0	0	0	1	0	0
Rhizobium leguminosarum Norway	GCF_002953715.1_ASM295371v1	1	1	1	1	1	0	1	0	0	0	0	0	0	0	0	1	0	0	0	0	0	0	1	0	0
Rhizobium leguminosarum Vaf-108	GCF_001890425.1_ASM189042v1	1	1	1	1	1	0	1	0	0	0	0	1	0	0	0	1	0	0	1	0	0	0	1	0	0
Rhizobium leguminosarum Vaf10	GCF_001679785.1_ASM167978v1	1	1	1	1	1	0	1	0	0	0	0	0	0	0	0	1	0	0	0	0	0	0	1	0	0
Rhizobium lentis strain BLR27	GCF_017352135.1_ASM1735213v1	1	1	1	1	1	0	1	0	0	0	0	0	0	0	0	1	0	0	0	0	0	0	0	0	0
Rhizobium phaseoli Brasil 5	GCF_000172715.2_ASM17271v2	2	1	1	1	1	0	1	0	1	1	1	1	1	1	1	1	0	1	1	0	0	0	1	0	0
Rhizobium phaseoli N161	GCF_001664165.1_ASM166416v1	2	2	1	1	1	0	1	0	1	0	0	1	0	1	1	1	0	2	0	0	0	0	1	0	0
Rhizobium phaseoli N261	GCF_001664105.1_ASM166410v1	2	2	1	1	1	0	1	0	1	0	0	1	0	1	1	1	0	1	0	0	0	0	1	0	0
Rhizobium phaseoli N671	GCF_001664365.1_ASM166436v1	2	2	1	1	1	0	1	0	1	0	0	1	1	1	1	1	0	1	0	0	0	0	1	0	0
Rhizobium phaseoli N771	GCF_001664405.1_ASM166440v1	3	3	2	2	2	0	1	0	2	0	0	1	0	1	1	1	0	1	0	0	0	0	1	0	0
Rhizobium phaseoli N831	GCF_001664125.1_ASM166412v1	3	3	2	2	1	0	1	0	1	0	0	1	0	1	1	1	0	1	0	0	0	0	1	0	0
Rhizobium phaseoli N841	GCF_001664425.1_ASM166442v1	2	2	1	1	1	0	1	0	1	0	0	1	0	1	1	1	0	1	0	0	0	0	1	0	0
Rhizobium phaseoli N931	GCF_001664285.1_ASM166428v1	1	1	1	1	2	0	0	0	0	0	0	0	0	0	0	0	0	1	0	0	0	0	0	0	0
Rhizobium phaseoli R611	GCF_001664445.1_ASM166444v1	1	1	1	1	1	0	0	0	1	0	0	0	0	0	0	0	0	1	0	0	0	0	0	0	0
Rhizobium phaseoli R620	GCF_001664245.1_ASM166424v1	1	1	1	1	1	0	0	0	1	1	0	0	0	0	0	0	0	1	0	0	0	0	0	0	0
Rhizobium phaseoli R630	GCF_001664205.1_ASM166420v1	3	2	2	1	1	0	1	0	1	1	0	1	0	1	1	1	0	0	0	0	0	0	1	0	0
Rhizobium phaseoli R650	GCF_001664385.1_ASM166438v1	1	1	1	1	1	0	0	0	1	0	0	0	0	0	0	0	0	1	0	0	0	0	0	0	0
Rhizobium phaseoli R723	GCF_001664225.1_ASM166422v1	1	1	1	1	1	0	0	0	2	0	0	0	0	0	0	0	0	1	0	0	0	0	0	0	0
Rhizobium pusense IRBG74	GCF_000499645.1_IRBG74	1	1	1	1	1	0	1	0	1	1	1	0	1	1	1	1	0	1	1	0	0	0	1	0	0
Rhizobium pusense strain 76	GCF_013285525.1_ASM1328552v1	1	1	1	1	1	0	1	0	2	0	1	0	1	1	1	1	0	1	1	1	0	0	1	0	0
Rhizobium sp ACO-34A	GCF_002600635.1_ASM260063v1	1	1	1	1	1	0	1	0	1	1	1	1	1	1	1	1	0	1	1	1	0	0	1	0	0
Rhizobium sp CIAT894	GCF_000172795.2_ASM17279v2	1	1	1	1	1	0	0	0	1	0	0	0	0	0	0	0	0	0	0	0	0	0	0	0	0
Rhizobium sp IE4771	GCF_000698845.1_ASM69884v1	2	1	1	1	1	0	1	0	2	0	0	0	1	1	1	0	0	2	1	1	0	0	2	0	0
Rhizobium sp Kim5	GCF_000172695.2_ASM17269v2	3	2	2	2	1	0	1	0	1	1	0	1	1	1	1	1	0	1	1	0	0	0	1	0	0
Rhizobium sp N113	GCF_001664345.1_ASM166434v1	1	1	1	1	1	0	0	0	1	1	0	0	0	0	0	0	0	1	0	0	0	0	0	0	0
Rhizobium sp N1314	GCF_001664305.1_ASM166430v1	1	1	1	1	1	0	0	0	1	0	0	0	0	0	0	0	0	0	0	0	0	0	0	0	0
Rhizobium sp N1341	GCF_001664085.1_ASM166408v1	3	2	2	1	1	0	0	0	1	1	0	0	0	0	0	0	0	1	0	0	0	0	0	0	0
Rhizobium sp N324	GCF_001664485.1_ASM166448v1	1	1	1	1	1	0	0	0	1	1	0	0	0	0	0	0	0	0	0	0	0	0	0	0	0
Rhizobium sp N621	GCF_001664325.1_ASM166432v1	3	2	2	1	1	0	2	0	2	0	0	1	1	1	1	1	0	1	0	0	0	0	2	0	0
Rhizobium sp N6212	GCF_001664465.1_ASM166446v1	1	1	1	1	1	0	0	0	1	1	0	0	0	0	0	0	0	1	0	0	0	0	0	0	0
Rhizobium sp N731	GCF_001664145.1_ASM166414v1	1	1	1	1	1	0	0	0	1	0	0	0	0	0	0	0	0	0	0	0	0	0	0	0	0
Rhizobium sp N741	GCF_001664545.1_ASM166454v1	1	1	1	1	1	0	0	0	1	1	0	0	0	0	0	0	0	1	0	0	0	0	0	0	0
Rhizobium sp N871	GCF_001664525.1_ASM166452v1	1	1	1	2	1	0	0	0	1	2	0	0	0	0	0	0	0	1	0	0	0	0	0	0	0
Rhizobium sp NXC14	GCF_002117485.1_ASM211748v1	2	1	1	1	1	0	0	0	1	1	0	0	0	0	0	0	0	0	0	0	0	0	0	0	0
Rhizobium sp NXC24	GCF_002944315.1_ASM294431v1	1	1	1	1	1	0	1	0	1	1	1	1	1	1	1	1	0	1	1	0	0	0	1	0	0
Rhizobium sp TAL182	GCF_002117725.1_ASM211772v1	2	1	1	1	1	0	1	0	1	1	0	1	1	1	1	1	0	1	1	1	0	0	1	0	0
Rhizobium tropici CIAT 899	GCF_000330885.1_ASM33088v1	1	1	1	1	1	0	1	0	2	0	1	1	1	1	1	1	0	1	1	1	0	0	1	0	0
Rhodobacter blasticus 28-5	GCF_003071405.1_ASM307140v1	1	1	1	1	1	0	1	0	1	1	1	1	1	1	1	1	0	1	0	0	0	0	1	0	0
Rhodobacter capsulatus SB 1003	GCF_000021865.1_ASM2186v1	1	1	1	1	1	0	2	0	2	0	1	2	1	1	1	1	0	1	1	0	0	1	2	0	0
Rhodobacter sphaeroides 241	GCF_003324715.1_ASM332471v1	1	1	1	1	1	0	1	0	2	0	1	0	1	1	1	1	0	1	0	0	0	0	1	0	0
Rhodobacter sphaeroides ATCC 17025	GCF_000016405.1_ASM1640v1	1	1	1	1	1	0	1	0	1	1	1	1	1	1	1	1	0	1	0	0	0	0	1	0	0
Rhodobacter sphaeroides ATCC 17029	GCF_000015985.1_ASM1598v1	1	1	1	0	0	1	1	0	2	0	1	1	1	1	1	1	0	1	1	0	0	0	1	0	0
Rhodobacter sphaeroides KD131	GCF_000021005.1_ASM2100v1	1	1	1	1	1	0	1	0	1	1	1	1	1	1	1	1	0	1	0	0	0	0	1	0	0
Rhodobacter sphaeroides MBTLJ-13	GCF_001685625.1_ASM168562v1	1	1	1	1	1	0	1	0	1	0	1	1	1	0	1	1	0	1	0	0	0	0	1	0	0
Rhodobacter sphaeroides MBTLJ-20	GCF_002706325.1_ASM270632v1	1	1	1	1	1	0	1	0	1	0	1	0	1	1	1	1	0	1	0	0	0	0	1	0	0
Rhodobacter sphaeroides MBTLJ-8	GCF_001576595.1_ASM157659v1	1	1	1	1	1	0	1	0	2	0	1	1	1	1	1	1	0	1	0	0	0	0	1	0	0
Rhodocyclaceae bacterium Thauera-like	GCF_002863805.1_ASM286380v1	1	1	1	1	1	0	1	0	1	1	1	1	1	1	1	2	1	1	1	1	0	1	1	1	0
Rhodoferax antarcticus DSM 24876	GCF_001955735.1_ASM195573v1	1	1	1	1	1	0	1	0	1	1	1	0	2	1	2	1	0	1	1	1	0	1	1	0	0
Rhodomicrobium vannielii ATCC 17100	GCF_000166055.1_ASM16605v1	1	1	1	1	1	0	1	0	1	1	1	1	1	1	2	1	0	1	1	1	0	0	1	0	0
Rhodopseudomonas palustris BisA53	GCF_000014825.1_ASM1482v1	1	1	1	1	1	0	1	0	1	1	1	1	1	1	2	1	0	1	0	0	0	0	1	0	0
Rhodopseudomonas palustris BisB18	GCF_000013745.1_ASM1374v1	1	1	1	1	1	0	1	0	1	1	1	1	1	1	2	1	0	1	0	0	0	0	1	0	0
Rhodopseudomonas palustris BisB5	GCF_000013685.1_ASM1368v1	1	1	1	1	1	0	1	0	2	0	1	1	1	1	1	1	0	1	0	0	0	0	1	0	0
Rhodopseudomonas palustris CGA009	GCF_000195775.1_ASM19577v1	1	1	1	1	1	0	1	0	1	1	1	1	1	1	2	1	0	1	0	1	0	0	1	0	0
Rhodopseudomonas palustris DX-1	GCF_000177255.2_ASM17725v2	1	0	0	1	1	0	1	0	1	1	1	1	1	1	2	1	0	1	0	0	0	0	1	0	0
Rhodopseudomonas palustris HaA2	GCF_000013365.1_ASM1336v1	1	1	1	1	1	0	1	0	1	1	1	1	1	1	2	1	0	1	0	0	0	0	1	0	0
Rhodopseudomonas palustris PS3	GCF_003031265.1_ASM303126v1	1	1	1	1	1	0	1	0	1	1	1	1	1	1	2	1	0	1	0	0	0	0	1	0	0
Rhodopseudomonas palustris TIE-1	GCF_000020445.1_ASM2044v1	1	1	1	1	1	0	1	0	1	1	1	1	1	1	2	1	0	1	0	0	0	0	1	0	0
Rhodopseudomonas palustris YSC3	GCF_003031245.1_ASM303124v1	1	1	1	1	1	0	1	0	2	1	1	1	1	1	2	0	0	1	0	0	0	0	1	0	0
Rhodospirillum centenum SW	GCF_000016185.1_ASM1618v1	1	1	1	0	0	1	1	0	1	1	1	1	1	1	1	1	0	1	1	1	0	0	1	0	0
Rhodospirillum rubrum ATCC 11170	GCF_000013085.1_ASM1308v1	1	1	1	1	1	0	1	0	1	1	1	1	1	1	1	1	0	1	1	2	0	1	1	0	0
Rhodospirillum rubrum F11	GCF_000225955.1_ASM22595v1	1	1	1	1	1	0	1	0	1	0	0	0	0	0	1	1	0	1	0	0	0	0	1	0	0
Rhodovulum sp MB263	GCF_002073975.1_ASM207397v1	1	1	1	1	1	0	1	0	1	1	1	1	1	1	1	1	0	1	1	1	0	0	1	0	0
Rhodovulum sp P5	GCF_002079305.1_ASM207930v1	1	1	1	1	1	0	1	0	1	1	1	1	1	1	1	1	0	1	0	1	0	0	1	0	0
Rhodovulum sulfidophilum DSM 1374	GCF_001633165.1_ASM163316v1	1	1	1	1	1	0	1	0	1	1	1	0	1	1	1	1	0	1	0	1	0	0	1	0	0
Rhodovulum sulfidophilum DSM 2351	GCF_001548075.1_ASM154807v1	1	1	1	1	1	0	1	0	1	1	1	1	0	1	1	1	0	1	1	1	0	0	1	0	0
Rhodovulum sulfidophilum SNK001	GCF_001633145.1_ASM163314v1	1	1	1	1	1	0	1	0	1	1	1	1	0	1	1	1	0	0	0	0	0	0	1	0	0
Rippkaea orientalis PCC 8801	GCF_000021805.1_ASM2180v1	1	1	1	1	1	0	1	0	2	0	1	1	1	1	1	1	0	0	0	1	0	1	0	0	0
Rippkaea orientalis PCC 8802	GCF_000024045.1_ASM2404v1	1	1	1	1	1	0	1	0	2	0	1	1	1	1	1	1	0	0	0	1	0	1	0	0	0
Rivularia sp PCC 7116	GCF_000316665.1_ASM31666v1	1	1	1	1	1	0	1	0	2	0	1	1	1	1	1	1	0	0	0	1	0	1	0	0	0
Rubrivivax gelatinosus IL144	GCF_000284255.1_ASM28425v1	1	1	1	1	1	0	1	0	1	1	1	0	2	1	2	1	0	1	0	0	0	0	1	0	0
Sagittula sp P11	GCF_002814095.1_ASM281409v1	1	1	1	1	1	0	1	0	1	1	1	1	1	1	1	1	0	1	0	1	0	0	1	0	0
Scytonema sp NIES-4073	GCF_002368435.1_ASM236843v1	1	1	1	1	1	0	1	0	2	0	1	1	1	1	1	1	0	0	0	1	0	1	0	0	0
Sedimenticola thiotaurini SIP-G1	GCF_001007875.1_ASM100787v1	1	1	1	1	1	0	1	0	1	1	1	1	1	1	1	1	1	1	1	1	1	1	1	1	0
Sediminispirochaeta smaragdinae DSM 11293	GCF_000143985.1_ASM14398v1	1	1	1	1	1	0	1	0	0	0	1	1	1	0	0	0	0	0	1	1	0	1	1	0	2
Serratia sp ATCC 39006 2020	GCF_000463345.2_ASM46334v3	1	1	1	1	1	0	1	0	1	0	1	1	1	1	1	1	1	1	1	1	0	1	1	1	0
Sideroxydans lithotrophicus ES-1	GCF_000025705.1_ASM2570v1	1	1	1	1	1	0	1	0	1	1	1	1	1	1	1	1	1	1	1	1	1	1	1	1	0
Sinorhizobium americanum CCGM7	GCF_000705595.2_ASM70559v2	1	1	1	1	1	0	1	0	1	1	1	1	1	1	1	1	0	1	0	1	0	0	1	0	0
Sinorhizobium americanum CFNEI 73	GCF_001889105.1_ASM188910v1	1	1	1	1	1	0	1	0	1	1	1	0	1	1	1	1	0	1	0	0	0	0	1	0	0
Sinorhizobium fredii CCBAU 25509	GCF_003177055.1_ASM317705v1	1	1	1	1	1	0	0	0	1	0	0	0	0	0	0	0	0	0	0	0	0	0	0	0	0
Sinorhizobium fredii CCBAU 45436	GCF_003100575.1_ASM310057v1	3	2	2	1	1	0	1	0	1	0	0	0	1	1	1	1	0	1	0	0	0	0	1	0	0
Sinorhizobium fredii CCBAU 83666	GCF_002288485.1_ASM228848v1	1	1	1	1	1	0	0	0	1	0	0	0	0	0	0	0	0	0	0	0	0	0	0	0	0
Sinorhizobium fredii HH103	GCF_000283895.1_ASM28389v1	1	1	1	1	1	0	1	0	1	0	0	0	1	1	1	1	0	1	0	0	0	0	1	0	0
Sinorhizobium fredii NGR234	GCF_000018545.1_ASM1854v1	2	2	2	1	1	0	1	0	2	1	0	1	1	1	1	1	0	1	1	1	0	0	1	0	0
Sinorhizobium fredii NXT3	GCF_002944405.1_ASM294440v1	1	1	1	1	1	0	1	0	2	0	1	1	1	1	1	1	0	1	0	0	0	0	1	0	0
Sinorhizobium medicae WSM419	GCF_000017145.1_ASM1714v1	1	1	1	1	1	0	1	0	1	0	0	0	0	0	0	1	0	0	1	1	0	0	1	0	0
Sinorhizobium meliloti 1021	GCF_000006965.1_ASM696v1	1	1	1	1	1	0	1	0	1	0	0	0	0	0	0	1	0	0	0	0	0	0	1	0	0
Sinorhizobium meliloti 2011	GCF_000346065.1_ASM34606v1	1	1	1	1	1	0	1	0	1	0	0	0	0	0	0	1	0	0	0	0	0	0	1	0	0
Sinorhizobium meliloti AK83	GCF_000147795.3_ASM14779v3	1	1	1	1	1	0	1	0	1	0	0	0	0	0	0	0	0	0	0	0	0	0	1	0	0
Sinorhizobium meliloti B399	GCF_002302375.1_ASM230237v1	1	1	1	1	1	0	0	0	1	0	0	0	0	0	0	0	0	0	0	0	0	0	0	0	0
Sinorhizobium meliloti B401	GCF_002302355.1_ASM230235v1	2	2	2	2	2	0	0	0	2	0	0	0	0	0	0	0	0	0	0	0	0	0	0	0	0
Sinorhizobium meliloti BL225C	GCF_000147775.3_ASM14777v3	1	1	1	1	1	0	1	0	1	0	0	0	0	0	0	0	0	0	0	0	0	0	1	0	0
Sinorhizobium meliloti CCMM B554	GCF_002215195.1_ASM221519v1	1	1	1	1	1	0	0	0	1	0	0	0	0	0	0	0	0	0	0	0	0	0	0	0	0
Sinorhizobium meliloti GR4	GCF_000320385.2_ASM32038v2	1	1	1	1	1	0	1	0	1	0	0	1	0	0	0	1	0	0	0	1	0	0	1	0	0
Sinorhizobium meliloti HM006	GCF_002197165.1_ASM219716v1	1	1	1	1	0	0	1	0	1	0	0	0	0	0	0	0	0	0	0	0	0	0	0	0	0
Sinorhizobium meliloti KH35c	GCF_002197105.1_ASM219710v1	1	1	1	1	1	0	0	0	1	0	0	0	0	0	0	0	0	0	0	0	0	0	0	0	0
Sinorhizobium meliloti KH46	GCF_002197465.1_ASM219746v1	1	1	1	1	1	0	1	0	1	0	0	0	0	0	0	1	0	0	0	0	0	0	1	0	0
Sinorhizobium meliloti M270	GCF_002197085.1_ASM219708v1	1	1	1	1	1	0	1	0	1	0	0	0	0	0	0	0	0	0	0	0	0	0	0	0	0
Sinorhizobium meliloti Rm41 2015	GCF_000304415.1_RM41	1	1	1	1	1	0	0	0	1	0	0	0	0	0	0	0	0	0	0	0	0	0	0	0	0
Sinorhizobium meliloti Rm41 2017	GCF_002197045.1_ASM219704v1	1	1	1	1	1	0	0	0	1	0	0	0	0	0	0	0	0	0	0	0	0	0	0	0	0
Sinorhizobium meliloti RMO17	GCF_000747295.1_ASM74729v1	1	1	1	1	1	0	1	0	1	0	0	0	0	0	0	0	0	0	0	0	0	0	0	0	0
Sinorhizobium meliloti RU11001	GCF_001050915.2_ASM105091v2	1	1	1	1	1	0	1	0	1	0	0	0	0	0	0	1	0	0	0	0	0	0	1	0	0
Sinorhizobium meliloti SM11	GCF_000218265.1_ASM21826v1	1	1	1	1	1	0	1	0	1	0	0	0	0	0	0	0	0	0	0	0	0	0	1	0	0
Sinorhizobium meliloti T073	GCF_002197145.1_ASM219714v1	1	1	1	1	1	0	0	0	1	0	0	0	0	0	0	0	0	0	0	0	0	0	0	0	0
Sinorhizobium meliloti USDA1021	GCF_002197445.1_ASM219744v1	1	1	1	1	1	0	0	0	1	0	0	0	0	0	0	0	0	0	0	0	0	0	0	0	0
Sinorhizobium meliloti USDA1106	GCF_002197065.1_ASM219706v1	1	1	1	1	1	0	0	0	1	0	0	0	0	0	0	0	0	0	0	0	0	0	0	0	0
Sinorhizobium meliloti USDA1157	GCF_002197025.1_ASM219702v1	1	1	1	1	1	0	0	0	1	0	0	0	0	0	0	0	0	0	0	0	0	0	0	0	0
Sinorhizobium sp CCBAU 05631	GCF_002288505.1_ASM228850v1	2	2	2	1	1	0	1	0	3	0	0	0	2	1	1	1	0	1	1	1	0	0	1	0	0
Skermanella pratensis strain W17	GCF_008843145.1_ASM884314v1	1	1	1	1	1	0	1	0	1	1	1	1	2	1	2	1	0	1	0	1	1	1	1	0	0
Skermanella sp TT6	GCF_016653635.2_ASM1665363v2	1	1	2	1	1	0	1	0	1	1	1	1	2	1	2	1	0	1	0	1	1	1	1	0	0
Sphaerospermopsis kisseleviana NIES-73	GCF_002368075.1_ASM236807v1	2	2	1	1	1	0	1	0	1	1	1	1	1	1	1	1	0	0	0	1	0	0	0	0	0
Sphingomonas hengshuiensis WHSC-8	GCF_000935025.1_ASM93502v1	1	1	1	1	1	0	1	0	1	1	1	1	1	1	2	1	0	1	1	1	0	0	1	0	0
Spirochaeta thermophila DSM 6192	GCF_000147075.1_ASM14707v1	1	1	1	1	1	0	1	0	0	0	1	0	0	0	0	0	0	0	0	0	0	0	1	0	2
Sulfurospirillum barnesii SES-3	GCF_000265295.1_ASM26529v1	1	1	1	1	1	0	1	0	1	1	1	1	1	1	1	1	0	1	1	0	0	1	1	0	0
Sulfurospirillum cavolei strain UCH003	GCF_001548055.1_ASM154805v1	1	1	1	1	1	0	1	0	2	1	1	1	1	1	1	0	0	1	1	1	0	1	1	0	0
Sulfurospirillum halorespirans DSM 13726	GCF_001723605.1_ASM172360v1	1	1	1	2	1	0	1	0	1	1	1	1	1	1	1	0	0	1	1	1	0	1	1	0	0
Sulfurospirillum multivorans DSM 12446 2020	GCF_000568815.1_ASM56881v1	1	1	1	2	1	0	1	0	3	1	1	1	1	1	1	0	0	1	0	1	0	1	1	0	0
Sulfurospirillum sp JPD-1	GCF_002309535.1_ASM230953v1	1	1	1	2	1	0	1	0	2	1	1	1	1	1	1	0	0	1	1	1	0	1	1	0	0
Sulfurospirillum sp SL2-1	GCF_002162315.1_ASM216231v1	1	1	1	1	1	0	1	0	2	1	1	1	1	1	1	0	0	1	0	1	0	1	1	0	0
Synechococcus sp JA-2-3Ba[2-13]	GCF_000013225.1_ASM1322v1	1	1	1	1	1	0	1	0	1	1	1	1	1	1	1	1	0	0	0	1	0	0	0	0	0
Synechococcus sp JA-3-3Ab	GCF_000013205.1_ASM1320v1	1	1	1	1	1	0	1	0	1	1	1	1	1	1	1	1	0	0	0	1	0	0	0	0	0
Syntrophobacter fumaroxidans MPOB	GCF_000014965.1_ASM1496v1	1	1	1	1	1	0	1	0	0	0	1	2	1	0	0	0	0	0	0	1	0	0	1	0	2
Syntrophobotulus glycolicus DSM 8271	GCF_000190635.1_ASM19063v1	2	1	1	1	1	0	1	0	1	0	1	0	1	0	0	0	0	0	0	1	0	1	0	0	2
Teredinibacter turnerae T7901	GCF_000023025.1_ASM2302v1	1	1	1	1	1	0	1	0	1	1	1	1	1	1	2	1	2	1	1	1	1	1	1	1	0
Thauera hydrothermalis strain GD-2	GCF_003345255.1_ASM334525v1	1	1	1	1	1	0	1	0	1	1	1	1	1	1	1	1	1	1	1	1	0	1	1	1	0
Thermincola potens JR	GCF_000092945.1_ASM9294v1	1	1	1	1	1	0	1	0	0	0	1	1	0	0	0	0	0	0	0	1	0	0	0	0	2
Thermoanaerobacterium aotearoense strain SCUT27	GCF_009905255.1_ASM990525v1	1	1	1	1	1	0	1	0	1	0	1	1	0	0	0	0	0	0	0	1	0	2	0	0	0
Thermoanaerobacterium saccharolyticum JWSL-YS485	GCF_000307585.2_ASM30758v2	1	1	1	1	1	0	1	0	1	0	1	1	0	0	0	0	0	0	0	1	0	2	0	0	2
Thermoanaerobacterium thermosaccharolyticum DSM 571	GCF_000145615.1_ASM14561v1	1	1	1	1	1	0	1	0	1	0	1	1	0	0	0	0	0	0	0	1	0	2	0	0	2
Thermoanaerobacterium thermosaccharolyticum M0795	GCF_000328545.1_ASM32854v1	1	1	1	1	1	0	1	0	1	0	0	0	0	0	0	0	0	0	0	0	0	0	0	0	2
Thermoanaerobacterium thermosaccharolyticum TG57	GCF_002250075.1_ASM225007v1	1	1	1	1	1	0	1	0	0	0	0	0	0	0	0	0	0	0	0	0	0	0	0	0	0
Thermocrinis albus DSM 14484	GCF_000025605.1_ASM2560v1	1	1	2	1	1	0	1	0	1	1	1	1	1	1	1	1	0	0	0	0	0	0	1	0	2
Thermodesulfovibrio yellowstonii DSM 11347	GCF_000020985.1_ASM2098v1	1	1	1	0	0	1	1	0	1	0	1	0	0	0	0	0	0	0	0	0	0	0	1	0	2
Thermoleptolyngbya sp. PKUAC-SCTA183	GCF_013177315.1_ASM1317731v1	1	1	1	0	0	1	1	0	2	0	1	1	1	1	1	1	0	0	0	1	0	0	0	0	0
Thiocystis violascens DSM 198	GCF_000227745.3_ASM22774v3	1	1	1	1	1	0	1	0	2	1	1	1	1	1	2	1	1	1	1	1	1	1	1	1	0
Thioploca ingrica	GCF_000828835.1_ASM82883v1	1	1	1	1	1	0	1	0	1	1	1	0	1	1	1	1	1	1	0	1	0	0	1	1	0
Thiospirochaeta perfilievii strain P	GCF_008329945.1_ASM832994v1	1	1	1	1	1	0	1	0	0	0	1	0	0	0	0	0	0	0	0	0	0	0	0	0	2
Tolumonas auensis DSM 9187	GCF_000023065.1_ASM2306v1	1	1	1	1	1	0	1	0	1	0	1	1	1	1	1	1	1	1	1	1	0	1	1	1	0
Tolypothrix tenuis PCC 7101	GCF_002368295.1_ASM236829v1	2	2	2	2	2	0	2	0	2	2	2	2	2	2	2	2	0	0	0	1	0	2	0	0	0
Treponema azotonutricium ZAS-9	GCF_000214355.1_ASM21435v1	1	1	1	1	1	0	1	0	0	0	1	1	1	0	0	0	0	0	0	1	0	1	1	0	2
Treponema primitia ZAS-2	GCF_000214375.1_ASM21437v1	1	1	1	1	1	0	1	0	0	0	1	1	1	0	0	0	0	0	0	1	0	1	1	0	2
Trichodesmium erythraeum IMS101	GCF_000014265.1_ASM1426v1	1	1	1	0	0	1	1	0	1	1	1	1	1	1	1	1	0	0	0	1	0	0	0	0	0
Trichormus [Anabaena] variabilis ATCC 29413	GCF_000204075.1_ASM20407v1	2	2	2	1	1	1	2	0	2	2	1	2	2	2	1	1	0	0	0	1	0	2	0	0	0
Vibrio cincinnatiensis	GCF_009763885.1_ASM976388v1	1	1	1	1	1	0	1	0	1	0	1	1	1	1	1	1	1	1	1	1	0	0	1	1	0
Vibrio natriegens CCUG 16371	GCF_001680045.1_ASM168004v1	1	1	1	1	1	0	1	0	1	0	1	1	1	1	1	1	1	1	1	0	0	0	1	1	0
Vibrio natriegens CCUG 16373	GCF_001680065.1_ASM168006v1	1	1	1	1	1	0	1	0	1	0	1	1	1	1	1	1	1	1	1	0	0	0	1	1	0
Vibrio natriegens CCUG 16374	GCF_001680085.1_ASM168008v1	1	1	1	1	1	0	1	0	1	0	1	1	1	1	1	1	1	1	1	0	0	0	1	1	0
Vibrio natriegens NBRC 15636	GCF_001680025.1_ASM168002v1	1	1	1	1	1	0	1	0	1	0	1	1	1	1	1	1	1	1	1	0	0	0	1	1	0
Vibrio natriegens NBRC 15636-2	GCF_001456255.1_ASM145625v1	1	1	1	1	1	0	1	0	1	0	1	1	1	1	1	1	1	1	1	1	0	0	1	1	0
Vibrio sp EJY3	GCF_000241385.1_ASM24138v1	1	1	1	1	1	0	1	0	1	0	1	1	1	1	1	1	1	1	1	1	0	0	1	1	0
Vitreoscilla filiformis ATCC 15551	GCF_002222655.1_ASM222265v1	1	1	1	1	1	0	1	0	1	1	1	0	2	1	2	1	0	1	0	1	0	0	1	0	0
Wolinella succinogenes DSM 1740	GCF_000196135.1_ASM19613v1	1	1	1	1	1	0	1	0	1	1	1	1	1	1	1	1	0	1	0	1	0	0	1	0	0
Xanthobacter autotrophicus Py2	GCF_000017645.1_ASM1764v1	2	1	1	1	1	0	1	0	1	1	1	1	2	1	2	1	0	1	1	1	0	0	1	0	0
Yangia sp CCB-MM3	GCF_001687105.1_ASM168710v1	1	1	1	1	1	0	1	0	1	1	1	1	1	1	1	1	0	1	1	1	0	0	1	0	0
Zoogloeaceae bacteirum Par-f-2	GCF_003054515.1_ASM305451v1	1	1	1	1	1	0	1	0	1	1	1	1	1	1	1	1	1	1	1	1	0	0	1	1	0
Zymomonas mobilis subsp mobilis ATCC 10988	GCF_000175255.2_ASM17525v2	1	1	1	1	1	0	1	0	1	1	1	1	1	1	1	1	0	1	0	0	0	0	1	0	0
Zymomonas mobilis subsp mobilis NCIMB 11163	GCF_000024245.1_ASM2424v1	1	1	1	1	1	0	1	0	1	1	1	1	1	1	1	1	0	1	0	0	0	0	1	0	0
Zymomonas mobilis subsp mobilis NRRL B-12526	GCF_000576125.1_ASM57612v1	1	1	1	1	1	0	1	0	1	0	1	1	1	1	1	1	0	0	0	0	0	0	1	0	0
Zymomonas mobilis subsp mobilis NRRL B-1960	GCF_002158845.1_ASM215884v1	1	1	1	1	1	0	1	0	1	1	1	1	1	1	1	1	0	1	0	0	0	0	1	0	0
Zymomonas mobilis subsp mobilis str CP4 = NRRL B-14023	GCF_000498655.1_ASM49865v1	1	1	1	1	1	0	1	0	1	1	1	1	1	1	1	1	0	1	0	0	0	0	1	0	0
Zymomonas mobilis subsp mobilis str CP4 = NRRL B-14023-2	GCF_000576165.1_ASM57616v1	1	1	1	1	1	0	1	0	1	0	1	1	1	1	1	1	0	1	0	0	0	0	1	0	0
Zymomonas mobilis subsp mobilis ZM4 = ATCC 31821	GCF_000007105.1_ASM710v1	1	1	1	1	1	0	1	0	1	1	1	1	1	1	1	1	0	1	0	0	0	0	1	0	0
Zymomonas mobilis subsp mobilis ZM4 = ATCC 31821-2	GCF_003054575.1_ASM305457v1	1	1	1	1	1	0	1	0	1	1	1	1	1	1	1	1	0	1	0	0	0	0	1	0	0
Zymomonas mobilis subsp mobilis ZM4 substr 2032	GCF_003052045.1_ASM305204v1	1	1	1	1	1	0	1	0	1	1	1	1	1	1	1	1	0	1	0	0	0	0	1	0	0
Zymomonas mobilis subsp mobilis ZM4 substr 8b	GCF_003052025.1_ASM305202v1	1	1	1	1	1	0	1	0	1	1	1	1	1	1	1	1	0	1	0	0	0	0	1	0	0

## Sheet: Table_S3
Table S3 - NifFinder Prediction Results for 662 complete Archaeal and Bacterial Proteomes
Organism	genome_version	NifH	NifD	NifK	NifE	NifN	NifEN	NifB	NifNB	NifX	NifXa	NifV	NifU	NifS	NifW	NifZ	NifT	NifY	NifQ	NifM	NifP	NifO	NifJ	NifA	NifL	NifII
Acetobacterium woodii DSM 1030	GCA_000247605.1_ASM24760v1	3	0	0	1	0	0	0	1	3	0	1	0	0	0	0	0	0	0	0	0	0	1	0	0	4
Acidithiobacillus ferrivorans SS3	GCA_000214095.3_ASM21409v3	1	1	1	1	2	0	1	0	1	1	1	1	1	0	2	2	0	0	0	2	0	0	1	0	0
Acidithiobacillus ferrooxidans ATCC 23270	GCA_000021485.1_ASM2148v1	1	1	1	1	2	0	1	0	1	1	2	1	0	1	2	1	0	0	0	2	0	0	1	0	0
Acidithiobacillus ferrooxidans ATCC 53993	GCA_000020825.1_ASM2082v1	1	1	1	1	2	0	1	0	1	1	1	1	2	1	2	2	0	0	0	2	0	0	1	0	0
Alkaliphilus metalliredigens QYMF	GCA_000016985.1_ASM1698v1	1	1	1	1	0	0	2	0	0	0	2	0	0	0	1	0	0	0	0	1	0	2	0	0	2
Alkalitalea saponilacus	GCF_002201795.1_ASM220179v1	1	1	0	1	2	0	1	0	1	0	1	0	0	0	0	0	0	0	0	0	0	1	0	0	1
Allochromatium vinosum DSM 180	GCA_000025485.1_ASM2548v1	1	1	1	1	1	0	2	0	0	1	1	1	2	1	2	2	1	0	1	1	0	1	1	0	2
Anabaena cylindrica PCC 7122	GCA_000317695.1_ASM31769v1	1	1	1	1	4	0	1	0	1	3	1	1	1	0	1	2	0	0	0	2	0	1	0	0	0
Anabaena sp. 90	GCA_000312705.1_ASM31270v1	1	1	1	1	2	0	1	0	3	2	1	1	1	2	1	1	0	0	1	2	0	2	0	0	2
Anabaena sp. WA102	GCA_001277295.1_ASM127729v1	1	1	1	1	2	0	1	0	1	2	0	1	0	0	1	1	1	0	0	2	0	2	0	0	1
Anabaenopsis circularis NIES-21	GCF_002367975.1_ASM236797v1	3	1	1	1	3	0	1	0	2	2	2	1	1	1	3	1	0	0	0	3	1	2	0	0	0
Anabaenopsis elenkinii CCIBt3563	GCA_015245355.1 ASM1524535v1	1	1	1	1	1	0	1	0	1	1	2	1	1	1	3	1	0	0	0	3	0	2	0	0	1
Anaeromyxobacter sp. Fw109-5	GCF_000020805.1_ASM2080v1	1	1	1	0	0	1	1	0	0	0	0	0	2	0	0	1	0	2	0	0	0	1	1	0	1
Anaeromyxobacter sp. K	GCF_000017505.1_ASM1750v1	1	1	1	0	1	1	1	0	1	0	0	0	0	0	1	2	0	0	0	0	0	1	0	0	2
Aphanizomenon flos-aquae DEX188	GCA_017346855.1_ASM1734685v1	1	1	1	1	1	0	1	0	1	1	1	1	1	1	2	1	0	0	0	2	0	2	0	0	2
Aquaspirillum sp. LM1	GCA_002002905.1_ASM200290v1	1	1	1	1	2	0	1	0	0	1	2	1	1	1	1	1	1	1	1	1	1	0	1	1	1
Arcobacter nitrofigilis DSM 7299	GCA_000092245.1_ASM9224v1	1	1	0	0	1	0	2	0	0	0	1	1	2	0	0	0	0	0	0	0	0	0	1	0	0
Arcobacter sp. L	GCA_000284235.1_ASM28423v1	1	1	0	0	2	0	1	0	0	2	1	1	0	0	0	0	0	0	0	0	0	0	0	0	2
Aulosira laxa NIES-50	GCF_002368055.1_ASM236805v1	5	2	2	5	4	0	2	0	5	5	3	2	2	2	3	2	0	0	0	3	1	2	0	0	0
Azoarcus communis strain TSNA42	GCA_003111665.1_ASM311166v1	1	1	1	1	2	0	1	0	0	1	1	1	1	1	2	1	2	1	1	2	0	1	1	1	0
Azoarcus communis strain TSPY31	GCA_003111645.1_ASM311164v1	1	1	1	1	2	0	2	0	0	1	1	1	1	1	3	2	2	1	1	2	0	1	1	1	0
Azoarcus olearius strain DQS4	GCA_001682385.1_ASM168238v1	1	1	1	1	2	0	1	0	1	1	2	1	3	1	2	1	2	2	0	2	0	0	1	0	0
Azoarcus sp. BH72	GCA_000061505.1_ASM6150v1	1	1	1	1	2	0	1	0	1	2	2	1	3	1	2	2	2	3	0	2	0	0	1	0	0
Azoarcus sp. CIB	GCA_001190925.1_ASM119092v1	1	1	1	0	1	0	1	0	2	1	1	0	0	1	0	1	0	0	0	0	0	1	1	0	0
Azoarcus sp. KH32C	GCA_000349945.1_ASM34994v1	2	2	2	2	3	0	2	0	2	2	0	0	1	1	0	2	0	0	0	1	0	0	2	0	0
Azorhizobium caulinodans ORS 571	GCA_000010525.1_ASM1052v1	2	1	1	1	2	0	1	0	1	1	1	1	3	1	0	2	0	1	0	1	0	0	2	0	0
Azospira oryzae PS	GCF_000236665.1_ASM23666v1	1	1	1	1	3	0	1	0	2	1	1	0	0	1	0	2	0	1	0	1	1	0	1	0	0
Azospira restricta strain DSM 18626	GCA_016858125.1_ASM1685812v1	1	1	1	1	1	0	1	0	0	1	1	1	5	1	1	1	1	1	0	2	1	0	1	0	0
Azospira sp. I09	GCF_009177135.1_ASM917713v1	1	1	1	1	2	0	1	0	1	1	1	0	0	1	0	1	0	1	0	1	0	0	1	0	0
Azospirillum brasilense Az39	GCA_000632475.2_ASM63247v2	1	1	1	1	3	0	1	0	1	3	1	1	0	1	3	1	0	0	0	2	1	0	0	0	2
Azospirillum brasilense strain Sp7	GCA_001315015.1_ASM131501v1	1	1	1	1	1	0	1	0	2	2	1	1	3	2	2	1	0	0	0	2	1	0	2	0	1
Azospirillum humicireducens SgZ-5	GCA_001639105.2_ASM163910v2	1	1	1	1	1	0	1	0	1	1	1	1	1	1	3	1	0	1	0	2	0	1	2	0	0
Azospirillum lipoferum 4B	GCA_000283655.1_ASM28365v1	1	1	1	1	3	0	1	0	3	2	1	1	3	2	2	1	0	1	0	2	0	1	2	0	0
Azospirillum sp B510	GCA_000010725.1_ASM1072v1	1	1	1	1	4	0	1	0	1	3	0	1	0	1	4	1	0	1	0	2	1	1	2	0	0
Azospirillum sp CFH 70021	GCA_003130795.1_ASM313079v1	1	1	1	1	2	0	1	0	1	1	1	1	4	2	3	1	0	0	0	2	0	0	1	0	0
Azospirillum sp M2T2B2	GCA_003233655.1_ASM323365v1	1	1	1	1	2	0	1	0	1	2	1	1	2	1	2	1	0	1	0	2	1	1	2	0	0
Azospirillum sp TSH58	GCA_003119115.1_ASM311911v1	1	1	1	1	2	0	1	0	1	3	1	1	5	1	4	2	0	0	0	1	1	0	3	0	1
Azospirillum thiophilum strain BV-S	GCA_001305595.1_ASM130559v1	1	1	1	1	2	0	1	0	1	1	1	1	2	1	2	1	0	0	0	2	0	1	1	0	0
Azotobacter chroococcum B3	GCA_002220155.1_ASM222015v1	2	1	1	2	2	0	1	0	0	1	1	1	1	1	1	2	2	1	1	2	0	0	0	0	1
Azotobacter chroococcum NCIMB 8003	GCA_000817975.1_ASM81797v1	2	1	1	2	2	0	1	0	0	1	1	1	2	1	2	1	2	1	1	2	1	0	3	1	0
Azotobacter vinelandii CA	GCA_000380335.1_ASM38033v1	3	1	1	2	2	0	1	0	1	1	1	1	1	1	2	1	2	1	1	2	1	0	3	1	0
Azotobacter vinelandii CA6	GCA_000380365.1_ASM38036v1	3	1	1	2	2	0	1	0	1	1	1	1	1	1	2	1	2	1	1	2	1	0	3	1	0
Azotobacter vinelandii DJ	GCA_000021045.1_ASM2104v1	3	1	1	2	3	0	1	0	1	1	1	1	1	1	2	1	2	1	1	2	1	0	3	1	0
Beggiatoa leptomitoformis D-401	GCA_002849755.1_ASM284975v1	1	1	1	1	2	0	1	0	0	1	1	1	1	2	0	2	1	1	1	2	1	0	1	1	0
Beggiatoa leptomitoformis D-402	GCA_001305575.2_ASM130557v2	1	1	1	1	2	0	1	0	0	1	1	1	0	2	0	2	1	1	1	2	1	0	0	0	0
Beijerinckia indica subsp indica ATCC 9039	GCA_000019845.1_ASM1984v1	1	1	2	1	1	0	1	0	1	1	1	0	0	1	2	1	0	1	0	0	0	0	1	0	0
Blastochloris viridis 2015	GCA_001459775.1_Blastochloris_viridis_genome	3	1	1	1	1	0	0	0	1	2	0	0	1	1	3	1	0	1	1	0	0	1	2	0	0
Blastochloris viridis ATCC 19567	GCA_001402875.1_ASM140287v1	3	1	1	1	1	0	2	0	1	2	0	0	0	1	3	1	0	1	1	0	0	1	2	0	0
Blastochloris viridis DSM 133	GCA_001548155.2_BV133_assembly_1.0	3	1	1	1	1	0	2	0	1	2	1	0	0	2	1	1	0	1	0	0	0	1	2	0	0
Bradyrhizobium amphicarpaeae strain 39S1MB	GCF_002266435.2_ASM226643v2	1	1	1	1	3	0	2	0	1	1	1	0	1	1	2	1	0	1	0	1	0	0	1	0	0
Bradyrhizobium arachidis strain CCBAU 051107	GCF_015291705.1_ASM1529170v1	1	1	1	1	1	0	1	0	2	1	2	0	4	1	2	2	0	1	0	0	0	0	1	0	1
Bradyrhizobium diazoefficiens NK6	GCA_001549695.1_ASM154969v1	1	1	1	1	9	0	1	0	2	2	1	0	2	1	0	1	0	0	0	0	0	0	1	0	1
Bradyrhizobium diazoefficiens USDA 110	GCA_001642675.1_ASM164267v1	1	1	1	1	3	0	1	0	1	1	0	0	0	1	2	1	0	0	1	0	0	0	0	0	2
Bradyrhizobium diazoefficiens USDA 110 2016	GCA_000011365.1_ASM1136v1	1	1	1	1	1	0	0	0	0	0	0	0	1	1	0	1	0	0	1	0	0	0	1	0	0
Bradyrhizobium diazoefficiens USDA 122	GCA_001908315.1_ASM190831v1	1	1	1	1	3	0	1	0	2	1	0	0	1	1	2	1	0	0	1	0	0	0	1	0	1
Bradyrhizobium diazoefficiens XF7	GCA_003183845.1_ASM318384v1	1	1	1	1	1	0	1	0	1	2	0	0	1	1	3	1	0	1	1	0	0	0	1	0	2
Bradyrhizobium elkanii USDA 61	GCF_012871055.1_ASM1287105v1	1	1	1	1	2	0	1	0	3	1	1	0	1	1	2	1	0	1	0	0	0	0	0	0	0
Bradyrhizobium guangdongense strain CCBAU 51649	GCA_004114975.1_ASM411497v1	1	1	1	1	1	0	1	0	3	0	0	0	0	1	3	3	0	1	0	0	0	0	1	0	0
Bradyrhizobium guangxiense strain CCBAU 53363	GCA_004114915.1_ASM411491v1	2	2	2	2	2	0	2	0	2	1	1	0	2	2	7	2	0	2	0	1	0	0	1	0	1
Bradyrhizobium guangzhouense strain CCBAU 51670	GCF_004114955.1_ASM411495v1	1	1	1	1	3	0	1	0	1	0	0	0	2	1	3	1	0	1	0	0	0	0	0	0	0
Bradyrhizobium icense LMTR 13	GCA_001693385.1_ASM169338v1	1	1	1	1	8	0	1	0	2	2	1	0	5	1	5	1	0	0	0	0	0	0	1	0	0
Bradyrhizobium japonicum E109	GCA_000807315.1_ASM80731v1	1	1	1	1	5	0	0	0	3	2	0	0	1	1	1	2	0	0	0	0	0	0	0	0	2
Bradyrhizobium japonicum J5	GCA_001887695.1_ASM188769v1	1	1	1	1	4	0	1	0	3	3	1	0	4	1	4	1	0	1	1	0	0	0	1	0	2
Bradyrhizobium japonicum USDA 6	GCA_000284375.1_ASM28437v1	1	1	1	1	10	0	0	0	3	3	0	0	4	1	1	2	0	0	1	0	0	0	1	0	3
Bradyrhizobium oligotrophicum S58	GCA_000344805.1_ASM34480v1	2	1	1	1	2	0	2	0	3	3	2	0	3	1	3	2	0	1	0	1	0	0	2	0	1
Bradyrhizobium ottawaense OO99	GCA_002278135.2_ASM227813v2	1	1	1	1	2	0	2	0	1	2	0	0	4	1	2	1	0	1	0	0	0	0	1	0	2
Bradyrhizobium sp 2 39S1MB	GCA_002266435.2_ASM226643v2	1	1	1	1	3	0	2	0	1	1	1	0	1	1	2	1	0	1	0	1	0	0	1	0	0
Bradyrhizobium sp BTAi1	GCA_000015165.1_ASM1516v1	2	1	1	1	3	0	1	0	2	3	2	0	4	1	3	3	0	1	0	1	0	1	1	0	0
Bradyrhizobium sp CCGE-LA001	GCA_000296215.2_ASM29621v2	1	1	1	1	2	0	1	0	2	1	1	0	4	1	2	2	0	0	0	0	0	0	1	0	1
Bradyrhizobium sp ORS 278	GCA_000026145.1_ASM2614v1	2	1	1	1	4	0	2	0	1	3	1	0	3	1	3	1	0	1	0	1	0	0	1	0	1
Bradyrhizobium sp ORS 285	GCA_900176205.1_BRAD285_PRJEB202261_v1	2	1	1	1	7	0	2	0	1	3	1	0	3	1	5	1	0	2	1	1	0	0	1	0	0
Bradyrhizobium sp ORS 3257	GCA_900324035.1_BRAD3257	1	1	1	1	2	0	1	0	2	3	2	0	4	1	2	3	0	1	0	0	0	0	2	0	3
Bradyrhizobium sp S23321	GCA_000284275.1_ASM28427v1	2	1	1	1	2	0	1	0	3	2	0	0	3	1	4	3	0	1	2	1	0	0	2	0	0
Bradyrhizobium vignae isolate ORS3257	GCF_900324035.1_BRAD3257	1	1	1	1	1	0	1	0	1	1	1	0	4	1	1	1	0	1	0	0	0	0	1	0	1
Bradyrhizobium zhanjiangense strain CCBAU 51778	GCF_004114935.1_ASM411493v1	1	1	1	1	2	0	1	0	1	1	1	0	2	1	1	1	0	1	0	0	0	0	1	0	1
Brasilonema octagenarum UFV-E1	GCF_006968915.1_ASM696891v1	2	1	1	1	1	0	1	0	1	1	1	1	1	0	5	2	0	0	0	3	1	0	0	0	0
Brasilonema sennae CENA114	GCF_006968745.1_ASM696874v1	2	1	1	1	1	0	1	0	1	1	1	1	1	0	5	2	0	0	0	3	1	0	0	0	0
Brenneria goodwinii	GCF_002291445.1_ASM229144v1	2	1	1	1	1	0	1	0	0	0	1	1	1	0	1	0	0	1	1	0	0	1	1	1	2
Burkholderia sp CCGE1001	GCA_000176935.3_ASM17693v3	2	1	1	2	3	0	2	0	2	1	2	0	0	2	1	2	0	1	0	1	0	0	2	0	4
Burkholderia sp CCGE1002	GCA_000092885.1_ASM9288v1	1	1	1	1	4	0	1	0	3	0	1	0	1	1	2	1	0	1	0	1	0	0	1	0	1
Burkholderia sp KJ006	GCA_000262695.1_ASM26269v1	1	1	1	1	3	0	1	0	2	1	1	0	0	1	2	1	0	1	0	2	1	0	1	0	1
Burkholderia ubonensis MSMB0783	GCA_001718695.1_ASM171869v1	1	1	1	1	1	0	1	0	2	1	1	0	3	1	3	1	1	1	0	2	1	0	1	0	1
Burkholderia vietnamiensis AU1233	GCA_001718775.1_ASM171877v1	1	1	1	1	3	0	1	0	3	1	1	0	1	1	4	1	1	1	0	2	1	0	1	0	0
Burkholderia vietnamiensis FDAARGOS 239	GCA_003019945.1_ASM301994v1	1	1	1	1	3	0	1	0	3	1	1	0	1	1	2	1	0	1	0	2	1	0	1	0	1
Burkholderia vietnamiensis FL-2-3-30-S1-D0	GCA_001718495.1_ASM171849v1	1	1	1	1	3	0	1	0	3	1	1	0	3	1	3	1	0	1	0	2	1	0	1	0	1
Burkholderia vietnamiensis G4	GCA_000016205.1_ASM1620v1	1	1	1	1	4	0	1	0	4	4	1	0	1	1	4	1	0	1	0	2	0	0	1	0	2
Burkholderia vietnamiensis HI2297	GCA_001718815.1_ASM171881v1	1	1	1	1	3	0	1	0	3	1	1	0	2	1	4	1	1	1	0	2	1	0	1	0	0
Burkholderia vietnamiensis LMG 10929	GCA_000959445.1_ASM95944v1	1	1	1	1	3	0	1	0	3	1	1	0	1	2	3	1	0	1	0	2	0	0	1	0	0
Burkholderia vietnamiensis MSMB608WGS	GCA_001718915.1_ASM171891v1	1	1	1	1	3	0	1	0	3	1	1	0	2	1	3	1	1	1	0	2	1	0	1	0	0
Calditerrivibrio nitroreducens DSM 19672	GCF_000183405.1_ASM18340v1	1	1	0	0	1	0	1	0	1	0	1	0	0	1	0	0	0	0	0	1	0	1	1	0	0
Calothrix brevissima NIES-22	GCA_002367995.1_ASM236799v1	5	2	2	5	4	1	2	0	3	3	2	2	1	3	3	2	0	0	0	3	0	2	0	0	1
Calothrix sp 3363	GCA_000734895.2_ASM73489v2	2	1	1	1	2	0	1	0	2	2	0	1	1	0	1	1	1	0	0	2	1	1	0	0	0
Calothrix sp NIES-2098	GCA_002368175.1_ASM236817v1	3	2	2	2	6	1	3	0	2	4	2	2	3	2	3	5	0	0	0	3	0	2	0	0	0
Calothrix sp NIES-3974	GCA_002368395.1_ASM236839v1	1	1	2	2	1	0	1	0	3	1	1	1	1	1	3	1	0	0	0	2	1	0	0	0	0
Calothrix sp NIES-4071	GCA_002368455.1_ASM236845v1	4	1	1	1	3	0	1	0	3	3	1	1	0	1	3	3	0	0	0	1	1	2	0	0	3
Calothrix sp NIES-4101	GCA_004296455.1_ASM429645v1	3	1	1	1	3	0	1	0	1	2	1	1	1	1	1	3	0	0	0	3	1	1	0	0	0
Calothrix sp PCC 6303	GCA_000317435.1_ASM31743v1	1	1	1	1	1	0	1	0	1	1	1	1	4	0	1	2	0	0	0	1	1	1	0	0	1
Calothrix sp PCC 7507	GCA_000316575.1_ASM31657v1	2	1	1	1	1	0	1	0	3	4	2	1	2	2	2	1	0	0	0	3	0	1	0	0	0
Candidatus Atelocyanobacterium thalassa isolate ALOHA	GCA_000025125.1_ASM2512v1	1	1	1	1	1	0	1	0	1	0	1	1	1	1	1	0	0	0	0	1	0	0	0	0	0
Candidatus Azobacteroides pseudotrichonymphae	GCF_002091395.1_ASM209139v1	1	1	0	0	1	0	0	0	0	0	0	0	0	0	0	0	0	0	0	0	0	1	0	0	2
Candidatus Thiodictyon syntrophicum Cad16T	GCA_002813775.1_ASM281377v1	1	1	1	1	5	0	3	0	0	3	1	1	3	1	1	3	1	0	1	2	0	2	1	0	0
Carboxydocella thermautotrophica 019	GCA_003047205.1_ASM304720v1	1	1	1	1	0	0	1	0	0	0	2	0	0	0	0	0	0	0	0	1	0	0	0	0	3
Carboxydocella thermautotrophica strain 41	GCA_003054495.1_ASM305449v1	1	1	1	1	0	0	1	0	0	0	2	0	0	0	0	0	0	0	0	1	0	0	0	0	3
Chlorobaculum limnaeum DSM 1677	GCA_001747405.1_ASM174740v1	1	1	1	1	1	0	2	0	0	0	1	0	1	1	0	0	0	0	0	0	0	1	0	0	4
Chlorobaculum parvum NCIB 8327	GCA_000020505.1_ASM2050v1	1	1	1	1	1	0	1	0	1	0	0	0	1	0	1	0	0	0	0	0	0	1	1	0	3
Chlorobaculum tepidum TLS	GCA_000006985.1_ASM698v1	1	1	1	1	2	0	1	0	0	0	0	0	3	0	0	0	0	0	0	0	0	1	1	0	2
Chlorobium chlorochromatii CaD3	GCA_000012585.1_ASM1258v1	1	1	1	1	1	0	1	0	0	0	0	0	0	0	0	0	0	0	0	0	0	1	0	0	3
Chlorobium limicola DSM 245	GCA_000020465.1_ASM2046v1	1	1	1	1	4	0	1	0	0	0	0	0	1	0	0	0	0	0	0	0	0	1	1	0	6
Chlorobium phaeobacteroides BS1	GCA_000020545.1_ASM2054v1	1	1	1	1	2	0	1	0	0	0	1	0	0	0	1	0	0	0	0	0	0	1	1	0	3
Chlorobium phaeobacteroides DSM 266	GCA_000015125.1_ASM1512v1	1	1	1	0	1	0	1	0	0	1	1	0	0	0	0	0	0	0	0	0	0	1	0	0	3
Chlorobium phaeovibrioides DSM 265	GCA_000016085.1_ASM1608v1	1	1	1	1	1	0	1	0	0	0	1	0	0	0	0	0	0	0	0	0	0	1	0	0	4
Chloroherpeton thalassium ATCC 35110	GCA_000020525.1_ASM2052v1	2	1	1	1	3	0	1	0	0	1	1	0	0	0	0	0	0	0	0	0	0	1	2	0	5
Chroococcidiopsis thermalis PCC 7203	GCA_000317125.1_ASM31712v1	1	1	1	0	3	0	1	0	2	2	1	1	2	0	1	2	0	0	0	3	0	1	0	0	0
Clostridium aceticum DSM 1496	GCA_001042715.1_ASM104271v1	1	1	1	1	1	0	1	1	0	0	0	0	1	0	1	0	0	0	0	1	0	2	0	0	3
Clostridium acetobutylicum ATCC 824	GCA_000008765.1_ASM876v1	1	1	1	1	0	0	0	1	1	0	1	0	2	0	0	0	0	0	0	1	0	2	0	0	3
Clostridium acetobutylicum DSM 1731	GCA_000218855.1_ASM21885v1	1	1	1	1	0	0	0	1	1	1	1	0	1	0	0	0	0	0	0	1	0	2	0	0	3
Clostridium acetobutylicum EA 2018	GCA_000191905.1_ASM19190v1	1	1	1	1	1	0	0	1	1	0	1	0	2	0	0	0	0	0	0	1	0	2	0	0	3
Clostridium autoethanogenum DSM 10061	GCA_001484725.1_ASM148472v1	4	0	1	1	3	0	1	1	1	0	0	0	0	0	1	0	0	0	0	1	0	2	0	0	3
Clostridium autoethanogenum DSM 10061-2	GCA_000484505.1_ASM48450v1	4	1	1	1	2	0	1	1	1	0	0	0	2	0	1	1	0	0	0	1	0	2	0	0	3
Clostridium beijerinckii ATCC 35702	GCA_000767745.1_ASM76774v1	2	1	1	1	0	0	0	1	1	0	1	1	0	0	1	1	0	0	0	2	0	3	0	0	4
Clostridium beijerinckii BASB3I124	GCA_002003345.1_ASM200334v1	2	1	1	1	1	0	1	1	1	0	0	0	1	1	1	0	0	0	0	1	0	3	0	0	4
Clostridium beijerinckii DSM 6423	GCA_900010805.1_C._beijerinckii_DSM_6423	2	1	1	1	1	0	1	1	0	1	1	0	1	0	1	0	0	0	0	1	0	3	0	0	4
Clostridium beijerinckii NCIMB 14988	GCA_000833105.2_ASM83310v2	2	1	1	1	2	0	1	1	0	0	1	0	1	0	2	0	0	0	0	1	0	3	0	0	3
Clostridium beijerinckii NCIMB 8052	GCA_000016965.1_ASM1696v1	2	1	1	1	0	0	0	1	1	0	2	1	0	0	1	1	0	0	0	2	0	3	0	0	4
Clostridium beijerinckii NRRL B-598	GCA_000506785.4_ASM50678v4	2	1	1	1	1	0	0	1	0	0	2	0	2	0	2	0	0	0	0	1	0	3	0	0	3
Clostridium bornimense M2-40T	GCA_000577895.1_M2_40	2	1	1	1	0	0	0	1	0	0	0	0	1	1	0	0	0	0	0	1	0	1	0	0	4
Clostridium butyricum 29-1	GCA_005145065.1_ASM514506v1	1	1	1	0	0	0	0	1	0	1	2	0	1	0	0	0	0	0	0	1	0	2	0	0	8
Clostridium butyricum 4-1	GCA_005145085.1_ASM514508v1	1	1	1	1	0	0	0	1	0	1	1	0	1	0	0	0	0	0	0	1	0	3	0	0	5
Clostridium butyricum CDC_51208	GCA_001886875.1_ASM188687v1	1	1	1	1	0	0	0	1	0	1	1	0	1	0	0	0	0	0	0	1	0	0	0	0	6
Clostridium butyricum JKY6D1	GCA_001465175.1_ASM146517v1	1	1	1	1	0	0	0	1	0	0	1	0	1	0	3	1	0	0	0	1	0	3	0	0	6
Clostridium butyricum KNU-L09	GCA_001456065.2_ASM145606v2	1	1	1	1	0	0	0	1	0	1	1	0	1	0	1	1	0	0	0	1	0	3	0	0	6
Clostridium butyricum TK520	GCA_001746555.1_ASM174655v1	1	1	1	1	0	0	0	1	0	1	2	0	1	0	0	1	0	0	0	1	0	3	0	0	6
Clostridium butyricum TOA	GCA_001646605.1_ASM164660v1	1	1	1	1	0	0	0	1	0	1	1	0	1	0	1	1	0	0	0	1	0	3	0	0	6
Clostridium cellulovorans 743B	GCA_000145275.1_ASM14527v1	2	1	1	1	0	0	0	1	0	0	2	0	1	0	0	2	0	0	0	1	0	2	0	0	4
Clostridium clariflavum DSM 19732	GCA_000237085.1_ASM23708v1	3	0	1	1	0	0	1	1	1	0	1	0	1	0	0	0	0	0	0	1	0	3	0	0	1
Clostridium estertheticum subsp estertheticum DSM 8809	GCA_001877035.1_ASM187703v1	1	0	1	1	1	0	0	1	4	1	0	0	1	1	1	2	0	0	0	1	0	4	0	0	4
Clostridium formicaceticum ATCC 27076	GCA_001854185.1_ASM185418v1	1	1	1	1	0	0	1	1	1	0	1	0	5	0	0	1	0	0	1	1	0	3	1	0	4
Clostridium formicaceticum DSM 92	GCA_002080475.1_ASM208047v1	1	1	1	1	0	0	1	1	1	0	0	0	0	0	0	1	0	0	1	1	0	3	0	0	3
Clostridium kluyveri DSM 555	GCA_000016505.1_ASM1650v1	4	1	0	1	1	0	2	1	0	0	1	0	2	0	0	0	0	0	0	1	0	1	0	0	7
Clostridium kluyveri JZZ	GCA_001902295.1_ASM190229v1	5	1	0	1	0	0	2	1	0	1	1	0	4	0	0	0	0	0	0	1	0	2	0	0	6
Clostridium kluyveri NBRC 12016	GCA_000010265.1_ASM1026v1	5	1	0	1	2	0	3	1	0	0	2	0	3	0	0	1	0	0	0	1	0	2	0	0	6
Clostridium lentocellum DSM 5427	GCA_000178835.2_ASM17883v2	2	0	1	1	1	0	0	1	1	0	1	0	2	1	0	0	0	0	0	1	0	3	0	0	5
Clostridium ljungdahlii DSM 13528	GCA_000143685.1_ASM14368v1	4	0	1	1	3	0	1	1	0	0	0	0	0	0	1	0	0	0	0	1	0	2	0	0	3
Clostridium pasteurianum BC1	GCA_000389635.1_ASM38963v1	6	1	1	1	0	0	0	0	2	1	1	0	2	0	1	0	0	0	0	1	0	2	0	0	4
Clostridium pasteurianum DSM 525 = ATCC 6013 2015	GCA_000807175.1_ASM80717v1	6	0	1	1	1	0	0	1	0	3	1	0	0	0	0	0	0	0	0	1	0	3	0	0	6
Clostridium pasteurianum DSM 525 = ATCC 6013 2015-2	GCA_000807255.1_ASM80725v1	6	0	1	1	1	0	0	1	0	3	1	0	0	0	0	0	0	0	0	1	0	3	0	0	6
Clostridium pasteurianum DSM 525 = ATCC 6013 2016	GCA_001856645.1_ASM185664v1	6	0	1	1	0	0	1	1	0	2	1	0	2	0	0	0	0	0	0	1	0	3	0	0	6
Clostridium pasteurianum M150B	GCA_001856695.1_ASM185669v1	6	0	1	1	0	0	1	1	0	2	1	0	2	0	0	0	0	0	0	1	0	3	0	0	6
Clostridium saccharoperbutylacetonicum N1-4[HMT]	GCA_000340885.1_ASM34088v1	3	1	1	1	0	0	1	1	1	0	1	0	0	1	1	1	0	0	0	1	0	2	0	0	5
Clostridium saccharoperbutylacetonicum N1-504	GCA_002003305.1_ASM200330v1	2	1	1	1	1	0	1	1	1	1	0	0	0	1	1	1	0	0	0	1	0	2	0	0	3
Clostridium sp BNL1100	GCA_000244875.1_ASM24487v1	2	1	0	1	2	0	0	1	0	2	1	0	1	0	1	0	0	0	0	1	0	2	0	0	6
Clostridium tyrobutyricum strain KCTC 5387	GCA_001642655.1_ASM164265v1	3	0	1	1	0	0	1	1	0	1	1	0	0	0	0	1	0	0	0	1	0	2	0	0	5
Clostridium tyrobutyricum W428	GCA_001679705.1_ASM167970v1	3	0	1	1	0	0	1	1	0	1	1	0	1	0	0	0	0	0	0	1	0	2	0	0	4
Confluentimicrobium sp EMB200-NS6	GCA_001305615.1_ASM130561v1	1	1	1	0	2	0	1	0	2	1	0	1	0	1	3	1	0	1	0	1	0	1	0	0	0
Coraliomargarita akajimensis DSM 45221	GCA_000025905.1_ASM2590v1	1	1	1	1	4	0	0	0	0	0	1	0	1	0	2	1	0	0	0	0	0	2	0	0	0
Crocosphaera subtropica ATCC 51142	GCF_000017845.1_ASM1784v1	1	1	1	1	1	0	1	0	1	2	1	1	2	0	1	1	0	0	0	2	0	1	0	0	0
Cupriavidus taiwanensis str LMG19424	GCA_000069785.1_ASM6978v1	1	1	1	1	1	0	2	0	1	1	0	0	0	1	1	1	0	1	0	1	0	0	1	0	0
cyanobacterium endosymbiont of Epithemia turgida isolate EtSB Lake Yunoko	GCA_000829235.1_ASM82923v1	1	1	1	1	3	0	1	0	1	1	0	0	3	1	1	2	0	0	0	2	0	0	0	0	0
Cyanobacterium endosymbiont of Rhopalodia gibberula	GCA_003574135.1_ASM357413v1	1	1	1	1	1	0	1	0	1	1	0	1	3	0	1	2	0	0	0	2	1	0	0	0	1
Cyanothece sp ATCC 51142	GCA_000017845.1_ASM1784v1	1	1	1	1	3	0	1	0	2	1	2	1	4	0	0	1	0	0	0	2	0	1	0	0	0
Cyanothece sp PCC 7425	GCA_000022045.1_ASM2204v1	1	1	1	1	2	0	1	0	2	2	1	1	1	0	3	2	0	0	0	2	1	1	0	0	0
Cyanothece sp PCC 8801	GCA_000021805.1_ASM2180v1	1	1	1	1	1	0	1	0	1	1	1	1	1	1	1	1	0	0	0	2	0	1	0	0	0
Cyanothece sp PCC 8802	GCA_000024045.1_ASM2404v1	1	1	1	1	1	0	1	0	1	1	1	1	1	1	3	1	0	0	0	2	0	1	0	0	0
Cylindrospermum stagnale PCC 7417	GCA_000317535.1_ASM31753v1	3	0	1	1	3	0	1	0	2	2	1	1	1	1	6	1	0	0	0	3	0	2	0	0	1
Dechloromonas aromatica RCB	GCA_000012425.1_ASM1242v1	1	1	1	1	3	0	1	0	0	1	1	1	1	1	2	1	2	0	0	2	1	1	1	0	0
Dechloromonas sp. HYN0024	GCF_003441615.1_ASM344161v1	1	1	1	1	1	0	1	0	0	1	1	1	1	1	2	1	1	0	0	2	1	1	1	0	0
Defluviicoccus sp. isolate SSA4	GCA_013414705.1_ASM1341470v1	1	1	1	0	1	0	1	0	0	1	1	0	0	1	0	1	0	1	1	0	0	1	1	0	0
Defluviicoccus vanus strain Ben 114	GCF_014672695.1_ASM1467269v1	1	1	1	0	1	0	1	0	0	0	1	0	0	0	1	0	0	1	0	0	0	1	1	0	0
Defluviimonas alba cai42	GCA_001620265.1_ASM162026v1	1	1	1	1	1	0	1	0	0	2	1	1	3	0	4	1	0	1	0	0	0	0	0	0	0
Dehalobacter sp CF	GCA_000305815.1_ASM30581v1	1	1	0	0	2	0	1	0	0	0	1	0	0	0	0	0	0	0	0	0	0	2	0	0	3
Dehalobacter sp. DCA	GCA_000305775.1_ASM30577v1	1	1	0	0	2	0	1	0	0	0	1	0	0	0	0	0	0	0	0	0	0	2	0	0	3
Dehalococcoides mccartyi 195	GCA_000011905.1_ASM1190v1	1	1	1	1	1	0	1	0	0	0	0	0	0	0	0	0	0	0	0	1	0	0	0	0	3
Dehalococcoides mccartyi CG4	GCA_000830905.1_ASM83090v1	1	1	1	1	2	0	1	0	0	0	0	0	0	0	0	0	0	0	0	1	0	0	0	0	3
Dehalogenimonas sp WBC-2	GCA_001005265.1_ASM100526v1	1	1	1	0	1	0	0	0	0	0	0	0	1	0	0	0	0	0	0	1	0	0	0	0	3
Denitrovibrio acetiphilus DSM 12809	GCA_000025725.1_ASM2572v1	1	1	0	1	1	0	1	0	0	0	2	0	0	0	0	1	0	0	0	1	0	1	0	0	1
Desulfatibacillum aliphaticivorans AK-01	GCA_000021905.1_ASM2190v1	1	1	1	1	0	0	1	0	2	1	1	1	2	0	0	0	1	0	0	0	0	1	2	0	5
Desulfitobacterium hafniense DCB-2	GCA_000021925.1_ASM2192v1	4	1	1	1	1	0	0	0	1	1	2	0	1	1	1	0	0	0	0	1	0	2	0	0	4
Desulfitobacterium hafniense Y51	GCA_000010045.1_ASM1004v1	5	1	0	1	5	0	2	0	3	1	2	0	4	1	1	3	0	0	0	1	0	2	2	0	6
Desulfobacca acetoxidans DSM 11109	GCA_000195295.1_ASM19529v1	1	1	1	1	1	0	1	0	0	1	0	0	0	0	0	1	0	0	0	0	0	0	1	0	2
Desulfobacterium autotrophicum HRM2	GCA_000020365.1_ASM2036v1	1	1	0	0	2	0	1	0	0	0	1	1	0	0	0	1	0	0	0	0	0	0	0	0	1
Desulfobulbus propionicus DSM 2032	GCA_000186885.1_ASM18688v1	1	1	1	1	1	0	1	0	0	0	0	1	1	0	0	1	0	0	0	0	0	1	1	0	3
Desulfocapsa sulfexigens DSM 10523	GCA_000341395.1_ASM34139v1	1	1	1	1	1	0	1	0	0	1	0	1	1	0	0	0	0	0	0	0	0	2	2	0	2
Desulfocurvibacter africanus subsp africanus str Walvis Bay	GCA_000212675.2_ASM21267v2	1	1	1	1	1	0	1	0	0	0	0	1	2	0	0	0	0	0	0	0	0	1	1	0	3
Desulfomicrobium baculatum DSM 4028	GCA_000023225.1_ASM2322v1	1	1	1	0	2	0	1	0	1	0	0	0	0	0	0	1	0	0	0	0	0	1	2	0	2
Desulfomonile tiedjei DSM 6799	GCA_000266945.1_ASM26694v1	1	0	0	1	2	0	0	0	1	1	0	1	3	0	1	0	0	0	0	0	0	0	1	0	4
Desulfosarcina alkanivorans PL12	GCF_009688945.1_ASM968894v1	1	1	1	1	2	0	0	0	0	0	1	1	1	0	0	0	0	0	0	0	0	3	1	0	5
Desulfosarcina ovata subsp ovata oXyS1	GCF_009689005.1_ASM968900v1	1	1	1	1	1	0	0	0	0	0	0	1	1	1	1	0	0	0	0	0	0	1	2	0	6
Desulfosporosinus acidiphilus SJ4	GCA_000255115.3_ASM25511v3	1	1	1	1	1	0	0	0	1	1	1	0	2	0	0	1	0	0	0	1	0	2	0	0	5
Desulfosporosinus meridiei DSM 13257	GCA_000231385.3_ASM23138v3	1	1	0	1	2	0	0	0	0	0	2	0	1	0	3	0	0	0	0	1	0	2	0	0	4
Desulfosporosinus orientis DSM 765	GCA_000235605.1_ASM23560v1	1	1	1	1	1	0	0	0	1	1	2	0	3	1	2	1	0	0	0	1	0	2	0	0	4
Desulfotomaculum acetoxidans DSM 771	GCA_000024205.1_ASM2420v1	1	0	1	1	1	0	0	0	1	0	2	0	1	0	0	0	0	0	1	1	0	2	0	0	3
Desulfotomaculum gibsoniae DSM 7213	GCA_000233715.3_ASM23371v3	1	1	1	1	1	0	1	0	0	1	2	0	2	0	0	1	0	0	0	1	0	0	0	0	3
Desulfotomaculum nigrificans CO-1-SRB	GCA_000214435.1_ASM21443v1	1	1	1	1	2	0	0	0	1	0	2	0	1	0	0	0	0	0	0	1	0	0	0	0	3
Desulfotomaculum reducens MI-1	GCA_000016165.1_ASM1616v1	1	1	1	0	1	0	0	0	1	0	1	0	2	0	0	0	0	0	0	1	0	0	0	0	5
Desulfotomaculum ruminis DSM 2154	GCA_000215085.1_ASM21508v1	1	1	1	1	1	0	0	0	1	0	1	0	1	0	0	0	0	0	0	1	0	0	0	0	3
Desulfovibrio desulfuricans ND132	GCA_000189295.2_ASM18929v2	1	1	1	1	1	0	1	0	0	0	0	1	2	0	1	0	0	0	0	0	0	3	1	0	3
Desulfovibrio gigas DSM 1382 = ATCC 19364	GCA_000468495.1_ASM46849v1	1	1	1	1	3	0	1	0	0	0	0	0	0	0	0	0	0	0	0	0	0	1	1	0	2
Desulfovibrio magneticus RS-1	GCA_000010665.1_ASM1066v1	1	1	0	1	3	0	1	0	2	0	0	1	1	0	0	0	0	1	1	0	0	1	0	0	3
Desulfovibrio salexigens DSM 2638	GCA_000023445.1_ASM2344v1	1	1	1	1	2	0	1	0	1	0	0	1	1	0	0	0	0	0	0	0	0	1	1	0	2
Desulfovibrio vulgaris DP4	GCA_000015485.1_ASM1548v1	1	1	0	1	1	0	0	0	0	0	0	1	1	0	0	0	0	0	0	0	0	1	1	0	1
Desulfovibrio vulgaris RCH1	GCA_000166115.1_ASM16611v1	1	1	0	1	2	0	0	0	0	1	0	1	1	0	0	0	0	0	0	0	0	1	2	0	1
Desulfovibrio vulgaris str Hildenborough	GCA_000195755.1_ASM19575v1	1	1	0	1	2	0	1	0	0	1	0	1	0	0	0	0	0	0	0	0	0	1	2	0	1
Desulfovibrio vulgaris str Miyazaki F	GCA_000021385.1_ASM2138v1	1	1	1	1	1	0	1	0	0	0	0	1	1	0	1	1	0	0	0	0	0	1	1	0	3
Desulfurispirillum indicum S5	GCF_000177635.2_ASM17763v2	1	1	1	0	2	0	1	0	1	0	1	1	1	0	0	1	0	0	0	1	0	0	1	0	0
Desulfurivibrio alkaliphilus AHT 2	GCA_000092205.1_ASM9220v1	1	1	1	1	2	0	1	0	0	0	0	1	1	0	0	0	0	0	0	0	0	1	2	0	2
Desulfuromonas soudanensis WTL	GCA_001278055.1_ASM127805v1	1	1	0	1	2	0	0	0	1	0	1	0	2	0	0	0	0	0	0	1	0	2	0	0	0
Desulfuromonas sp. DDH964	GCA_001611275.1_ASM161127v1	1	1	0	0	6	0	1	0	1	0	0	0	2	0	1	0	0	0	0	1	0	1	1	0	3
Dickeya dadantii 3937	GCA_000147055.1_ASM14705v1	1	1	1	1	1	0	1	0	3	1	1	1	0	1	2	1	1	1	1	0	0	2	1	1	1
Dickeya dadantii strain DSM 18020	GCF_003049785.1_ASM304978v1	1	1	1	1	1	0	1	0	2	0	1	1	1	1	1	1	1	1	1	0	0	2	1	1	1
Dickeya dianthicola RNS04_9	GCA_002706485.1_ASM270648v1	1	1	1	1	2	0	1	0	1	0	1	1	1	1	1	1	1	1	1	0	0	2	1	1	1
Dickeya fangzhongdai ND14b	GCA_000758345.1_ASM75834v1	1	1	1	1	1	0	1	0	1	0	1	1	1	1	1	1	1	1	1	0	0	3	0	1	1
Dickeya paradisiaca Ech703	GCA_000023545.1_ASM2354v1	2	1	1	1	1	0	1	0	2	0	0	1	1	1	1	1	1	1	1	0	0	2	2	0	1
Dickeya solani D s0432-1	GCA_002846975.1_ASM284697v1	1	1	1	1	1	0	1	0	1	0	1	1	1	1	1	1	1	1	1	0	0	2	1	1	0
Dickeya solani IPO 2222	GCA_001644705.1_ASM164470v1	1	1	1	1	1	0	1	0	1	0	1	1	1	1	1	1	1	1	1	0	0	2	1	1	0
Dickeya solani PPO 9019	GCA_002846995.1_ASM284699v1	1	1	1	1	1	0	1	0	1	0	1	1	1	1	1	1	1	1	1	0	0	2	1	1	0
Dickeya solani RNS 08_23_3_1_A	GCA_000511285.2_ASM51128v2	1	1	1	1	1	0	1	0	1	0	1	1	2	1	1	1	1	1	1	0	0	2	1	1	1
Dissulfurispira thermophila T55J	GCA 014701235.1_ASM1470123v1	1	1	1	0	0	1	1	0	0	1	0	0	1	0	1	0	0	0	0	0	0	0	0	0	1
Dolichospermum compactum NIES-806	GCF_002368115.1_ASM236811v1	0	1	1	1	2	0	1	0	1	1	1	1	1	1	2	1	0	0	0	2	0	2	0	0	0
Dolichospermum flos-aquae CCAP 1403 F13	GCF_012516395.1_ASM1251639v1	0	1	1	1	1	0	1	0	1	2	1	1	1	1	1	2	0	0	0	2	0	2	0	0	0
Dolichospermum sp. UKL201	GCA_017346795.1_ASM1734679v1	0	1	1	1	1	0	1	0	2	1	1	1	1	1	1	1	0	0	0	2	0	2	0	0	1
Draconibacterium sp M1	GCF_010448835.1_ASM1044883v1	1	1	1	1	1	0	0	0	0	0	0	0	0	0	1	0	0	0	0	0	0	1	0	0	1
Dysgonomonas capnocytophagoides DSM 22835	GCF_000426485.1_ASM42648v1	2	1	0	1	1	0	2	0	0	0	2	0	0	0	0	0	0	0	0	0	0	1	0	0	2
Ectothiorhodospira sp BSL-9	GCA_001632845.1_ASM163284v1	1	1	1	1	2	0	1	0	0	1	1	1	0	1	0	2	1	0	0	1	0	0	0	0	0
Ensifer sojae CCBAU 05684	GCA_002288525.1_ASM228852v1	2	2	2	1	2	0	1	0	1	2	0	0	1	1	3	1	0	1	1	0	0	0	2	0	0
Enterobacter sp FY-07	GCA_001582075.1_ASM158207v1	1	1	1	1	1	0	1	0	2	0	2	1	2	1	1	2	1	1	0	0	0	2	1	1	1
Enterobacter sp R4-368	GCA_000410515.1_ASM41051v1	1	1	1	1	2	0	1	0	1	2	1	1	0	1	2	1	1	1	1	0	0	2	0	1	2
Enterobacteriaceae bacterium ENNIH1	GCA_002903065.1_ASM290306v1	1	1	1	1	1	0	1	0	3	0	1	1	2	1	1	1	1	1	1	0	0	2	1	1	1
Ethanoligenens harbinense strain W1	GCF_005222505.1_ASM522250v1	2	0	1	1	0	0	0	0	0	0	0	0	1	0	0	0	0	0	0	1	0	1	0	0	6
Euhalothece natronophila Z-M001	GCF_007904085.1_ASM790408v1	1	1	1	1	1	0	1	0	1	0	1	1	1	0	1	1	0	0	0	2	0	0	0	0	0
Fischerella sp NIES-3754	GCA_001548455.1_ASM154845v1	1	1	1	1	1	0	1	0	2	1	1	1	2	1	2	1	0	0	0	2	1	1	0	0	0
Frankia alni ACN14a	GCA_000058485.1_ASM5848v1	1	1	1	1	4	0	1	0	0	0	1	0	5	0	1	0	0	0	0	0	0	1	0	0	0
Frankia casuarinae CcI3	GCA_000013345.1_ASM1334v1	1	1	1	1	2	0	1	0	1	0	1	0	2	0	2	1	0	0	0	0	0	1	0	0	0
Frankia sp EAN1pec	GCA_000018005.1_ASM1800v1	1	1	1	1	2	0	1	0	1	2	1	0	4	0	0	0	0	1	0	0	0	0	0	0	1
Frankia symbiont of Datisca glomerata	GCA_000177615.2_ASM17761v2	1	1	1	1	1	0	1	0	1	1	1	0	0	0	0	0	0	0	0	0	0	0	0	0	0
Fremyella [Microchaete] diplosiphon NIES-3275	GCF_002368275.1_ASM236827v1	4	0	1	1	3	0	1	0	3	1	2	1	1	1	1	1	0	0	0	3	1	3	0	0	1
Geobacter bemidjiensis Bem	GCA_000020725.1_ASM2072v1	1	1	1	0	0	1	1	0	1	0	0	0	0	0	0	0	0	0	0	0	0	0	0	0	0
Geobacter daltonii FRC-32	GCA_000022265.1_ASM2226v1	2	1	1	0	0	1	2	0	1	0	1	1	5	0	0	0	0	0	0	1	0	1	0	0	1
Geobacter lovleyi SZ	GCA_000020385.1_ASM2038v1	2	1	1	0	3	1	0	0	1	1	1	1	1	0	0	1	0	0	1	1	0	1	0	0	2
Geobacter metallireducens GS-15	GCA_000012925.1_ASM1292v1	1	1	1	0	2	1	1	0	1	0	1	1	2	0	1	0	1	0	0	1	0	1	0	0	2
Geobacter pickeringii G13	GCA_000817955.1_ASM81795v1	2	1	1	0	2	1	2	0	1	0	0	1	1	0	0	1	0	0	0	1	0	1	0	0	2
Geobacter sp M18	GCA_000175115.2_ASM17511v2	1	1	1	0	3	1	0	0	1	1	1	1	2	1	0	0	0	0	0	1	0	2	0	0	1
Geobacter sp M21	GCA_000023645.1_ASM2364v1	1	1	1	0	0	1	0	0	1	0	1	1	1	1	0	0	0	1	0	1	0	2	0	0	3
Geobacter sulfurreducens KN400	GCA_000210155.1_ASM21015v1	1	1	1	0	0	1	1	0	1	0	1	1	2	0	1	0	0	0	1	1	0	1	1	0	3
Geobacter sulfurreducens PCA	GCA_000007985.2_ASM798v2	1	1	1	0	0	1	1	0	1	0	1	1	2	0	2	0	0	0	1	1	0	1	1	0	3
Geobacter uraniireducens Rf4	GCA_000016745.1_ASM1674v1	1	1	1	0	0	1	0	0	2	1	1	1	1	0	0	0	0	0	0	1	0	2	0	0	1
Geosporobacter ferrireducens IRF9	GCA_001750685.1_ASM175068v1	1	1	1	1	2	0	1	0	1	2	0	0	3	1	1	1	0	0	0	1	0	2	1	0	2
Gloeothece citriformis PCC 7424	GCF_000021825.1_ASM2182v1	1	1	1	1	3	0	1	0	1	2	1	1	2	0	1	2	0	0	0	1	0	1	0	0	1
Gloeothece verrucosa PCC 7822	GCF_000147335.1_ASM14733v1	1	1	1	1	1	0	1	0	3	1	1	1	1	0	1	1	0	0	0	3	0	2	0	0	0
Gluconacetobacter diazotrophicus PA1 5	GCA_000021325.1_ASM2132v1	1	1	1	1	1	0	1	0	1	1	1	1	1	1	1	1	0	1	1	0	0	0	2	0	0
Gluconacetobacter diazotrophicus PA1 5 2014	GCA_000067045.1_ASM6704v1	1	1	1	1	2	0	1	0	2	1	1	1	1	1	3	1	0	1	0	0	0	0	2	0	1
Gynuella sunshinyii YC6258	GCA_000940805.1_ASM94080v1	1	1	1	1	2	0	0	0	0	3	1	1	0	0	0	1	1	0	0	2	0	1	0	0	0
Halorhodospira halochloris DSM 1059	GCA_002356555.2_HH1059_assembly_1.0	1	1	1	0	3	0	1	0	1	0	1	0	2	0	2	0	1	0	0	1	0	0	0	0	0
Halorhodospira halophila SL1	GCA_000015585.1_ASM1558v1	1	1	1	1	1	0	1	0	0	1	1	0	0	0	1	1	0	1	0	1	0	0	1	0	0
Halothece sp PCC 7418	GCA_000317635.1_ASM31763v1	1	1	1	1	3	0	1	0	1	1	1	1	1	0	2	1	0	0	0	2	0	1	1	0	1
Halothiobacillus sp LS2	GCA_001663815.1_ASM166381v1	1	1	1	0	3	0	1	0	2	1	1	1	3	0	2	1	0	0	0	2	0	0	1	0	0
Hartmannibacter diazotrophicus E19T	GCA_900231165.1_HDIA1	1	1	1	1	2	0	1	0	1	3	1	1	0	1	2	1	0	1	0	1	0	0	2	0	0
Heliobacterium modesticaldum Ice1	GCA_000019165.1_ASM1916v1	1	1	1	1	3	0	1	0	1	0	2	0	1	0	0	0	0	0	0	1	0	2	0	0	4
Herbaspirillum rubrisubalbicans M1	GCA_001483945.1_ASM148394v1	1	1	1	1	2	0	0	0	1	1	1	0	1	1	0	1	0	0	1	1	0	0	1	0	0
Herbaspirillum seropedicae SmR1	GCA_000143225.1_ASM14322v1	1	1	1	1	2	0	0	0	1	1	2	0	1	1	3	1	0	0	0	1	0	0	1	0	0
Herbaspirillum seropedicae strain Z67	GCA_001040945.1_ASM104094v1	1	1	1	1	1	0	1	0	1	2	1	0	0	1	5	1	0	0	0	1	0	0	0	0	0
Hydrogenobacter thermophilus TK-6 2010	GCA_000010785.1_ASM1078v1	1	0	0	1	1	0	0	0	0	0	0	0	1	1	0	0	0	0	0	0	0	0	0	0	3
Hydrogenobacter thermophilus TK-6 2011	GCA_000164905.1_ASM16490v1	1	0	0	1	1	0	0	0	0	0	0	0	1	1	0	0	0	0	0	0	0	0	0	0	3
Hyphomicrobium sp. MC1	GCA_000253295.1_ASM25329v1	2	1	1	1	3	0	1	0	1	3	1	0	3	2	3	1	0	0	1	1	0	0	1	0	0
Ilyobacter polytropus DSM 2926	GCA_000165505.1_ASM16550v1	1	1	1	1	1	0	1	0	0	0	1	0	0	0	0	0	0	0	0	1	0	1	0	0	2
Klebsiella michiganensis AR375	GCA_003074075.1_ASM307407v1	1	1	1	1	1	0	1	0	1	0	1	1	1	1	2	1	1	1	1	0	0	0	1	1	1
Klebsiella michiganensis E718	GCA_000276705.2_ASM27670v2	1	1	1	1	1	0	1	0	2	0	1	1	1	1	1	1	1	1	1	0	0	2	1	1	1
Klebsiella michiganensis HKOPL1	GCA_000632415.1_ASM63241v1	1	1	1	1	1	0	1	0	1	0	1	1	1	1	1	1	1	0	1	0	0	1	1	0	1
Klebsiella michiganensis K516	GCA_002216835.1_ASM221683v1	1	1	1	1	1	0	1	0	1	0	1	1	1	1	1	2	1	1	1	0	0	2	1	1	1
Klebsiella michiganensis K518	GCA_002290285.1_ASM229028v1	1	1	1	1	1	0	1	0	1	0	1	1	1	1	1	2	1	1	1	0	0	2	1	1	1
Klebsiella michiganensis KCTC 1686	GCA_000240325.1_ASM24032v1	1	1	1	1	1	0	1	0	1	1	1	1	2	1	1	1	1	1	1	0	0	1	1	0	1
Klebsiella michiganensis M1	GCA_000724525.1_ASM72452v1	1	1	1	1	1	0	0	0	2	0	1	1	1	1	1	1	1	1	0	0	0	2	1	1	1
Klebsiella oxytoca AR_0028	GCA_002947505.1_ASM294750v1	1	1	1	1	1	0	1	0	1	0	1	1	1	1	2	1	1	1	1	0	0	2	1	1	1
Klebsiella oxytoca AR_0147	GCA_002072655.1_ASM207265v1	1	1	1	1	1	0	1	0	1	0	1	1	1	1	1	2	1	1	1	0	0	2	1	1	0
Klebsiella oxytoca CAV1374	GCA_001022195.1_ASM102219v1	1	1	1	1	2	0	1	0	4	0	1	1	0	1	1	1	1	1	0	0	0	2	0	1	1
Klebsiella oxytoca CAV1752	GCA_001970835.1_ASM197083v1	1	1	1	1	2	0	1	0	1	0	2	1	1	1	1	3	1	1	1	0	0	2	1	1	0
Klebsiella oxytoca JKo3	GCA_001548355.1_ASM154835v1	1	1	1	1	1	0	1	0	1	1	1	1	0	1	1	2	1	1	1	0	0	2	1	1	1
Klebsiella oxytoca KONIH1	GCA_000714655.1_ASM71465v1	1	1	1	1	1	0	1	0	1	0	1	1	0	1	1	1	1	1	1	0	0	2	0	1	3
Klebsiella oxytoca KONIH2	GCA_002906415.1_ASM290641v1	1	1	1	1	1	0	1	0	3	0	1	1	1	1	1	1	1	1	1	0	0	2	1	1	4
Klebsiella oxytoca KONIH4	GCA_002906395.1_ASM290639v1	1	1	1	1	3	0	1	0	1	1	1	1	1	1	2	2	1	1	1	0	0	2	1	1	1
Klebsiella oxytoca KONIH5	GCA_002906435.1_ASM290643v1	1	1	1	1	2	0	1	0	1	0	1	1	1	1	2	1	1	1	1	0	0	2	0	1	1
Klebsiella pneumoniae AR_0142	GCA_003073315.1_ASM307331v1	1	1	1	1	2	0	1	0	2	0	1	0	1	1	2	1	1	1	1	0	0	2	1	1	1
Klebsiella pneumoniae YH43	GCA_001548315.1_ASM154831v1	1	1	1	1	1	0	1	0	1	0	1	1	1	1	1	1	1	1	1	0	0	2	1	1	1
Klebsiella quasipneumoniae ATCC 700603	GCA_002953295.1_ASM295329v1	1	1	1	1	1	0	1	0	3	0	1	1	2	1	2	1	1	1	1	0	0	2	1	1	1
Klebsiella quasipneumoniae CAV1947	GCA_003146685.1_ASM314668v1	1	1	1	1	1	0	2	0	4	2	1	1	2	1	1	1	1	1	1	0	0	2	1	1	2
Klebsiella quasipneumoniae CAV2013	GCA_003146655.1_ASM314665v1	1	1	1	1	1	0	2	0	3	2	1	1	2	1	1	1	1	1	1	0	0	2	1	1	1
Klebsiella quasipneumoniae CAV2018	GCA_003146635.1_ASM314663v1	1	1	1	1	1	0	2	0	3	2	1	1	2	1	1	1	1	1	1	0	0	2	1	1	2
Klebsiella quasipneumoniae subsp quasipneumoniae A708	GCA_003285165.1_ASM328516v1	1	1	1	1	1	0	2	0	1	0	1	1	2	1	1	1	1	1	1	0	0	2	1	1	2
Klebsiella quasivariicola KPN1705	GCA_002269255.1_ASM226925v1	1	1	1	1	1	0	1	0	4	0	1	1	4	1	1	1	1	1	1	0	0	2	1	1	0
Klebsiella sp LTGPAF-6F	GCA_001753185.1_ASM175318v1	1	1	1	1	2	0	1	0	2	0	1	1	1	1	2	1	1	1	1	0	0	2	1	1	0
Klebsiella sp M5al	GCA_002090195.1_ASM209019v1	1	1	1	1	2	0	1	0	1	0	1	1	1	1	1	1	1	1	1	0	0	2	1	1	0
Klebsiella variicola 13450	GCA_003285185.1_ASM328518v1	1	1	1	1	2	0	1	0	2	0	1	1	1	1	1	1	1	1	1	0	0	2	1	1	1
Klebsiella variicola 342	GCA_000019565.1_ASM1956v1	1	1	1	1	2	0	1	0	1	0	1	1	1	1	1	2	1	1	1	0	0	2	1	1	1
Klebsiella variicola At-22	GCA_000025465.1_ASM2546v1	1	1	1	1	1	0	1	0	1	1	1	1	1	1	1	2	1	1	1	0	0	2	1	0	1
Klebsiella variicola DSM 15968	GCA_000828055.2_ASM82805v2	1	1	1	1	1	0	1	0	2	0	1	1	1	1	2	1	1	1	1	0	0	2	1	1	0
Klebsiella variicola DX120E	GCA_000812205.2_ASM81220v2	1	1	1	1	1	0	1	0	2	1	1	1	1	1	2	1	1	1	1	0	0	2	1	1	0
Klebsiella variicola E57-7	GCA_003290425.1_ASM329042v1	1	1	1	1	1	0	1	0	2	0	1	1	2	1	2	1	1	1	1	0	0	2	1	1	0
Klebsiella variicola GJ1	GCA_001989495.1_ASM198949v1	1	1	1	1	2	0	1	0	3	0	1	1	1	1	2	1	1	1	1	0	0	2	1	1	0
Klebsiella variicola GJ2	GCA_001989515.1_ASM198951v1	1	1	1	1	2	0	1	0	3	0	1	1	1	1	2	1	1	1	1	0	0	2	1	1	0
Klebsiella variicola GJ3	GCA_001989535.1_ASM198953v1	1	1	1	1	2	0	1	0	3	0	1	1	1	1	2	1	1	1	1	0	0	2	1	1	0
Klebsiella variicola KPN1481	GCA_002156765.1_ASM215676v1	1	1	1	1	2	0	1	0	3	0	1	1	1	1	2	1	1	1	1	0	0	2	1	1	1
Klebsiella variicola USDA-ARS	GCA_000714635.1_ASM71463v1	1	1	1	1	2	0	1	0	2	1	1	1	0	1	2	1	1	1	0	0	0	2	0	1	1
Klebsiella variicola WCHKP19	GCA_002164805.2_ASM216480v2	1	1	1	1	1	0	1	0	2	0	1	1	1	1	1	2	1	1	1	0	0	2	1	1	1
Klebsiella variicola WCHKV030666	GCA_002852915.3_ASM285291v3	1	1	1	1	1	0	1	0	2	1	1	1	1	1	1	1	1	1	1	0	0	2	1	1	2
Kosakonia arachidis strain KACC 18508	GCF_009363135.1_ASM936313v1	2	1	1	1	1	0	1	0	1	1	1	1	1	1	1	1	1	1	1	0	0	2	1	1	1
Kosakonia oryzae Ola 51	GCA_001658025.1_ASM165802v1	2	1	1	1	3	0	1	0	1	1	1	1	1	1	1	1	1	1	0	0	0	2	1	1	0
Kosakonia radicincitans DSM 16656 2019	GCF_000280495.2_ASM28049v2	2	1	1	1	1	0	1	0	3	1	1	1	1	1	1	1	1	1	1	0	0	2	1	1	2
Kosakonia radicincitans GXGL-4A	GCA_001887675.1_ASM188767v1	2	1	1	1	1	0	1	0	2	1	1	1	1	1	3	1	1	1	1	0	0	2	1	1	1
Kosakonia sacchari BO-1	GCA_001683395.1_ASM168339v1	1	1	1	1	1	0	1	0	2	1	1	1	2	1	2	1	1	1	1	0	0	2	1	1	1
Kosakonia sacchari SP1	GCA_000300455.4_ASM30045v4	1	1	1	1	2	0	1	0	3	1	1	1	1	1	2	1	1	1	1	0	0	2	1	1	1
Kyrpidia spormannii EA-1	GCA_002804065.1_ASM280406v1	1	1	1	1	2	0	1	0	1	0	1	0	5	0	1	0	0	0	0	1	0	0	0	0	0
Leptolyngbya boryana dg5	GCA_002142495.1_ASM214249v1	1	1	1	1	4	0	1	0	2	4	1	1	1	0	2	3	1	0	0	2	0	0	0	0	0
Leptolyngbya boryana IAM M-101	GCA_002142475.1_ASM214247v1	1	1	1	1	4	0	1	0	2	4	1	1	1	0	2	3	1	0	0	2	0	0	0	0	0
Leptolyngbya boryana NIES-2135	GCA_002368255.1_ASM236825v1	1	1	1	1	3	0	1	0	2	5	0	1	1	0	2	4	1	0	0	2	0	0	0	0	1
Leptolyngbya sp O-77	GCA_001548395.1_ASM154839v1	1	1	1	1	3	0	1	0	2	4	0	1	0	0	3	1	0	0	1	2	0	0	0	0	0
Leptospirillum ferriphilum YSK	GCA_000695975.1_ASM69597v1	1	1	1	1	2	0	1	0	1	3	0	0	0	0	0	1	0	0	0	1	0	0	0	0	2
Leptospirillum ferrooxidans C2-3	GCA_000284315.1_ASM28431v1	1	1	1	1	3	0	1	0	4	1	0	0	3	0	1	1	0	0	0	1	0	0	1	0	2
Leptothrix cholodnii SP-6	GCA_000019785.1_ASM1978v1	1	1	1	1	2	0	1	0	2	1	2	0	0	0	1	1	0	0	0	1	0	0	1	0	0
Magnetococcus marinus MC-1	GCA_000014865.1_ASM1486v1	1	1	1	0	1	0	1	0	0	3	1	0	0	1	0	1	1	0	0	1	1	0	1	0	3
Magnetospirillum gryphiswaldense MSR-1	GCA_000513295.1_MGMSRv2	1	1	1	1	2	0	1	0	0	2	1	0	2	0	1	1	0	0	0	1	0	0	2	0	0
Magnetospirillum gryphiswaldense MSR-1 v2	GCA_002995515.1_ASM299551v1	1	1	1	1	2	0	1	0	1	1	0	0	0	0	1	1	0	1	0	1	0	0	2	0	1
Magnetospirillum gryphiswaldense R3-S1	GCA_002995535.1_ASM299553v1	1	1	1	1	2	0	1	0	1	1	0	0	0	0	1	1	0	1	0	1	0	0	2	0	1
Magnetospirillum magneticum AMB-1	GCA_000009985.1_ASM998v1	1	1	1	1	4	0	1	0	0	1	2	0	0	1	2	1	0	1	0	0	1	1	0	0	1
Magnetospirillum sp ME-1	GCA_002105535.1_ASM210553v1	1	1	1	1	2	0	1	0	1	2	1	0	1	2	1	2	0	0	0	0	0	1	2	0	3
Magnetospirillum sp XM-1	GCA_001511835.1_XM-1	1	1	1	1	3	0	1	0	2	1	1	0	1	1	3	3	0	1	0	0	0	1	2	0	0
Marichromatium purpuratum 984	GCF_000224005.2_ASM22400v3	1	1	1	0	2	0	1	0	3	1	1	1	1	1	1	1	1	1	1	1	0	1	0	0	1
MariNifilaceae bacterium SPP2	GCA_002356295.1_ASM235629v1	1	1	1	1	2	0	1	0	1	1	1	0	1	0	2	0	0	0	0	0	0	1	1	0	1
Martelella endophytica YC6887	GCA_000960975.1_ASM96097v1	1	1	1	1	1	0	1	0	0	1	1	0	1	1	2	1	1	0	0	0	0	0	0	0	0
Mesorhizobium amorphae CCNWGS0123	GCA_001686985.1_ASM168698v1	1	1	1	1	3	0	1	0	3	1	1	0	1	1	1	1	0	2	0	0	0	0	1	0	1
Mesorhizobium australicum WSM2073	GCA_000230995.3_ASM23099v3	1	1	1	1	3	0	1	0	2	1	1	0	2	1	1	1	0	1	0	0	0	0	2	0	1
Mesorhizobium ciceri biovar biserrulae WSM1271	GCA_000185905.1_ASM18590v1	1	1	1	1	3	0	1	0	1	1	3	0	4	1	3	1	1	1	0	0	0	0	1	0	2
Mesorhizobium ciceri biovar biserrulae WSM1284	GCA_001618845.1_ASM161884v1	1	1	1	1	1	0	1	0	1	1	1	0	7	1	2	1	0	1	0	0	0	0	2	0	2
Mesorhizobium ciceri CC1192	GCA_001618825.1_ASM161882v1	1	1	1	1	3	0	1	0	1	2	2	0	4	1	3	1	0	1	0	0	0	0	0	0	2
Mesorhizobium erdmanii strain NZP2014	GCF_013170725.1_ASM1317072v1	1	1	1	1	2	0	1	0	1	2	0	0	2	1	1	1	0	1	0	0	0	0	3	0	0
Mesorhizobium huakuii 7653R	GCF_000709395.1_ASM70939v1	1	1	1	0	2	0	1	0	1	2	0	0	0	0	3	2	0	1	0	0	0	0	2	0	1
Mesorhizobium japonicum MAFF 303099	GCF_000009625.1_ASM962v1	1	1	1	1	3	0	1	0	1	2	0	0	1	1	1	1	0	1	0	0	0	0	3	0	1
Mesorhizobium loti NZP2037	GCA_001676765.1_ASM167676v1	1	1	1	1	1	0	1	0	1	1	0	0	1	2	1	1	0	1	0	0	0	0	3	0	2
Mesorhizobium opportunistum WSM2075	GCA_000176035.2_ASM17603v2	1	1	1	1	3	0	1	0	1	1	1	0	1	1	2	1	0	1	0	0	0	0	1	0	0
Mesorhizobium sp WSM1497	GCA_001672455.2_ASM167245v2	1	1	1	1	6	0	1	0	1	1	1	0	5	1	1	1	0	1	0	0	0	0	0	0	1
Methanobacterium congolense isolate Buetzberg	GCA_900095295.1_MCBB	2	0	0	1	0	0	0	0	0	0	1	0	0	0	0	0	0	0	0	1	0	0	0	0	4
Methanobacterium formicicum strain BRM9	GCA_000762265.1_ASM76226v1	2	0	1	1	2	0	1	0	1	1	1	0	1	0	0	1	0	0	0	1	0	0	0	0	4
Methanobacterium lacus AL-21	GCA_000191585.1_ASM19158v1	3	0	0	1	1	0	1	0	0	0	1	0	0	0	1	0	0	0	0	1	0	0	0	0	4
Methanobacterium paludis strain SWAN1	GCA_000214725.1_ASM21472v1	3	0	0	0	3	0	0	0	0	0	3	0	0	0	0	1	0	0	0	1	0	0	0	0	3
Methanobacterium sp. BAmetb5	GCA_003491305.1_ASM349130v1	3	0	1	1	2	0	1	0	1	1	0	0	2	0	0	0	0	0	0	1	0	0	0	0	3
Methanobacterium sp. BRmetb2	GCA_003491285.1_ASM349128v1	2	0	1	0	1	0	1	0	2	2	0	0	0	0	0	0	0	0	0	0	0	0	0	0	1
Methanobacterium sp. MB1	GCF_000499765.1_Methanobacterium	1	0	1	1	1	0	0	0	0	0	1	0	1	0	0	0	0	0	0	1	0	0	0	0	4
Methanobacterium sp. MZ-A1	GCF_002813675.1_ASM281367v1	1	0	1	0	1	0	0	0	0	0	0	0	1	0	0	0	0	0	0	0	0	0	0	0	2
Methanobacterium subterraneum strain A8p	GCA_002813695.1_ASM281369v1	2	0	1	0	1	0	1	0	1	0	0	0	2	0	0	0	0	0	0	0	0	0	0	0	1
Methanocella arvoryzae MRE50	GCF_000063445.1_ASM6344v1	1	0	1	0	1	0	0	0	0	0	1	0	1	0	1	0	0	0	0	0	0	0	0	0	3
Methanocella conradii HZ254	GCF_000251105.1_ASM25110v1	1	0	1	0	1	0	0	0	0	0	1	0	1	0	2	0	0	0	0	0	0	0	0	0	4
Methanococcus aeolicus Nankai-3	GCA_000017185.1_ASM1718v1	3	0	0	0	0	0	0	0	0	0	1	0	0	0	0	0	0	0	0	0	0	0	0	0	2
Methanococcus maripaludis C5	GCA_000016125.1_ASM1612v1	2	0	0	0	0	0	0	0	0	0	0	0	0	1	0	0	0	0	0	0	0	0	0	0	5
Methanococcus vannielii SB	GCA_000017165.1_ASM1716v1	2	0	1	1	1	0	0	0	0	0	1	0	0	0	0	0	0	0	0	1	0	0	0	0	3
Methanolacinia petrolearia DSM 11571	GCF_000147875.1_ASM14787v1	1	1	1	0	0	0	1	0	0	0	1	0	2	0	0	1	0	0	0	0	0	0	0	0	3
Methanolobus psychrophilus R15	GCA_000306725.1_ASM30672v1	2	1	1	0	2	0	1	0	2	0	0	0	0	0	0	0	0	0	0	0	0	0	0	0	3
Methanolobus zinderi strain DSM 21339	GCF_013388255.1_ASM1338825v1	1	0	1	0	1	0	1	0	0	0	0	0	2	0	0	0	0	0	0	0	0	0	0	0	3
Methanoregula boonei 6A8	GCF_000017625.1_ASM1762v1	1	0	1	0	0	0	1	0	0	0	0	0	1	0	0	0	0	0	0	0	0	0	0	0	3
Methanosarcina acetivorans C2A	GCA_000007345.1_ASM734v1	4	1	1	1	4	0	1	0	0	0	1	0	0	0	0	1	0	0	0	0	0	0	0	0	7
Methanosarcina barkeri str Fusaro	GCA_000195895.1_ASM19589v1	3	1	1	1	1	0	1	0	1	1	1	0	0	0	1	1	0	0	0	0	0	0	0	0	7
Methanosarcina horonobensis HB-1	GCA_000970285.1_ASM97028v1	2	1	1	0	1	0	1	0	1	0	0	0	0	0	0	0	0	0	0	0	0	0	0	0	3
Methanosarcina mazei Go1	GCA_000007065.1_ASM706v1	2	1	1	0	1	0	2	0	0	0	0	0	1	0	0	0	0	0	0	0	0	0	0	0	4
Methanosarcina siciliae T4-M	GCA_000970085.1_ASM97008v1	4	1	1	0	3	0	1	0	0	0	2	0	0	0	0	0	0	0	0	0	0	0	0	0	6
Methanosarcina sp. Kolksee	GCF_000969945.1_ASM96994v1	2	1	1	0	2	0	1	0	0	0	0	0	2	0	0	0	0	0	0	0	0	0	0	0	6
Methanosarcina sp. WH1	GCF_000970005.1_ASM97000v1	1	1	1	0	1	0	1	0	1	1	0	0	1	0	0	0	0	0	0	0	0	0	0	0	3
Methanosarcina sp. WWM596	GCF_000969965.1_ASM96996v1	1	1	1	0	1	0	1	0	1	1	0	0	1	0	0	0	0	0	0	0	0	0	0	0	3
Methanosarcina vacuolata Z-761	GCA_000969905.1_ASM96990v1	4	1	1	1	2	0	1	0	1	0	0	0	0	0	1	0	0	0	0	1	0	0	0	0	6
Methanosphaerula palustris E1-9c	GCF_000021965.1_ASM2196v1	1	0	1	0	1	0	1	0	0	1	0	0	1	0	0	1	0	0	0	0	0	0	0	0	4
Methanothermobacter marburgensis str Marburg	GCA_000145295.1_ASM14529v1	2	0	1	0	2	0	1	0	0	0	0	0	0	1	1	0	0	0	0	0	0	0	0	0	4
Methanothermobacter sp EMTCatA1	GCA_002356395.1_ASM235639v1	2	1	1	1	2	0	1	0	0	0	0	0	1	0	1	1	0	0	0	0	0	0	0	0	4
Methanothermobacter sp. KEPCO-1	GCF_008033705.1_ASM803370v1	1	0	1	0	2	0	0	0	1	0	0	0	0	0	1	1	0	0	0	0	0	0	0	0	4
Methanothermobacter sp. THM-2	GCF_009917665.1_ASM991766v1	1	0	1	1	2	0	0	0	0	0	0	0	0	0	1	0	0	0	0	0	0	0	0	0	5
Methanothermobacter thermautotrophicus str Delta H	GCA_000008645.1_ASM864v1	2	1	1	1	1	0	1	0	1	1	0	0	2	0	0	1	0	0	0	0	0	0	0	0	4
Methanothermobacter wolfeii isolate SIV6	GCA_900095815.1_SIV6	2	0	1	1	1	0	0	0	0	0	1	0	0	0	0	0	0	0	0	0	0	0	0	0	4
Methanothermococcus okinawensis IH1	GCA_000179575.2_ASM17957v2	2	0	0	0	0	0	0	0	0	2	1	0	0	0	0	0	0	0	0	0	0	0	0	0	4
Methanothrix soehngenii GP6	GCF_000204415.1_ASM20441v1	0	0	0	1	0	0	1	0	0	0	0	0	1	0	1	0	0	0	0	0	0	0	0	0	2
Methanotorris igneus Kol 5	GCF_000214415.1_ASM21441v1	3	0	0	0	0	0	0	0	0	0	1	0	0	0	0	0	0	0	0	0	0	0	0	0	5
Methylacidiphilum fumariolicum SolV	GCF_000297415.1_ASM29741v1	1	1	1	1	1	0	1	0	1	1	1	0	1	0	2	1	0	1	0	0	0	1	1	0	0
Methylacidiphilum infernorum V4	GCA_000019665.1_ASM1966v1	1	1	1	1	1	0	1	0	1	1	1	0	0	1	0	2	0	0	0	0	0	1	1	0	0
Methylacidiphilum kamchatkense Kam1	GCF_007475525.1_ASM747552v1	1	1	1	1	1	0	1	0	1	1	1	0	0	0	1	1	0	0	0	0	0	1	1	0	0
Methylacidiphilum sp. IT5	GCF_017310525.1_ASM1731052v1	1	1	1	1	1	0	1	0	2	1	1	0	0	1	1	1	0	0	0	0	0	1	1	0	0
Methylacidiphilum sp. IT6	GCF_017310505.1_ASM1731050v1	1	1	1	1	1	0	1	0	1	1	1	0	1	0	1	1	0	0	0	0	0	1	1	0	0
Methylobacterium nodulans ORS 2060	GCA_000022085.1_ASM2208v1	1	1	1	1	2	0	1	0	2	1	0	0	2	1	2	1	0	1	0	0	0	0	1	0	3
Methylobacterium sp 4-46	GCA_000019365.1_ASM1936v1	1	1	1	1	3	0	1	0	2	2	2	1	6	1	2	1	0	2	1	1	0	1	1	0	1
Methylocella silvestris BL2	GCA_000021745.1_ASM2174v1	1	1	1	1	4	0	1	0	1	2	1	1	1	2	2	1	0	2	0	1	1	1	1	0	1
Methylocella tundrae isolate MTUNDRAET4	GCF_900749825.1_MTUNDRAET4_v1	1	1	1	0	1	0	1	0	3	1	1	1	1	1	4	2	0	0	0	1	0	0	1	0	0
Methylococcus capsulatus str Bath	GCA_000008325.1_ASM832v1	1	1	1	1	2	0	1	0	1	1	1	0	0	1	1	1	0	1	0	2	0	1	1	0	2
Methylocystis bryophila strain S285	GCA_002117405.1_ASM211740v1	3	1	1	1	4	0	3	0	3	2	1	0	1	1	3	1	0	1	0	1	0	1	2	0	0
Methylocystis parvus strain BRCS2	GCF_009685195.1_ASM968519v1	2	1	1	1	4	0	2	0	3	2	1	1	1	1	1	1	0	1	0	1	0	0	1	0	1
Methylocystis sp SC2	GCA_000304315.1_Msp_SC2	2	1	1	1	3	0	1	0	3	3	2	0	2	2	3	1	0	0	0	1	0	0	3	0	0
Methylomonas denitrificans FJG1	GCA_000785705.2_ASM78570v2	1	1	1	1	3	0	1	0	0	1	1	1	1	1	3	0	2	0	1	2	1	1	2	0	0
Methylomonas koyamae LM6	GCA_002441955.1_ASM244195v1	1	1	1	1	5	0	1	0	0	1	1	1	0	1	2	1	2	1	1	2	1	1	1	1	0
Methylomonas methanica MC09	GCA_000214665.1_ASM21466v1	1	1	1	1	3	0	1	0	3	1	1	1	2	1	1	1	1	1	2	2	0	1	1	0	2
Methylomonas sp DH-1	GCA_001644685.1_ASM164468v1	1	1	1	1	2	0	1	0	0	1	2	1	1	2	2	1	2	0	1	2	1	1	1	0	1
Methylomusa anaerophila strain MMFC1	GCF_003966895.1_ASM396689v1	4	1	0	1	0	0	3	0	0	0	3	0	3	0	0	0	0	0	0	1	0	3	0	0	6
Methylosinus trichosporium OB3b	GCA_002752655.1_ASM275265v1	1	1	1	1	3	0	1	0	3	2	1	1	1	1	1	1	0	2	0	1	0	0	2	0	1
Methyloversatilis sp RAC08	GCA_001713355.1_ASM171335v1	1	1	1	1	1	0	1	0	1	0	0	0	0	1	1	1	0	0	0	2	0	0	2	0	0
Methylovulum psychrotolerans HV10 M2	GCA_002209385.1_ASM220938v1	1	1	1	1	3	0	1	0	1	2	1	1	2	1	0	2	2	0	1	2	0	1	1	1	0
Microcoleus sp PCC 7113	GCA_000317515.1_ASM31751v1	1	1	1	1	3	0	1	0	2	1	1	1	2	0	2	1	0	0	1	3	0	1	0	0	1
Neorhizobium galegae bv officinalis str HAMBI 1141	GCA_000731295.1_RG1141_Ch_pA_pB	1	1	1	1	2	0	1	0	0	1	0	0	1	0	0	0	0	0	0	0	0	0	1	0	0
Neorhizobium galegae bv orientalis str HAMBI 540	GCA_000731315.1_RG540_Ch_pA	1	1	1	1	3	0	1	0	0	0	0	0	1	0	0	0	0	1	0	0	0	0	1	0	0
Nitrospirillum amazonense CBAmc	GCA_000730165.2_ASM73016v2	1	1	1	1	4	0	1	0	1	1	1	0	1	1	2	1	0	0	0	2	0	0	2	0	0
Nodularia spumigena UHCC 0039	GCA_003054475.1_ASM305447v1	2	1	1	1	1	0	1	0	1	1	1	1	0	1	0	1	0	0	0	1	0	1	0	0	1
Nostoc azollae 0708	GCA_000196515.1_ASM19651v1	3	1	1	1	2	0	1	0	1	3	1	1	1	1	3	2	0	0	0	2	0	0	0	0	0
Nostoc carneum NIES-2107	GCA_002368155.1_ASM236815v1	5	2	2	5	4	0	2	0	2	4	3	2	2	2	4	2	0	0	0	3	1	2	0	0	1
Nostoc flagelliforme CCNUN1	GCA_002813575.1_ASM281357v1	3	1	1	2	1	0	1	0	4	2	1	1	0	3	2	1	0	0	0	3	0	1	0	0	1
Nostoc linckia NIES-25	GCA_002368035.1_ASM236803v1	1	2	1	2	3	0	1	0	2	3	1	1	2	1	3	1	0	0	0	3	0	0	0	0	0
Nostoc piscinale CENA21	GCA_001298445.1_ASM129844v1	1	1	1	1	1	0	2	0	1	0	2	1	1	1	4	1	0	0	0	3	1	2	0	0	0
Nostoc punctiforme PCC 73102	GCA_000020025.1_ASM2002v1	3	0	1	2	2	0	1	0	2	1	0	1	6	2	3	1	0	0	0	3	0	1	0	0	0
Nostoc sp [Lobaria pulmonaria 5183 cyanobiont] 5183	GCA_002949795.1_ASM294979v1	3	1	1	2	2	0	1	0	0	3	1	1	1	1	2	1	0	0	0	3	0	1	0	0	1
Nostoc sp [Peltigera membranacea cyanobiont] N6	GCA_002949735.1_ASM294973v1	3	1	1	2	2	0	1	0	2	1	0	1	1	1	2	1	0	0	0	3	0	1	0	0	1
Nostoc sp CENA543	GCA_002896875.1_ASM289687v1	0	1	1	1	3	0	1	0	1	2	2	1	1	1	3	2	0	0	0	3	0	2	0	0	2
Nostoc sp NIES-3756	GCA_001548375.1_ASM154837v1	2	1	1	1	1	0	1	0	3	2	1	1	1	1	2	2	0	0	0	3	1	1	0	0	1
Nostoc sp PCC 7107	GCA_000316625.1_ASM31662v1	2	1	1	1	2	0	1	0	3	1	2	1	1	1	5	1	0	0	0	3	1	1	0	0	1
Nostoc sp PCC 7120	GCA_000009705.1_ASM970v1	2	1	1	1	1	0	1	0	1	0	2	1	1	1	0	1	0	0	0	2	0	2	0	0	0
Nostoc sp PCC 7524	GCA_000316645.1_ASM31664v1	1	1	0	1	4	0	1	0	1	2	2	1	1	1	3	1	0	0	0	2	1	2	0	0	2
Nostocales cyanobacterium HT-58-2	GCA_002163975.1_ASM216397v1	1	1	1	2	2	0	1	0	1	2	2	1	1	1	2	2	0	0	0	3	1	2	0	0	0
Opitutaceae bacterium TAV5	GCA_000242935.3_ASM24293v3	2	1	0	1	4	0	2	0	1	0	0	0	1	0	0	1	0	0	0	0	0	1	0	0	2
Paenibacillus borealis DSM 13188 2020	GCF_000758665.1_ASM75866v1	3	1	1	1	4	0	3	0	1	0	0	0	0	0	0	1	0	0	0	1	0	0	0	0	1
Paenibacillus donghaensis KCTC 13049	GCA_002192415.1_ASM219241v1	1	1	1	1	3	0	1	0	1	1	0	0	2	0	1	3	0	0	1	1	0	1	0	0	3
Paenibacillus durus ATCC 35681	GCA_000993825.1_ASM99382v1	6	1	1	1	2	0	4	0	0	1	1	0	0	0	0	2	0	0	0	1	0	0	1	0	1
Paenibacillus durus DSM 1735 2015	GCA_000756615.1_ASM75661v1	6	1	1	1	4	0	3	0	1	0	2	0	0	0	0	0	0	0	0	1	0	0	0	0	2
Paenibacillus graminis DSM 15220	GCA_000758705.1_ASM75870v1	1	1	1	1	2	0	1	0	0	0	0	0	1	0	0	0	0	0	0	1	0	0	0	0	1
Paenibacillus kribbensis AM49	GCA_002240415.1_ASM224041v1	1	1	1	1	1	0	1	0	1	2	0	0	2	0	1	0	0	0	0	1	0	0	0	0	0
Paenibacillus odorifer CBA7130	GCA_003255855.1_ASM325585v1	1	1	1	1	1	0	1	0	1	0	0	0	2	0	0	0	0	0	0	1	0	1	0	0	1
Paenibacillus odorifer DSM 15391	GCA_000758725.1_ASM75872v1	1	1	1	1	1	0	1	0	1	2	0	0	0	0	0	0	0	0	0	1	0	0	0	0	1
Paenibacillus peoriae HS311	GCA_001272655.2_ASM127265v2	1	1	1	1	3	0	1	0	1	0	0	0	1	0	0	0	0	0	0	1	0	0	0	0	0
Paenibacillus polymyxa ATCC 15970	GCA_001922145.1_ASM192214v1	1	1	1	1	2	0	1	0	1	1	0	0	0	0	0	0	0	0	0	1	0	0	0	0	0
Paenibacillus polymyxa CR1	GCA_000507205.2_ASM50720v2	1	1	1	1	2	0	1	0	2	0	0	0	0	0	0	0	0	0	0	1	0	0	0	0	0
Paenibacillus polymyxa J	GCA_001719045.1_ASM171904v1	1	1	1	1	2	0	1	0	2	0	0	0	1	0	1	1	0	0	0	1	0	0	0	0	0
Paenibacillus polymyxa Sb3-1	GCA_000819665.1_ASM81966v1	1	1	1	1	1	0	1	0	0	1	0	0	0	0	0	0	0	0	0	1	0	0	0	0	1
Paenibacillus polymyxa YC0136	GCA_001874405.3_ASM187440v3	1	1	1	1	1	0	1	0	0	1	0	0	0	0	0	0	0	0	0	1	0	0	0	0	0
Paenibacillus polymyxa YC0573	GCA_001874425.3_ASM187442v3	1	1	1	1	1	0	1	0	0	1	0	0	0	0	0	0	0	0	0	1	0	0	0	0	0
Paenibacillus riograndensis SBR5	GCA_000981585.1_SBR5_T_	3	1	1	1	4	0	2	0	1	0	1	0	1	0	0	0	0	0	0	1	0	0	0	0	1
Paenibacillus sabinae T27	GCA_000612505.1_ASM61250v1	5	1	1	1	2	0	3	0	1	2	0	0	0	0	1	1	0	0	0	1	0	0	0	0	1
Paenibacillus sp FSL H7-0357	GCA_000758525.1_ASM75852v1	2	1	1	1	4	0	1	0	0	1	0	0	0	0	1	3	0	0	0	1	0	0	0	0	1
Paenibacillus sp FSL P4-0081	GCA_000758565.1_ASM75856v1	1	1	1	1	1	0	1	0	1	0	0	0	0	0	0	0	0	0	0	1	0	0	0	0	1
Paenibacillus sp FSL R5-0912	GCA_000758605.1_ASM75860v1	1	1	1	1	3	0	1	0	1	0	0	0	1	0	1	0	0	0	0	1	0	0	0	0	2
Paenibacillus sp FSL R7-0273	GCA_000758625.1_ASM75862v1	1	1	1	1	4	0	1	0	1	2	0	0	1	0	0	0	0	0	0	1	0	0	0	0	1
Paenibacillus sp FSL R7-0331	GCA_000758645.1_ASM75864v1	1	1	1	1	2	0	1	0	1	2	0	0	1	0	0	0	0	0	0	1	0	0	0	0	1
Paenibacillus sp lzh-N1	GCA_002872435.1_ASM287243v1	1	1	1	1	1	0	1	0	0	0	0	0	0	0	0	0	0	0	0	1	0	0	0	0	0
Paenibacillus stellifer DSM 14472	GCF_000758685.1_ASM75868v1	4	1	1	1	3	0	3	0	0	0	1	0	1	0	0	1	0	0	0	1	0	0	0	0	1
Paenibacillus terrae HPL-003	GCA_000235585.1_ASM23558v1	1	1	1	1	3	0	1	0	0	0	0	0	3	0	0	0	0	0	0	1	0	0	1	0	0
Paludibacter propionicigenes WB4	GCF_000183135.1_ASM18313v1	2	1	0	1	1	0	1	0	0	1	0	0	0	0	0	0	0	0	0	0	0	1	0	0	2
Pantoea sp At-9b	GCA_000175935.2_ASM17593v2	1	1	1	1	1	0	1	0	2	1	2	1	2	1	1	2	1	1	1	0	0	2	1	0	3
Paraburkholderia aromaticivorans BN5	GCA_002278075.1_ASM227807v1	1	1	1	1	1	0	1	0	4	1	0	0	2	3	3	1	0	1	0	1	1	0	1	0	1
Paraburkholderia phenoliruptrix BR3459a	GCA_000300095.1_ASM30009v1	2	1	1	1	4	0	1	0	2	0	1	0	0	1	0	2	0	1	0	1	0	0	1	0	2
Paraburkholderia phymatum STM815	GCA_000020045.1_ASM2004v1	2	1	1	1	2	0	1	0	5	0	1	0	1	2	2	1	0	1	0	1	0	0	1	0	1
Paraburkholderia sprentiae WSM5005	GCA_001865575.1_ASM186557v1	1	1	1	1	2	0	1	0	2	3	4	0	0	2	1	3	0	1	0	1	0	0	2	0	0
Paraburkholderia xenovorans LB400 2010	GCA_000013645.1_ASM1364v1	1	1	1	1	2	0	1	0	1	1	0	0	0	1	3	1	0	1	0	1	1	0	1	0	1
Paraburkholderia xenovorans LB400 2018	GCA_000756045.1_ASM75604v1	1	1	1	1	2	0	1	0	2	1	0	0	1	1	2	1	0	1	0	1	0	0	1	0	1
Pararhodospirillum photometricum DSM 122	GCA_000284415.2_ASM28441v2	3	1	1	1	0	0	1	0	1	0	1	0	0	0	1	1	0	1	0	1	0	1	3	0	0
Pectobacterium atrosepticum 21A	GCA_000740965.1_ASM74096v1	1	1	1	1	2	0	0	0	2	1	1	1	0	1	3	1	1	1	1	0	0	2	1	1	1
Pectobacterium atrosepticum 36A	GCA_002804265.1_ASM280426v1	1	1	1	1	1	0	1	0	2	0	1	1	1	1	1	1	1	1	1	0	0	2	1	1	1
Pectobacterium atrosepticum JG10-08	GCA_000696465.1_ASM69646v1	1	1	1	1	1	0	1	0	2	0	1	1	0	1	3	1	1	1	0	0	0	2	0	1	1
Pectobacterium atrosepticum SCRI1043	GCA_000011605.1_ASM1160v1	1	1	1	1	2	0	0	0	1	1	1	1	0	1	2	1	1	1	1	0	0	2	1	1	1
Pectobacterium polaris NIBIO1006	GCA_002307355.1_ASM230735v1	1	1	1	1	1	0	2	0	2	0	1	1	0	1	1	1	1	1	1	0	0	2	1	1	0
Pelobacter acetylenicus DSM 3246	GCA_001888165.1_ASM188816v1	0	1	1	1	1	0	0	0	1	0	0	1	3	0	2	0	0	0	0	1	0	0	0	0	0
Pelobacter carbinolicus DSM 2380	GCA_000012885.1_ASM1288v1	1	1	1	1	1	0	0	0	1	0	1	1	2	0	0	0	0	0	0	1	0	2	1	0	0
Pelobacter propionicus DSM 2379	GCA_000015045.1_ASM1504v1	1	1	1	0	1	1	0	0	1	0	1	1	0	0	1	0	0	0	0	1	0	1	0	0	2
Pelobacter sp SFB93	GCA_001887775.1_ASM188777v1	1	1	1	1	2	0	1	0	1	0	1	1	4	0	0	0	0	1	0	1	0	1	0	0	0
Pelodictyon luteolum DSM 273	GCA_000012485.1_ASM1248v1	1	1	1	1	2	0	1	0	0	0	1	0	0	0	0	0	0	0	0	0	0	1	0	0	3
Pelodictyon phaeoclathratiforme BU-1	GCA_000020645.1_ASM2064v1	1	1	1	1	4	0	1	0	0	1	1	0	0	0	1	0	0	0	0	0	0	1	1	0	4
Pelosinus fermentans JBW45	GCF_000271665.2_ASM27166v2	2	1	1	1	1	0	2	0	0	0	2	0	2	0	0	0	0	0	0	2	0	4	0	0	2
Pelosinus sp UFO1	GCA_000725345.1_ASM72534v1	4	0	1	1	1	0	3	0	1	1	2	0	0	0	0	0	0	0	0	1	0	3	0	0	2
Pleurocapsa sp PCC 7327	GCA_000317025.1_ASM31702v1	2	1	1	2	3	0	2	0	1	1	1	2	3	0	1	1	1	0	0	2	0	1	0	0	2
Polaromonas naphthalenivorans CJ2	GCA_000015505.1_ASM1550v1	1	1	1	1	2	0	1	0	3	1	1	0	0	0	1	1	0	1	0	1	0	0	1	0	0
Prosthecochloris aestuarii DSM 271	GCA_000020625.1_ASM2062v1	1	1	1	1	1	0	1	0	0	0	0	0	0	0	0	0	0	0	0	0	0	1	1	0	4
Prosthecochloris sp CIB 2401	GCA_001687065.1_ASM168706v1	1	1	1	1	1	0	1	0	0	1	1	0	1	0	1	0	0	0	0	0	0	1	1	0	4
Prosthecochloris sp GSB1 TY	GCA_002240205.1_ASM224020v1	1	1	1	1	2	0	1	0	1	0	1	0	1	0	1	0	0	0	0	0	0	1	0	0	2
Prosthecochloris sp HL-130-GSB	GCA_002113825.1_ASM211382v1	0	1	1	0	5	0	1	0	0	0	1	0	2	0	0	1	0	0	0	0	0	1	1	0	3
Pseudoclostridium thermosuccinogenes DSM 5807	GCA_002896855.1_ASM289685v1	2	0	1	1	3	0	1	0	0	0	1	0	2	2	0	0	0	0	0	1	0	2	0	0	2
Pseudodesulfovibrio aespoeensis Aspo-2	GCA_000176915.2_ASM17691v2	1	1	1	0	3	0	1	0	1	0	0	1	1	0	0	1	0	0	0	0	0	2	0	0	3
Pseudodesulfovibrio indicus J2	GCA_001563225.1_ASM156322v1	1	1	1	1	3	0	2	0	0	0	0	1	2	1	1	1	0	0	0	0	0	3	2	0	3
Pseudodesulfovibrio profundus 500-1	GCA_900217235.1_DPRO_PRJEB22548_v1	1	1	1	1	2	0	1	0	0	0	0	1	0	0	0	0	0	0	0	0	0	2	1	0	2
Pseudomonas stutzeri A1501	GCA_000013785.1_ASM1378v1	1	0	0	1	2	0	1	0	0	2	2	1	1	1	0	1	2	0	1	1	0	0	1	1	1
Pseudomonas stutzeri DSM 4166	GCA_000195105.1_ASM19510v1	1	0	0	1	1	0	1	0	1	2	2	1	1	1	0	2	2	0	1	1	0	0	1	1	1
Rahnella aquatilis HX2	GCA_000255535.1_ASM25553v1	1	1	1	1	1	0	1	0	1	0	1	1	0	0	0	0	0	1	1	0	0	2	1	0	2
Raoultella ornithinolytica S12	GCA_000829965.1_ASM82996v1	1	1	1	1	2	0	1	0	1	0	1	1	0	1	1	1	1	1	0	0	0	1	0	1	2
Rhizobium acidisoli strain FH23	GCF_002531755.2_ASM253175v2	1	1	1	1	1	0	1	0	2	4	0	0	2	1	1	1	0	1	0	0	0	0	2	0	0
Rhizobium bangladeshense strain BLR175	GCF_017357245.1_ASM1735724v1	1	1	1	1	1	0	1	0	1	1	0	0	2	0	1	1	0	0	0	0	0	0	2	0	0
Rhizobium esperanzae N561	GCA_001664265.1_ASM166426v1	3	2	2	1	1	0	1	0	2	4	1	1	1	1	1	1	0	1	1	0	0	0	2	0	1
Rhizobium etli 8C-3	GCA_001908375.1_ASM190837v1	3	2	2	1	3	0	1	0	4	3	0	1	0	1	3	1	0	1	0	0	0	0	2	0	2
Rhizobium etli bv mimosae str Mim1	GCA_000442435.1_ASM44243v1	2	1	1	1	3	0	1	0	2	1	0	0	4	1	1	1	0	1	1	0	0	0	3	0	0
Rhizobium etli bv. phaseoli str. IE4803	GCA_000816125.1_ASM81612v1	3	2	2	1	1	0	1	0	1	2	0	1	0	1	2	2	0	1	2	0	0	0	2	0	0
Rhizobium etli CFN 42	GCA_000092045.1_ASM9204v1	3	2	2	1	2	0	1	0	1	3	0	1	3	1	2	0	0	1	0	0	0	0	2	0	2
Rhizobium etli CIAT 652	GCA_000020265.1_ASM2026v1	3	2	2	1	2	0	1	0	0	3	0	0	4	1	1	2	0	1	1	0	0	0	2	0	1
Rhizobium etli NXC12	GCA_002119845.1_ASM211984v1	2	1	1	1	2	0	1	0	2	1	0	0	1	1	1	1	0	2	0	0	0	0	3	0	0
Rhizobium gallicum bv gallicum R602	GCA_000816845.1_ASM81684v1	1	1	1	1	1	0	1	0	2	1	0	1	1	1	3	1	0	1	0	0	0	0	2	0	0
Rhizobium gallicum IE4872	GCA_001908615.1_ASM190861v1	1	1	1	1	3	0	1	0	2	1	0	0	0	1	3	2	0	1	0	0	0	0	2	0	1
Rhizobium hidalgonense strain JKLM 19E	GCF_005862185.2_ASM586218v2	1	1	1	1	1	0	1	0	0	0	0	0	2	0	0	2	0	0	0	0	0	0	2	0	0
Rhizobium indicum strain JKLM 12A2	GCF_005862305.2_ASM586230v2	1	1	1	1	1	0	1	0	0	0	0	0	1	2	1	1	0	0	0	0	0	0	2	0	0
Rhizobium jaguaris strain CCGE525	GCF_003627755.1_ASM362775v1	1	1	1	1	2	0	1	0	1	1	0	0	1	1	2	1	0	1	0	0	0	0	2	0	1
Rhizobium leguminosarum ATCC 14479	GCA_003290405.1_ASM329040v1	1	1	1	1	1	0	1	0	0	1	0	0	2	0	0	2	0	0	1	0	0	0	2	0	1
Rhizobium leguminosarum bv trifolii CB782	GCA_000520875.1_ASM52087v1	1	1	1	1	1	0	1	0	0	0	0	0	2	0	1	0	0	0	0	0	0	0	0	0	0
Rhizobium leguminosarum bv trifolii WSM1325	GCA_000023185.1_ASM2318v1	1	1	1	1	1	0	1	0	0	1	0	0	1	1	1	1	0	0	1	0	0	1	0	0	0
Rhizobium leguminosarum bv trifolii WSM1689	GCA_000517605.1_ASM51760v1	1	1	1	1	1	0	1	0	1	1	0	0	1	0	0	2	0	0	0	0	0	0	0	0	0
Rhizobium leguminosarum bv trifolii WSM2304	GCA_000021345.1_ASM2134v1	1	1	1	1	2	0	1	0	1	0	0	0	1	0	1	2	0	0	1	0	0	0	1	0	0
Rhizobium leguminosarum bv viciae 3841	GCA_000009265.1_ASM926v1	1	1	1	1	1	0	0	0	1	1	0	0	2	0	2	2	0	1	1	0	0	0	3	0	0
Rhizobium leguminosarum bv viciae BIHB 1217	GCA_002243365.1_ASM224336v1	1	1	1	1	1	0	1	0	1	0	0	0	1	0	1	2	0	0	0	0	0	0	2	0	1
Rhizobium leguminosarum bv viciae UPM791	GCA_002948295.1_ASM294829v1	1	1	1	1	2	0	1	0	1	0	0	0	2	0	0	0	0	0	0	0	0	0	2	0	3
Rhizobium leguminosarum Norway	GCA_002953715.1_ASM295371v1	1	1	1	1	2	0	1	0	2	0	0	0	1	0	1	1	0	0	0	0	0	0	1	0	1
Rhizobium leguminosarum Vaf-108	GCA_001890425.1_ASM189042v1	1	1	1	1	2	0	1	0	3	1	0	0	1	0	1	1	0	0	0	0	0	0	1	0	4
Rhizobium leguminosarum Vaf10	GCA_001679785.1_ASM167978v1	1	1	1	1	2	0	1	0	4	0	1	0	2	0	0	2	0	0	0	0	0	0	1	0	2
Rhizobium lentis strain BLR27	GCF_017352135.1_ASM1735213v1	1	1	1	1	2	0	1	0	1	0	0	0	2	0	1	1	0	0	0	0	0	0	2	0	0
Rhizobium phaseoli Brasil 5	GCA_000172715.2_ASM17271v2	3	2	2	1	3	0	1	0	1	3	0	1	0	1	1	2	0	1	1	0	0	0	2	0	0
Rhizobium phaseoli N161	GCA_001664165.1_ASM166416v1	3	2	2	1	2	0	1	0	2	3	0	1	1	1	1	2	0	1	1	0	0	0	2	0	0
Rhizobium phaseoli N261	GCA_001664105.1_ASM166410v1	3	2	2	1	1	0	1	0	1	3	0	1	0	1	1	2	0	1	0	0	0	0	2	0	0
Rhizobium phaseoli N671	GCA_001664365.1_ASM166436v1	3	2	2	2	2	0	1	0	2	3	0	1	1	1	1	2	0	1	1	0	0	0	2	0	0
Rhizobium phaseoli N771	GCA_001664405.1_ASM166440v1	3	2	2	2	2	0	1	0	2	3	0	1	1	1	1	2	0	1	1	0	0	0	2	0	0
Rhizobium phaseoli N831	GCA_001664125.1_ASM166412v1	3	2	2	1	2	0	1	0	1	3	0	1	2	1	1	2	0	1	1	0	0	0	2	0	0
Rhizobium phaseoli N841	GCA_001664425.1_ASM166442v1	3	2	2	1	1	0	1	0	2	3	0	1	1	1	1	2	0	1	1	0	0	0	2	0	0
Rhizobium phaseoli N931	GCA_001664285.1_ASM166428v1	3	2	2	1	2	0	1	0	1	3	0	1	2	1	1	2	0	1	1	0	0	0	2	0	0
Rhizobium phaseoli R611	GCA_001664445.1_ASM166444v1	3	2	2	1	1	0	1	0	1	2	0	1	1	1	1	2	0	1	1	0	0	0	2	0	0
Rhizobium phaseoli R620	GCA_001664245.1_ASM166424v1	3	2	2	1	1	0	1	0	1	2	0	1	1	1	1	2	0	1	1	0	0	0	2	0	0
Rhizobium phaseoli R630	GCA_001664205.1_ASM166420v1	3	2	2	1	2	0	1	0	1	3	0	1	2	1	2	2	0	0	1	0	0	0	2	0	0
Rhizobium phaseoli R650	GCA_001664385.1_ASM166438v1	3	2	2	1	1	0	1	0	1	3	0	1	1	1	1	2	0	1	1	0	0	0	2	0	0
Rhizobium phaseoli R723	GCA_001664225.1_ASM166422v1	3	2	2	1	1	0	1	0	1	3	0	1	0	1	1	2	0	1	0	0	0	0	2	0	0
Rhizobium pusense IRBG74	GCF_013285525.1_ASM1328552v1	0	0	0	0	0	0	0	0	0	1	0	0	2	0	0	1	0	0	0	0	0	0	1	0	0
Rhizobium pusense strain 76	GCF_000499645.1_IRBG74	1	1	1	1	1	0	1	0	1	1	0	0	1	1	1	1	0	1	0	0	0	0	2	0	0
Rhizobium sp ACO-34A	GCA_002600635.1_ASM260063v1	1	1	1	1	2	0	1	0	2	1	1	0	1	2	3	2	0	1	0	1	0	0	1	0	0
Rhizobium sp CIAT894	GCA_000172795.2_ASM17279v2	3	2	2	1	4	0	1	0	2	3	0	1	1	2	1	1	0	1	1	0	0	0	2	0	0
Rhizobium sp IE4771	GCA_000698845.1_ASM69884v1	2	1	1	1	1	0	1	0	3	1	0	0	0	1	2	1	0	1	2	0	0	0	3	0	0
Rhizobium sp Kim5	GCA_000172695.2_ASM17269v2	3	2	2	1	2	0	1	0	2	2	0	1	0	1	1	1	0	1	2	0	0	0	2	0	0
Rhizobium sp N113	GCA_001664345.1_ASM166434v1	3	2	2	1	1	0	1	0	2	3	1	1	1	1	1	1	0	1	1	0	0	0	2	0	1
Rhizobium sp N1314	GCA_001664305.1_ASM166430v1	3	2	2	1	1	0	1	0	2	3	0	1	1	1	1	1	0	1	0	0	0	0	2	0	0
Rhizobium sp N1341	GCA_001664085.1_ASM166408v1	3	2	2	1	1	0	1	0	2	4	1	1	1	1	1	1	0	1	1	0	0	0	2	0	1
Rhizobium sp N324	GCA_001664485.1_ASM166448v1	3	2	2	1	1	0	1	0	2	4	0	1	1	1	1	1	0	1	1	0	0	0	2	0	0
Rhizobium sp N621	GCA_001664325.1_ASM166432v1	3	2	2	1	1	0	1	0	2	4	1	1	1	1	1	1	0	1	1	0	0	0	2	0	1
Rhizobium sp N6212	GCA_001664465.1_ASM166446v1	3	2	2	1	1	0	1	0	2	4	1	1	1	1	1	1	0	1	1	0	0	0	2	0	1
Rhizobium sp N731	GCA_001664145.1_ASM166414v1	3	2	2	1	1	0	1	0	2	3	0	1	1	1	1	1	0	1	0	0	0	0	2	0	0
Rhizobium sp N741	GCA_001664545.1_ASM166454v1	3	2	2	1	1	0	1	0	2	3	1	1	1	1	1	1	0	1	1	0	0	0	2	0	1
Rhizobium sp N871	GCA_001664525.1_ASM166452v1	3	2	2	1	1	0	1	0	2	4	1	1	1	1	1	1	0	1	1	0	0	0	2	0	1
Rhizobium sp NXC14	GCA_002117485.1_ASM211748v1	2	1	1	1	1	0	1	0	1	2	0	0	0	1	2	2	0	2	1	0	0	0	3	0	2
Rhizobium sp NXC24	GCA_002944315.1_ASM294431v1	1	1	1	1	2	0	1	0	1	1	0	0	0	1	2	1	0	1	0	0	0	0	1	0	0
Rhizobium sp TAL182	GCA_002117725.1_ASM211772v1	3	2	2	1	2	0	1	0	2	4	0	1	1	1	2	1	0	1	1	0	0	0	2	0	0
Rhizobium tropici CIAT 899	GCA_000330885.1_ASM33088v1	1	1	1	1	2	0	1	0	3	1	0	0	2	1	1	1	0	1	0	0	0	0	2	0	1
Rhodobacter blasticus 28-5	GCA_003071405.1_ASM307140v1	1	1	1	1	1	0	1	0	1	1	1	0	2	0	0	1	0	1	1	0	0	0	1	0	0
Rhodobacter capsulatus SB 1003	GCA_000021865.1_ASM2186v1	3	1	1	1	2	0	2	0	0	1	1	0	1	1	1	1	0	0	0	0	0	1	3	0	0
Rhodobacter sphaeroides 241	GCA_003324715.1_ASM332471v1	1	1	1	1	2	0	1	0	1	2	1	0	2	1	1	1	0	2	0	0	0	0	1	0	1
Rhodobacter sphaeroides ATCC 17025	GCA_000016405.1_ASM1640v1	2	1	1	1	3	0	2	0	3	2	1	0	3	2	4	1	0	1	0	0	0	0	0	0	0
Rhodobacter sphaeroides ATCC 17029	GCA_000015985.1_ASM1598v1	1	1	1	0	2	0	1	0	2	1	1	0	1	1	3	1	0	2	0	0	0	0	1	0	1
Rhodobacter sphaeroides KD131	GCA_000021005.1_ASM2100v1	2	1	1	0	3	0	1	0	2	2	1	0	1	1	2	1	0	2	0	0	0	0	1	0	1
Rhodobacter sphaeroides MBTLJ-13	GCA_001685625.1_ASM168562v1	1	1	1	1	2	0	1	0	1	1	1	0	2	1	1	1	0	2	0	0	0	0	1	0	0
Rhodobacter sphaeroides MBTLJ-20	GCA_002706325.1_ASM270632v1	1	1	1	1	2	0	1	0	1	1	1	0	2	1	1	1	0	2	0	0	0	0	1	0	0
Rhodobacter sphaeroides MBTLJ-8	GCA_001576595.1_ASM157659v1	1	1	1	1	2	0	1	0	1	1	1	0	2	1	1	1	0	2	0	0	0	0	1	0	0
Rhodocyclaceae bacterium Thauera-like	GCA_002863805.1_ASM286380v1	1	1	1	1	1	0	1	0	1	1	1	1	2	1	2	0	1	1	1	2	0	0	1	0	0
Rhodoferax antarcticus DSM 24876	GCA_001955735.1_ASM195573v1	1	1	1	1	1	0	1	0	1	1	1	0	2	1	3	1	0	0	0	1	0	0	1	0	0
Rhodomicrobium vannielii ATCC 17100	GCA_000166055.1_ASM16605v1	4	1	1	1	4	0	1	0	2	1	1	0	2	1	3	2	0	1	1	0	0	0	3	0	0
Rhodopseudomonas palustris BisA53	GCA_000014825.1_ASM1482v1	3	1	1	1	1	0	1	0	1	2	1	1	0	2	2	1	0	1	0	0	0	0	2	0	0
Rhodopseudomonas palustris BisB18	GCA_000013745.1_ASM1374v1	2	1	1	1	5	0	1	0	2	2	1	1	0	1	2	1	0	1	0	0	0	0	1	0	1
Rhodopseudomonas palustris BisB5	GCA_000013685.1_ASM1368v1	1	1	1	1	2	0	1	0	3	1	1	1	0	1	2	1	0	1	0	0	0	0	1	0	0
Rhodopseudomonas palustris CGA009	GCA_000195775.1_ASM19577v1	6	1	1	1	2	0	3	0	1	0	1	1	2	1	2	1	0	2	0	0	1	0	3	0	1
Rhodopseudomonas palustris DX-1	GCA_000177255.2_ASM17725v2	3	1	1	1	4	0	1	0	1	1	2	1	1	1	2	1	0	1	0	0	1	0	2	0	0
Rhodopseudomonas palustris HaA2	GCA_000013365.1_ASM1336v1	1	1	1	1	4	0	1	0	4	1	1	1	3	1	2	1	0	1	0	0	0	0	1	0	2
Rhodopseudomonas palustris PS3	GCA_003031265.1_ASM303126v1	5	1	1	1	3	0	2	0	1	1	1	1	1	1	3	1	0	1	0	0	1	0	2	0	0
Rhodopseudomonas palustris TIE-1	GCA_000020445.1_ASM2044v1	5	1	1	1	3	0	1	0	1	2	1	1	2	1	2	1	0	1	0	0	1	0	2	0	0
Rhodopseudomonas palustris YSC3	GCA_003031245.1_ASM303124v1	5	1	1	1	4	0	2	0	1	2	1	1	1	1	4	1	0	1	0	0	1	0	2	0	0
Rhodospirillum centenum SW	GCA_000016185.1_ASM1618v1	1	1	1	0	1	0	1	0	3	2	1	1	0	1	1	1	0	1	0	1	0	0	2	0	0
Rhodospirillum rubrum ATCC 11170	GCA_000013085.1_ASM1308v1	3	1	1	1	1	0	1	0	1	2	1	0	0	0	1	1	0	1	0	0	0	1	3	0	1
Rhodospirillum rubrum F11	GCA_000225955.1_ASM22595v1	3	1	1	1	1	0	1	0	1	2	1	0	1	0	1	1	0	1	0	0	0	1	3	0	1
Rhodovulum sp MB263	GCA_002073975.1_ASM207397v1	2	1	1	1	2	0	1	0	2	2	1	0	2	1	3	1	0	0	0	0	0	0	1	0	0
Rhodovulum sp P5	GCA_002079305.1_ASM207930v1	1	1	1	1	6	0	1	0	1	1	2	0	0	0	2	1	0	1	0	0	0	0	1	0	0
Rhodovulum sulfidophilum DSM 1374	GCA_001633165.1_ASM163316v1	1	1	1	0	1	0	1	0	1	1	1	0	0	0	3	2	0	1	1	0	0	0	1	0	0
Rhodovulum sulfidophilum DSM 2351	GCA_001548075.1_ASM154807v1	1	1	1	1	1	0	1	0	1	1	1	0	0	0	3	1	0	0	1	0	0	0	1	0	0
Rhodovulum sulfidophilum SNK001	GCA_001633145.1_ASM163314v1	1	1	1	0	1	0	1	0	1	1	1	0	0	0	3	1	0	1	1	0	0	0	1	0	0
Rippkaea orientalis PCC 8801	GCF_000021805.1_ASM2180v1	1	1	1	1	1	0	1	0	1	1	1	1	1	1	1	1	0	0	0	2	0	1	0	0	0
Rippkaea orientalis PCC 8802	GCF_000024045.1_ASM2404v1	1	1	1	1	1	0	1	0	1	1	1	1	1	1	2	1	0	0	0	2	0	1	0	0	0
Rivularia sp PCC 7116	GCA_000316665.1_ASM31666v1	1	0	1	1	2	0	0	0	1	2	1	1	1	1	0	1	0	0	0	3	0	1	0	0	0
Rubrivivax gelatinosus IL144	GCA_000284255.1_ASM28425v1	2	1	1	1	2	0	1	0	4	2	1	0	2	2	2	2	0	1	0	1	0	0	1	0	0
Sagittula sp P11	GCA_002814095.1_ASM281409v1	1	1	1	1	2	0	1	0	2	1	1	1	2	0	2	2	0	0	0	1	0	0	1	0	0
Scytonema sp NIES-4073	GCF_002368435.1_ASM236843v1	2	0	1	1	2	0	1	0	1	2	2	1	1	1	3	1	0	0	0	2	0	1	0	0	0
Sedimenticola thiotaurini SIP-G1	GCA_001007875.1_ASM100787v1	1	1	1	1	5	0	1	0	1	3	1	1	1	0	1	0	1	0	1	2	1	1	1	0	0
Sediminispirochaeta smaragdinae DSM 11293	GCA_000143985.1_ASM14398v1	1	1	1	1	2	0	0	0	0	1	2	0	0	0	0	0	0	0	1	0	0	1	1	0	1
Serratia sp ATCC 39006 2020	GCF_000463345.2_ASM46334v3	1	1	1	1	1	0	1	0	1	0	1	1	1	1	1	2	1	1	1	0	0	3	1	1	1
Sideroxydans lithotrophicus ES-1	GCA_000025705.1_ASM2570v1	1	1	1	1	1	0	1	0	0	3	1	1	1	1	1	1	2	0	1	2	0	0	1	0	1
Sinorhizobium americanum CCGM7	GCA_000705595.2_ASM70559v2	1	1	1	1	2	0	1	0	1	1	1	0	1	2	1	2	0	1	0	0	0	0	2	0	2
Sinorhizobium americanum CFNEI 73	GCA_001889105.1_ASM188910v1	1	1	1	1	1	0	1	0	1	1	1	0	2	1	1	2	0	1	0	0	0	0	2	0	1
Sinorhizobium fredii CCBAU 25509	GCA_003177055.1_ASM317705v1	2	2	2	1	1	0	1	0	1	2	0	0	1	1	5	1	0	1	0	0	0	0	2	0	1
Sinorhizobium fredii CCBAU 45436	GCA_003100575.1_ASM310057v1	2	2	2	1	8	0	1	0	3	2	0	0	3	1	5	2	0	2	1	0	0	1	2	0	2
Sinorhizobium fredii CCBAU 83666	GCA_002288485.1_ASM228848v1	2	2	2	1	1	0	1	0	2	2	0	0	1	1	4	1	0	1	0	0	0	0	2	0	2
Sinorhizobium fredii HH103	GCA_000283895.1_ASM28389v1	2	2	2	1	3	0	1	0	1	2	0	0	1	1	3	2	0	1	1	0	0	0	2	0	3
Sinorhizobium fredii NGR234	GCA_000018545.1_ASM1854v1	2	2	2	1	6	0	1	0	1	3	0	0	3	1	2	1	0	1	0	0	0	0	1	0	0
Sinorhizobium fredii NXT3	GCA_002944405.1_ASM294440v1	1	1	1	1	2	0	1	0	2	1	1	0	1	1	3	1	0	1	0	0	0	0	2	0	0
Sinorhizobium medicae WSM419	GCA_000017145.1_ASM1714v1	1	1	1	1	2	0	1	0	3	0	0	0	0	0	0	1	0	0	0	0	0	0	2	0	0
Sinorhizobium meliloti 1021	GCA_000006965.1_ASM696v1	1	1	1	1	1	0	1	0	1	0	0	0	3	0	1	1	0	0	0	0	0	0	2	0	0
Sinorhizobium meliloti 2011	GCA_000346065.1_ASM34606v1	1	1	1	1	1	0	1	0	1	0	0	0	2	0	1	1	0	0	0	0	0	0	2	0	0
Sinorhizobium meliloti AK83	GCA_000147795.3_ASM14779v3	1	1	1	1	1	0	1	0	1	0	0	0	2	2	1	1	0	0	0	0	0	0	2	0	2
Sinorhizobium meliloti B399	GCA_002302375.1_ASM230237v1	1	1	1	1	1	0	1	0	1	0	0	0	1	0	0	1	0	0	0	0	0	0	3	0	1
Sinorhizobium meliloti B401	GCA_002302355.1_ASM230235v1	1	1	1	1	1	0	1	0	1	0	0	0	1	0	0	1	0	0	0	0	0	0	2	0	0
Sinorhizobium meliloti BL225C	GCA_000147775.3_ASM14777v3	1	1	1	1	1	0	1	0	1	1	0	0	2	1	0	1	0	0	0	0	0	0	2	0	0
Sinorhizobium meliloti CCMM B554	GCA_002215195.1_ASM221519v1	1	1	1	1	2	0	1	0	1	0	0	0	2	0	0	1	0	0	0	0	0	0	2	0	0
Sinorhizobium meliloti GR4	GCA_000320385.2_ASM32038v2	1	1	1	1	1	0	1	0	1	1	0	0	3	0	1	1	0	0	0	0	0	0	2	0	1
Sinorhizobium meliloti HM006	GCA_002197165.1_ASM219716v1	1	1	1	1	2	0	1	0	1	0	0	0	1	0	0	2	0	0	0	0	0	0	2	0	0
Sinorhizobium meliloti KH35c	GCA_002197105.1_ASM219710v1	1	1	1	1	1	0	1	0	1	0	0	0	1	0	0	2	0	0	1	0	0	0	2	0	0
Sinorhizobium meliloti KH46	GCF_002197465.1_ASM219746v1	1	1	1	1	1	0	1	0	1	0	0	0	2	0	1	1	0	0	0	0	0	0	2	0	0
Sinorhizobium meliloti M270	GCA_002197085.1_ASM219708v1	1	1	1	1	1	0	1	0	1	0	0	0	1	1	1	2	0	0	0	0	0	0	2	0	0
Sinorhizobium meliloti Rm41 2015	GCA_000304415.1_RM41	1	1	1	1	2	0	1	0	2	2	0	0	3	0	1	1	0	0	0	0	0	0	2	0	0
Sinorhizobium meliloti Rm41 2017	GCA_002197045.1_ASM219704v1	1	1	1	1	1	0	1	0	2	0	0	0	1	0	1	2	0	0	0	0	0	0	2	0	0
Sinorhizobium meliloti RMO17	GCA_000747295.1_ASM74729v1	1	1	1	1	1	0	1	0	1	1	0	0	2	0	0	1	0	0	0	0	0	0	0	0	0
Sinorhizobium meliloti RU11001	GCA_001050915.2_ASM105091v2	1	1	1	1	1	0	1	0	2	0	0	0	1	0	0	1	0	0	0	0	0	0	2	0	1
Sinorhizobium meliloti SM11	GCA_000218265.1_ASM21826v1	1	1	1	1	1	0	1	0	1	0	0	0	3	2	0	1	0	0	1	0	0	0	1	0	0
Sinorhizobium meliloti T073	GCA_002197145.1_ASM219714v1	1	1	1	0	1	0	1	0	1	1	0	0	1	0	0	1	0	0	0	0	0	0	2	0	0
Sinorhizobium meliloti USDA1021	GCA_002197445.1_ASM219744v1	1	1	1	1	1	0	1	0	2	0	0	0	1	0	0	2	0	0	0	0	0	0	2	0	0
Sinorhizobium meliloti USDA1106	GCA_002197065.1_ASM219706v1	1	1	1	1	1	0	1	0	1	0	0	0	2	0	0	1	0	0	0	0	0	0	2	0	0
Sinorhizobium meliloti USDA1157	GCA_002197025.1_ASM219702v1	1	1	1	1	1	0	1	0	1	0	0	0	1	0	0	3	0	0	0	0	0	0	2	0	0
Sinorhizobium sp CCBAU 05631	GCA_002288505.1_ASM228850v1	2	2	2	1	2	0	1	0	2	2	0	0	1	1	3	1	0	1	1	0	0	0	2	0	0
Skermanella pratensis strain W17	GCF_008843145.1_ASM884314v1	1	1	1	1	1	0	1	0	2	2	1	1	1	1	1	1	0	1	0	1	1	1	2	0	0
Skermanella sp TT6	GCA_016653635.2_ASM1665363v2	1	1	1	1	1	0	1	0	1	1	1	1	1	1	2	1	0	1	0	1	0	1	2	0	0
Sphaerospermopsis kisseleviana NIES-73	GCF_002368075.1_ASM236807v1	0	1	1	1	3	0	1	0	2	1	1	1	2	0	5	1	0	0	0	2	1	2	0	0	0
Sphingomonas hengshuiensis WHSC-8	GCA_000935025.1_ASM93502v1	1	1	1	1	3	0	1	0	1	1	1	1	2	2	2	1	0	1	1	0	0	0	0	0	0
Spirochaeta thermophila DSM 6192	GCF_000147075.1_ASM14707v1	1	1	0	1	1	0	0	0	0	1	1	0	0	0	1	0	0	0	0	0	0	1	1	0	3
Sulfurospirillum barnesii SES-3	GCA_000265295.1_ASM26529v1	1	1	0	1	1	0	1	0	0	2	1	1	1	0	0	0	0	0	0	0	0	1	0	0	0
Sulfurospirillum cavolei strain UCH003	GCF_001548055.1_ASM154805v1	1	1	1	1	1	0	1	0	1	2	1	1	1	0	2	0	0	0	0	0	0	1	0	0	0
Sulfurospirillum halorespirans DSM 13726	GCA_001723605.1_ASM172360v1	1	1	1	1	2	0	1	0	0	1	1	1	1	0	0	0	0	0	0	0	0	1	1	0	0
Sulfurospirillum multivorans DSM 12446 2020	GCF_000568815.1_ASM56881v1	1	1	1	1	1	0	1	0	0	1	1	1	2	0	1	0	0	0	0	0	0	1	0	0	0
Sulfurospirillum sp JPD-1	GCA_002309535.1_ASM230953v1	1	1	1	1	1	0	1	0	0	1	1	1	1	2	0	0	0	0	0	0	0	1	0	0	0
Sulfurospirillum sp SL2-1	GCA_002162315.1_ASM216231v1	1	1	1	1	2	0	1	0	1	2	0	1	0	1	3	0	0	0	0	0	0	1	3	0	0
Synechococcus sp JA-2-3Ba[2-13]	GCA_000013225.1_ASM1322v1	1	1	1	1	1	0	1	0	1	1	1	1	0	0	2	1	0	0	0	1	0	0	0	0	0
Synechococcus sp JA-3-3Ab	GCA_000013205.1_ASM1320v1	1	1	1	1	2	0	1	0	3	1	1	1	0	0	1	1	0	0	0	1	0	0	0	0	0
Syntrophobacter fumaroxidans MPOB	GCA_000014965.1_ASM1496v1	1	1	1	1	1	0	1	0	1	2	0	1	0	0	0	0	0	0	0	0	0	0	3	0	1
Syntrophobotulus glycolicus DSM 8271	GCF_000190635.1_ASM19063v1	3	1	0	0	1	0	1	0	0	0	1	0	1	0	0	0	0	0	0	1	0	1	0	0	5
Teredinibacter turnerae T7901	GCA_000023025.1_ASM2302v1	1	1	1	1	2	0	1	0	0	1	1	1	1	1	0	0	1	0	1	1	0	1	1	1	2
Thauera hydrothermalis strain GD-2	GCF_003345255.1_ASM334525v1	1	1	1	1	1	0	1	0	1	1	1	1	1	1	1	0	1	1	1	2	0	0	1	0	0
Thermincola potens JR	GCA_000092945.1_ASM9294v1	1	1	1	1	1	0	2	0	0	1	1	0	2	0	1	0	0	0	0	1	0	0	0	0	4
Thermoanaerobacterium aotearoense strain SCUT27	GCF_009905255.1_ASM990525v1	1	1	1	1	1	0	0	0	0	0	1	0	1	0	0	1	0	0	0	1	0	2	0	0	3
Thermoanaerobacterium saccharolyticum JWSL-YS485	GCA_000307585.2_ASM30758v2	1	1	1	1	1	0	1	0	0	0	1	0	0	0	0	1	0	0	0	1	0	2	0	0	3
Thermoanaerobacterium thermosaccharolyticum DSM 571	GCA_000145615.1_ASM14561v1	1	1	1	1	1	0	0	0	0	0	1	0	1	0	0	0	0	0	0	1	0	2	0	0	4
Thermoanaerobacterium thermosaccharolyticum M0795	GCA_000328545.1_ASM32854v1	2	1	1	1	1	0	0	0	1	0	2	0	1	0	0	0	0	0	0	1	0	2	0	0	4
Thermoanaerobacterium thermosaccharolyticum TG57	GCA_002250075.1_ASM225007v1	1	1	1	1	1	0	1	0	0	0	1	0	0	0	0	0	0	0	0	1	0	2	0	0	3
Thermocrinis albus DSM 14484	GCA_000025605.1_ASM2560v1	1	1	0	1	0	0	1	0	0	1	0	0	1	0	0	0	0	0	0	0	0	0	0	0	3
Thermodesulfovibrio yellowstonii DSM 11347	GCF_000020985.1_ASM2098v1	1	1	1	0	0	1	1	0	0	1	0	0	0	0	0	0	0	0	0	0	0	0	0	0	2
Thermoleptolyngbya sp. PKUAC-SCTA183	GCF_013177315.1_ASM1317731v1	1	1	1	0	0	1	1	0	2	1	1	1	1	0	3	1	0	0	1	2	0	0	0	0	0
Thiocystis violascens DSM 198	GCA_000227745.3_ASM22774v3	1	1	1	0	3	0	1	0	0	2	1	1	2	2	3	1	1	0	1	2	0	2	1	0	0
Thioploca ingrica	GCA_000828835.1_ASM82883v1	1	1	1	1	1	0	1	0	1	2	1	0	0	1	1	1	1	0	2	1	0	0	2	0	1
Thiospirochaeta perfilievii strain P	GCF_008329945.1_ASM832994v1	1	1	1	0	0	0	0	0	0	2	0	0	2	0	1	0	0	0	0	0	0	1	0	0	2
Tolumonas auensis DSM 9187	GCA_000023065.1_ASM2306v1	1	1	1	1	1	0	1	0	0	0	1	1	1	0	1	0	1	1	1	0	0	1	1	0	0
Tolypothrix tenuis PCC 7101	GCA_002368295.1_ASM236829v1	5	2	2	5	5	0	2	0	6	5	2	2	1	2	4	2	0	0	0	3	1	1	0	0	0
Treponema azotonutricium ZAS-9	GCA_000214355.1_ASM21435v1	3	0	0	0	1	0	1	0	0	0	0	0	0	0	1	0	0	0	0	0	0	1	3	0	2
Treponema primitia ZAS-2	GCA_000214375.1_ASM21437v1	3	0	1	0	1	0	1	0	0	0	0	0	1	0	0	0	0	0	1	0	0	1	1	0	2
Trichodesmium erythraeum IMS101	GCA_000014265.1_ASM1426v1	1	1	1	0	1	1	1	0	2	1	0	1	1	1	1	1	0	0	0	2	0	0	0	0	2
Trichormus [Anabaena] variabilis ATCC 29413	GCA_000204075.1_ASM20407v1	5	2	2	2	2	1	2	0	2	3	3	2	0	2	3	3	0	0	0	3	1	0	0	0	0
Vibrio cincinnatiensis	GCF_009763885.1_ASM976388v1	1	1	1	1	0	0	1	0	0	1	1	1	1	0	1	1	0	0	1	0	0	0	2	1	1
Vibrio natriegens CCUG 16371	GCA_001680045.1_ASM168004v1	1	1	1	1	1	0	1	0	1	0	1	1	2	1	1	1	0	0	0	0	0	0	1	1	0
Vibrio natriegens CCUG 16373	GCA_001680065.1_ASM168006v1	1	1	1	1	1	0	1	0	0	0	1	1	2	0	1	1	0	0	0	0	0	1	1	1	0
Vibrio natriegens CCUG 16374	GCA_001680085.1_ASM168008v1	1	1	1	1	1	0	1	0	2	0	1	1	2	0	1	1	0	0	0	0	0	0	1	1	0
Vibrio natriegens NBRC 15636	GCA_001456255.1_ASM145625v1	1	1	1	1	1	0	1	0	1	0	1	1	1	0	1	1	0	0	0	0	0	0	0	1	1
Vibrio natriegens NBRC 15636-2	GCA_001680025.1_ASM168002v1	1	1	1	1	1	0	1	0	1	0	1	1	2	0	1	1	0	0	0	0	0	0	1	1	0
Vibrio sp EJY3	GCA_000241385.1_ASM24138v1	1	1	1	1	1	0	1	0	1	2	1	1	1	0	0	1	0	0	1	0	0	0	1	1	0
Vitreoscilla filiformis ATCC 15551	GCA_002222655.1_ASM222265v1	1	1	1	1	2	0	1	0	1	1	1	0	1	1	1	1	0	0	0	1	0	0	1	0	0
Wolinella succinogenes DSM 1740	GCF_000196135.1_ASM19613v1	1	1	0	1	1	0	1	0	1	2	1	1	1	0	1	0	0	0	0	0	0	0	0	0	1
Xanthobacter autotrophicus Py2	GCA_000017645.1_ASM1764v1	2	1	1	1	3	0	2	0	1	1	1	0	0	0	3	1	0	1	0	1	1	0	1	0	0
Yangia sp CCB-MM3	GCA_001687105.1_ASM168710v1	1	1	1	1	2	0	1	0	1	1	1	1	3	0	2	1	0	1	0	0	0	0	1	0	0
Zoogloeaceae bacteirum Par-f-2	GCA_003054515.1_ASM305451v1	1	1	1	1	1	0	1	0	1	1	1	1	1	1	2	0	1	0	1	2	0	0	1	0	0
Zymomonas mobilis subsp mobilis ATCC 10988	GCA_000175255.2_ASM17525v2	1	1	1	1	1	0	1	0	1	1	1	0	1	1	1	2	0	1	0	0	0	0	0	0	0
Zymomonas mobilis subsp mobilis NCIMB 11163	GCA_000024245.1_ASM2424v1	1	1	1	1	2	0	1	0	1	1	1	0	1	1	1	1	0	1	0	0	0	0	1	0	0
Zymomonas mobilis subsp mobilis NRRL B-12526	GCA_000576125.1_ASM57612v1	1	1	1	1	2	0	1	0	2	1	0	0	0	1	1	1	0	1	0	0	0	0	1	0	0
Zymomonas mobilis subsp mobilis NRRL B-1960	GCA_002158845.1_ASM215884v1	1	1	1	1	1	0	1	0	1	1	1	0	1	1	1	1	0	0	0	0	0	0	1	0	0
Zymomonas mobilis subsp mobilis str CP4 = NRRL B-14023	GCA_000576165.1_ASM57616v1	1	1	1	1	2	0	1	0	2	1	0	0	0	1	1	1	0	1	0	0	0	0	1	0	0
Zymomonas mobilis subsp mobilis str CP4 = NRRL B-14023-2	GCA_000498655.1_ASM49865v1	1	1	1	1	2	0	1	0	2	1	1	0	1	1	1	1	0	1	0	0	0	0	1	0	0
Zymomonas mobilis subsp mobilis ZM4 = ATCC 31821	GCA_003054575.1_ASM305457v1	1	1	1	1	1	0	1	0	2	1	1	0	1	1	1	1	0	1	0	0	0	0	1	0	0
Zymomonas mobilis subsp mobilis ZM4 = ATCC 31821-2	GCA_000007105.1_ASM710v1	1	1	1	1	1	0	1	0	1	1	1	0	1	1	1	1	0	1	0	0	0	0	1	0	0
Zymomonas mobilis subsp mobilis ZM4 substr 2032	GCA_003052045.1_ASM305204v1	1	1	1	1	1	0	1	0	2	1	1	0	1	1	1	1	0	1	0	0	0	0	1	0	0
Zymomonas mobilis subsp mobilis ZM4 substr 8b	GCA_003052025.1_ASM305202v1	1	1	1	1	1	0	1	0	2	1	1	0	1	1	1	1	0	1	0	0	0	0	1	0	0

## Sheet: Table_S4
Table S4 - Performance of NifFinder in Classifying Nif Types Across 662 Archaea and Bacteria whole-genomes
Organism	genome_version	Accuracy	Sensitivity	Precision	F1_score	most_accurate_nifs	least_accurate_nifs
Acetobacterium woodii DSM 1030	GCF_000247605.1_ASM24760v1	83.3333	66.6667	66.6667	66.6667	NifH, NifE, NifN, NifEN, NifB, NifNB, NifXa, NifV, NifU, NifS, NifW, NifZ, NifT, NifY, NifQ, NifM, NifP, NifO, NifA, NifL	NifD, NifK, NifX, NifJ
Acidithiobacillus ferrivorans SS3	GCF_000214095.3_ASM21409v3	91.6667	88.2353	100	93.75	NifH, NifD, NifK, NifE, NifN, NifEN, NifB, NifNB, NifX, NifXa, NifV, NifU, NifS, NifZ, NifT, NifY, NifM, NifP, NifO, NifJ, NifA, NifL	NifW, NifQ
Acidithiobacillus ferrooxidans ATCC 23270	GCF_000021485.1_ASM2148v1	91.6667	88.2353	100	93.75	NifH, NifD, NifK, NifE, NifN, NifEN, NifB, NifNB, NifX, NifXa, NifV, NifU, NifW, NifZ, NifT, NifY, NifM, NifP, NifO, NifJ, NifA, NifL	NifS, NifQ
Acidithiobacillus ferrooxidans ATCC 53993	GCF_000020825.1_ASM2082v1	91.6667	93.75	93.75	93.75	NifH, NifD, NifK, NifE, NifN, NifEN, NifB, NifNB, NifX, NifV, NifU, NifS, NifW, NifZ, NifT, NifY, NifM, NifP, NifO, NifJ, NifA, NifL	NifXa, NifQ
Alkaliphilus metalliredigens QYMF	GCF_000016985.1_ASM1698v1	79.1667	83.3333	55.5556	66.6667	NifH, NifD, NifK, NifE, NifEN, NifB, NifNB, NifX, NifXa, NifU, NifS, NifW, NifT, NifY, NifQ, NifM, NifO, NifA, NifL	NifN, NifV, NifZ, NifP, NifJ
Alkalitalea saponilacus	GCF_002201795.1_ASM220179v1	83.3333	75	75	75	NifH, NifD, NifE, NifN, NifEN, NifB, NifNB, NifXa, NifV, NifU, NifS, NifW, NifZ, NifT, NifY, NifQ, NifM, NifP, NifO, NifL	NifK, NifX, NifJ, NifA
Allochromatium vinosum DSM 180	GCF_000025485.1_ASM2548v1	83.3333	85	94.4444	89.4737	NifH, NifD, NifK, NifE, NifN, NifEN, NifB, NifNB, NifXa, NifV, NifU, NifS, NifW, NifZ, NifT, NifY, NifM, NifO, NifJ, NifA	NifX, NifQ, NifP, NifL
Anabaena cylindrica PCC 7122	GCF_000317695.1_ASM31769v1	95.8333	93.75	100	96.7742	NifH, NifD, NifK, NifE, NifN, NifEN, NifB, NifNB, NifX, NifXa, NifV, NifU, NifS, NifZ, NifT, NifY, NifQ, NifM, NifP, NifO, NifJ, NifA, NifL	NifW
Anabaena sp. 90	GCF_000312705.1_ASM31270v1	95.8333	100	94.1176	96.9697	NifH, NifD, NifK, NifE, NifN, NifEN, NifB, NifNB, NifX, NifXa, NifV, NifU, NifS, NifW, NifZ, NifT, NifY, NifQ, NifP, NifO, NifJ, NifA, NifL	NifM
Anabaena sp. WA102	GCF_001277295.1_ASM127729v1	83.3333	81.25	92.8571	86.6667	NifH, NifD, NifK, NifE, NifN, NifEN, NifB, NifNB, NifX, NifXa, NifU, NifZ, NifT, NifQ, NifM, NifP, NifO, NifJ, NifA, NifL	NifV, NifS, NifW, NifY
Anabaenopsis circularis NIES-21	GCF_002367975.1_ASM236797v1	95.8333	100	94.1176	96.9697	NifH, NifD, NifK, NifE, NifN, NifEN, NifB, NifNB, NifX, NifXa, NifV, NifU, NifS, NifW, NifZ, NifT, NifY, NifQ, NifM, NifP, NifJ, NifA, NifL	NifO
Anabaenopsis elenkinii CCIBt3563	GCF_015245355.1 ASM1524535v1	95.8333	100	93.75	96.7742	NifH, NifD, NifK, NifE, NifN, NifEN, NifB, NifNB, NifX, NifXa, NifV, NifU, NifS, NifW, NifZ, NifT, NifY, NifQ, NifM, NifP, NifO, NifA, NifL	NifJ
Anaeromyxobacter sp. Fw109-5	GCF_000017505.1_ASM1750v1	70.8333	63.6364	70	66.6667	NifH, NifD, NifK, NifE, NifN, NifEN, NifB, NifNB, NifXa, NifU, NifZ, NifY, NifM, NifO, NifJ, NifA, NifL	NifX, NifV, NifS, NifW, NifT, NifQ, NifP
Anaeromyxobacter sp. K	GCF_000020805.1_ASM2080v1	75	70	70	70	NifH, NifD, NifK, NifE, NifEN, NifB, NifNB, NifX, NifXa, NifU, NifS, NifW, NifY, NifQ, NifM, NifO, NifJ, NifL	NifN, NifV, NifZ, NifT, NifP, NifA
Aphanizomenon flos-aquae DEX188	GCF_017346855.1_ASM1734685v1	91.6667	93.3333	93.3333	93.3333	NifD, NifK, NifE, NifN, NifEN, NifB, NifNB, NifX, NifXa, NifV, NifU, NifS, NifW, NifZ, NifT, NifY, NifQ, NifM, NifP, NifO, NifA, NifL	NifH, NifJ
Aquaspirillum sp. LM1	GCF_002002905.1_ASM200290v1	95.8333	95.2381	100	97.561	NifH, NifD, NifK, NifE, NifN, NifEN, NifB, NifNB, NifXa, NifV, NifU, NifS, NifW, NifZ, NifT, NifY, NifQ, NifM, NifP, NifO, NifJ, NifA, NifL	NifX
Arcobacter nitrofigilis DSM 7299	GCF_000092245.1_ASM9224v1	66.6667	50	100	66.6667	NifH, NifD, NifN, NifEN, NifB, NifNB, NifV, NifU, NifS, NifY, NifM, NifP, NifO, NifJ, NifA, NifL	NifK, NifE, NifX, NifXa, NifW, NifZ, NifT, NifQ
Arcobacter sp. L	GCF_000284235.1_ASM28423v1	70.8333	50	100	66.6667	NifH, NifD, NifN, NifEN, NifB, NifNB, NifXa, NifV, NifU, NifW, NifZ, NifY, NifM, NifP, NifO, NifJ, NifL	NifK, NifE, NifX, NifS, NifT, NifQ, NifA
Aulosira laxa NIES-50	GCF_002368055.1_ASM236805v1	95.8333	100	94.1176	96.9697	NifH, NifD, NifK, NifE, NifN, NifEN, NifB, NifNB, NifX, NifXa, NifV, NifU, NifS, NifW, NifZ, NifT, NifY, NifQ, NifM, NifP, NifJ, NifA, NifL	NifO
Azoarcus communis strain TSNA42	GCF_003111665.1_ASM311166v1	91.6667	90.9091	100	95.2381	NifH, NifD, NifK, NifE, NifN, NifEN, NifB, NifNB, NifXa, NifV, NifU, NifS, NifW, NifZ, NifT, NifY, NifQ, NifM, NifP, NifJ, NifA, NifL	NifX, NifO
Azoarcus communis strain TSPY31	GCF_003111645.1_ASM311164v1	91.6667	90.9091	100	95.2381	NifH, NifD, NifK, NifE, NifN, NifEN, NifB, NifNB, NifXa, NifV, NifU, NifS, NifW, NifZ, NifT, NifY, NifQ, NifM, NifP, NifJ, NifA, NifL	NifX, NifO
Azoarcus olearius strain DQS4	GCF_001682385.1_ASM168238v1	87.5	85.7143	100	92.3077	NifH, NifD, NifK, NifE, NifN, NifEN, NifB, NifNB, NifX, NifXa, NifV, NifU, NifS, NifW, NifZ, NifT, NifY, NifQ, NifP, NifJ, NifA	NifM, NifO, NifL
Azoarcus sp. BH72	GCF_000061505.1_ASM6150v1	87.5	85.7143	100	92.3077	NifH, NifD, NifK, NifE, NifN, NifEN, NifB, NifNB, NifX, NifXa, NifV, NifU, NifS, NifW, NifZ, NifT, NifY, NifQ, NifP, NifJ, NifA	NifM, NifO, NifL
Azoarcus sp. CIB	GCF_001190925.1_ASM119092v1	83.3333	75	100	85.7143	NifH, NifD, NifK, NifN, NifEN, NifB, NifNB, NifX, NifXa, NifV, NifU, NifW, NifT, NifY, NifQ, NifM, NifO, NifJ, NifA, NifL	NifE, NifS, NifZ, NifP
Azoarcus sp. KH32C	GCF_000349945.1_ASM34994v1	79.1667	78.5714	84.6154	81.4815	NifH, NifD, NifK, NifE, NifN, NifEN, NifB, NifNB, NifX, NifXa, NifU, NifW, NifT, NifY, NifM, NifO, NifJ, NifA, NifL	NifV, NifS, NifZ, NifQ, NifP
Azorhizobium caulinodans ORS 571	GCF_000010525.1_ASM1052v1	87.5	93.3333	87.5	90.3226	NifH, NifD, NifK, NifE, NifN, NifEN, NifB, NifNB, NifX, NifV, NifU, NifS, NifW, NifT, NifY, NifQ, NifM, NifP, NifO, NifJ, NifL	NifXa, NifZ, NifA
Azospira oryzae PS	GCF_000236665.1_ASM23666v1	87.5	87.5	93.3333	90.3226	NifH, NifD, NifK, NifE, NifN, NifEN, NifB, NifNB, NifX, NifXa, NifV, NifU, NifW, NifT, NifY, NifQ, NifM, NifP, NifJ, NifA, NifL	NifS, NifZ, NifO
Azospira restricta strain DSM 18626	GCF_016858125.1_ASM1685812v1	87.5	85.7143	100	92.3077	NifH, NifD, NifK, NifE, NifN, NifEN, NifB, NifNB, NifXa, NifV, NifU, NifS, NifW, NifZ, NifT, NifY, NifQ, NifP, NifO, NifJ, NifA	NifX, NifM, NifL
Azospira sp. I09	GCF_009177135.1_ASM917713v1	91.6667	87.5	100	93.3333	NifH, NifD, NifK, NifE, NifN, NifEN, NifB, NifNB, NifX, NifXa, NifV, NifU, NifW, NifT, NifY, NifQ, NifM, NifP, NifO, NifJ, NifA, NifL	NifS, NifZ
Azospirillum brasilense Az39	GCF_000632475.2_ASM63247v2	87.5	83.3333	100	90.9091	NifH, NifD, NifK, NifE, NifN, NifEN, NifB, NifNB, NifX, NifXa, NifV, NifU, NifW, NifZ, NifT, NifY, NifM, NifP, NifO, NifJ, NifL	NifS, NifQ, NifA
Azospirillum brasilense strain Sp7	GCF_001315015.1_ASM131501v1	95.8333	94.4444	100	97.1429	NifH, NifD, NifK, NifE, NifN, NifEN, NifB, NifNB, NifX, NifXa, NifV, NifU, NifS, NifW, NifZ, NifT, NifY, NifM, NifP, NifO, NifJ, NifA, NifL	NifQ
Azospirillum humicireducens SgZ-5	GCF_001639105.2_ASM163910v2	91.6667	94.4444	94.4444	94.4444	NifH, NifD, NifK, NifE, NifN, NifEN, NifB, NifNB, NifX, NifXa, NifV, NifU, NifS, NifW, NifZ, NifT, NifY, NifQ, NifM, NifP, NifA, NifL	NifO, NifJ
Azospirillum lipoferum 4B	GCF_000283655.1_ASM28365v1	100	100	100	100	NifH, NifD, NifK, NifE, NifN, NifEN, NifB, NifNB, NifX, NifXa, NifV, NifU, NifS, NifW, NifZ, NifT, NifY, NifQ, NifM, NifP, NifO, NifJ, NifA, NifL	None
Azospirillum sp B510	GCF_000010725.1_ASM1072v1	79.1667	87.5	82.3529	84.8485	NifH, NifD, NifK, NifE, NifN, NifEN, NifB, NifNB, NifX, NifU, NifW, NifZ, NifT, NifY, NifM, NifP, NifO, NifA, NifL	NifXa, NifV, NifS, NifQ, NifJ
Azospirillum sp CFH 70021	GCF_003130795.1_ASM313079v1	91.6667	88.8889	100	94.1176	NifH, NifD, NifK, NifE, NifN, NifEN, NifB, NifNB, NifX, NifXa, NifV, NifU, NifS, NifW, NifZ, NifT, NifY, NifM, NifP, NifJ, NifA, NifL	NifQ, NifO
Azospirillum sp M2T2B2	GCF_003233655.1_ASM323365v1	91.6667	100	89.4737	94.4444	NifH, NifD, NifK, NifE, NifN, NifEN, NifB, NifNB, NifX, NifV, NifU, NifS, NifW, NifZ, NifT, NifY, NifQ, NifM, NifP, NifO, NifA, NifL	NifXa, NifJ
Azospirillum sp TSH58	GCF_003119115.1_ASM311911v1	95.8333	94.4444	100	97.1429	NifH, NifD, NifK, NifE, NifN, NifEN, NifB, NifNB, NifX, NifXa, NifV, NifU, NifS, NifW, NifZ, NifT, NifY, NifM, NifP, NifO, NifJ, NifA, NifL	NifQ
Azospirillum thiophilum strain BV-S	GCF_001305595.1_ASM130559v1	91.6667	94.1176	94.1176	94.1176	NifH, NifD, NifK, NifE, NifN, NifEN, NifB, NifNB, NifX, NifXa, NifV, NifU, NifS, NifW, NifZ, NifT, NifY, NifQ, NifM, NifP, NifA, NifL	NifO, NifJ
Azotobacter chroococcum B3	GCF_002220155.1_ASM222015v1	79.1667	80	94.1176	86.4865	NifH, NifD, NifK, NifE, NifN, NifEN, NifB, NifNB, NifXa, NifV, NifU, NifS, NifW, NifZ, NifT, NifY, NifQ, NifM, NifJ	NifX, NifP, NifO, NifA, NifL
Azotobacter chroococcum NCIMB 8003	GCF_000817975.1_ASM81797v1	87.5	94.7368	90	92.3077	NifH, NifD, NifK, NifE, NifN, NifEN, NifB, NifNB, NifV, NifU, NifS, NifW, NifZ, NifT, NifY, NifQ, NifM, NifO, NifJ, NifA, NifL	NifX, NifXa, NifP
Azotobacter vinelandii CA	GCF_000380335.1_ASM38033v1	95.8333	100	95.2381	97.561	NifH, NifD, NifK, NifE, NifN, NifEN, NifB, NifNB, NifX, NifV, NifU, NifS, NifW, NifZ, NifT, NifY, NifQ, NifM, NifP, NifO, NifJ, NifA, NifL	NifXa
Azotobacter vinelandii CA6	GCF_000380365.1_ASM38036v1	100	100	100	100	NifH, NifD, NifK, NifE, NifN, NifEN, NifB, NifNB, NifX, NifXa, NifV, NifU, NifS, NifW, NifZ, NifT, NifY, NifQ, NifM, NifP, NifO, NifJ, NifA, NifL	None
Azotobacter vinelandii DJ	GCF_000021045.1_ASM2104v1	100	100	100	100	NifH, NifD, NifK, NifE, NifN, NifEN, NifB, NifNB, NifX, NifXa, NifV, NifU, NifS, NifW, NifZ, NifT, NifY, NifQ, NifM, NifP, NifO, NifJ, NifA, NifL	None
Beggiatoa leptomitoformis D-401	GCF_002849755.1_ASM284975v1	91.6667	90.4762	100	95	NifH, NifD, NifK, NifE, NifN, NifEN, NifB, NifNB, NifXa, NifV, NifU, NifS, NifW, NifT, NifY, NifQ, NifM, NifP, NifO, NifJ, NifA, NifL	NifX, NifZ
Beggiatoa leptomitoformis D-402	GCF_001305575.2_ASM130557v2	75	75	93.75	83.3333	NifH, NifD, NifK, NifE, NifN, NifEN, NifB, NifNB, NifV, NifU, NifW, NifT, NifY, NifQ, NifM, NifP, NifO, NifJ	NifX, NifXa, NifS, NifZ, NifA, NifL
Beijerinckia indica subsp indica ATCC 9039	GCF_000019845.1_ASM1984v1	91.6667	87.5	100	93.3333	NifH, NifD, NifK, NifE, NifN, NifEN, NifB, NifNB, NifX, NifXa, NifV, NifW, NifZ, NifT, NifY, NifQ, NifM, NifP, NifO, NifJ, NifA, NifL	NifU, NifS
Blastochloris viridis 2015	GCF_001459775.1_Blastochloris_viridis_genome	79.1667	81.25	86.6667	83.871	NifH, NifD, NifK, NifE, NifN, NifEN, NifNB, NifX, NifXa, NifS, NifW, NifZ, NifT, NifY, NifQ, NifP, NifO, NifA, NifL	NifB, NifV, NifU, NifM, NifJ
Blastochloris viridis ATCC 19567	GCF_001402875.1_ASM140287v1	79.1667	81.25	86.6667	83.871	NifH, NifD, NifK, NifE, NifN, NifEN, NifB, NifNB, NifX, NifXa, NifW, NifZ, NifT, NifY, NifQ, NifP, NifO, NifA, NifL	NifV, NifU, NifS, NifM, NifJ
Blastochloris viridis DSM 133	GCF_001548155.2_BV133_assembly_1.0	87.5	87.5	93.3333	90.3226	NifH, NifD, NifK, NifE, NifN, NifEN, NifB, NifNB, NifX, NifXa, NifV, NifW, NifZ, NifT, NifY, NifQ, NifM, NifP, NifO, NifA, NifL	NifU, NifS, NifJ
Bradyrhizobium amphicarpaeae strain 39S1MB	GCF_002266435.2_ASM226643v2	95.8333	94.1176	100	96.9697	NifH, NifD, NifK, NifE, NifN, NifEN, NifB, NifNB, NifX, NifXa, NifV, NifS, NifW, NifZ, NifT, NifY, NifQ, NifM, NifP, NifO, NifJ, NifA, NifL	NifU
Bradyrhizobium arachidis strain CCBAU 051107	GCF_015291705.1_ASM1529170v1	91.6667	93.3333	93.3333	93.3333	NifH, NifD, NifK, NifE, NifN, NifEN, NifB, NifNB, NifX, NifXa, NifV, NifS, NifW, NifZ, NifT, NifY, NifQ, NifM, NifP, NifO, NifJ, NifL	NifU, NifA
Bradyrhizobium diazoefficiens NK6	GCF_001549695.1_ASM154969v1	83.3333	84.6154	84.6154	84.6154	NifH, NifD, NifK, NifE, NifN, NifEN, NifB, NifNB, NifX, NifXa, NifU, NifS, NifW, NifT, NifY, NifM, NifP, NifO, NifJ, NifL	NifV, NifZ, NifQ, NifA
Bradyrhizobium diazoefficiens USDA 110	GCF_000011365.1_ASM1136v1	79.1667	81.8182	75	78.2609	NifH, NifD, NifK, NifE, NifN, NifEN, NifB, NifNB, NifX, NifV, NifU, NifW, NifT, NifY, NifP, NifO, NifJ, NifA, NifL	NifXa, NifS, NifZ, NifQ, NifM
Bradyrhizobium diazoefficiens USDA 110 2016	GCF_001642675.1_ASM164267v1	66.6667	57.1429	80	66.6667	NifH, NifD, NifK, NifE, NifN, NifEN, NifNB, NifV, NifS, NifW, NifT, NifY, NifP, NifO, NifJ, NifL	NifB, NifX, NifXa, NifU, NifZ, NifQ, NifM, NifA
Bradyrhizobium diazoefficiens USDA 122	GCF_001908315.1_ASM190831v1	70.8333	88.8889	57.1429	69.5652	NifH, NifD, NifK, NifE, NifN, NifEN, NifB, NifNB, NifX, NifV, NifU, NifW, NifY, NifP, NifO, NifJ, NifL	NifXa, NifS, NifZ, NifT, NifQ, NifM, NifA
Bradyrhizobium diazoefficiens XF7	GCF_003183845.1_ASM318384v1	87.5	100	80	88.8889	NifH, NifD, NifK, NifE, NifN, NifEN, NifB, NifNB, NifX, NifV, NifU, NifS, NifW, NifZ, NifT, NifY, NifQ, NifP, NifO, NifJ, NifL	NifXa, NifM, NifA
Bradyrhizobium elkanii USDA 61	GCF_012871055.1_ASM1287105v1	95.8333	93.3333	100	96.5517	NifH, NifD, NifK, NifE, NifN, NifEN, NifB, NifNB, NifX, NifXa, NifV, NifS, NifW, NifZ, NifT, NifY, NifQ, NifM, NifP, NifO, NifJ, NifA, NifL	NifU
Bradyrhizobium guangdongense strain CCBAU 51649	GCF_004114975.1_ASM411497v1	87.5	80	100	88.8889	NifH, NifD, NifK, NifE, NifN, NifEN, NifB, NifNB, NifX, NifXa, NifV, NifW, NifZ, NifT, NifY, NifQ, NifM, NifO, NifJ, NifA, NifL	NifU, NifS, NifP
Bradyrhizobium guangxiense strain CCBAU 53363	GCF_004114915.1_ASM411491v1	91.6667	93.75	93.75	93.75	NifH, NifD, NifK, NifE, NifN, NifEN, NifB, NifNB, NifX, NifV, NifS, NifW, NifZ, NifT, NifY, NifQ, NifM, NifP, NifO, NifJ, NifA, NifL	NifXa, NifU
Bradyrhizobium guangzhouense strain CCBAU 51670	GCF_004114955.1_ASM411495v1	95.8333	100	91.6667	95.6522	NifH, NifD, NifK, NifE, NifN, NifEN, NifB, NifNB, NifX, NifXa, NifV, NifU, NifW, NifZ, NifT, NifY, NifQ, NifM, NifP, NifO, NifJ, NifA, NifL	NifS
Bradyrhizobium icense LMTR 13	GCF_001693385.1_ASM169338v1	87.5	86.6667	92.8571	89.6552	NifH, NifD, NifK, NifE, NifN, NifEN, NifB, NifNB, NifX, NifXa, NifV, NifS, NifW, NifZ, NifT, NifY, NifM, NifP, NifO, NifJ, NifL	NifU, NifQ, NifA
Bradyrhizobium japonicum E109	GCF_000807315.1_ASM80731v1	87.5	83.3333	90.9091	86.9565	NifH, NifD, NifK, NifE, NifEN, NifNB, NifX, NifXa, NifV, NifU, NifS, NifW, NifZ, NifT, NifY, NifM, NifP, NifO, NifJ, NifA, NifL	NifN, NifB, NifQ
Bradyrhizobium japonicum J5	GCF_001887695.1_ASM188769v1	83.3333	100	75	85.7143	NifH, NifD, NifK, NifE, NifEN, NifB, NifNB, NifX, NifXa, NifU, NifS, NifW, NifZ, NifT, NifY, NifQ, NifP, NifO, NifJ, NifL	NifN, NifV, NifM, NifA
Bradyrhizobium japonicum USDA 6	GCF_000284375.1_ASM28437v1	87.5	85.7143	92.3077	88.8889	NifH, NifD, NifK, NifE, NifN, NifEN, NifNB, NifX, NifXa, NifV, NifU, NifS, NifW, NifZ, NifT, NifY, NifP, NifO, NifJ, NifA, NifL	NifB, NifQ, NifM
Bradyrhizobium oligotrophicum S58	GCF_000344805.1_ASM34480v1	91.6667	93.75	93.75	93.75	NifH, NifD, NifK, NifE, NifN, NifEN, NifB, NifNB, NifX, NifV, NifS, NifW, NifZ, NifT, NifY, NifQ, NifM, NifP, NifO, NifJ, NifA, NifL	NifXa, NifU
Bradyrhizobium ottawaense OO99	GCF_002278135.2_ASM227813v2	91.6667	92.8571	92.8571	92.8571	NifH, NifD, NifK, NifE, NifN, NifEN, NifB, NifNB, NifX, NifXa, NifV, NifW, NifZ, NifT, NifY, NifQ, NifM, NifP, NifO, NifJ, NifA, NifL	NifU, NifS
Bradyrhizobium sp 2 39S1MB	GCF_002266435.2_ASM226643v2	91.6667	93.75	93.75	93.75	NifH, NifD, NifK, NifE, NifN, NifEN, NifB, NifNB, NifX, NifV, NifS, NifW, NifZ, NifT, NifY, NifQ, NifM, NifP, NifO, NifJ, NifA, NifL	NifXa, NifU
Bradyrhizobium sp BTAi1	GCF_000015165.1_ASM1516v1	87.5	93.75	88.2353	90.9091	NifH, NifD, NifK, NifE, NifN, NifEN, NifB, NifNB, NifX, NifV, NifS, NifW, NifZ, NifT, NifY, NifQ, NifM, NifP, NifO, NifA, NifL	NifXa, NifU, NifJ
Bradyrhizobium sp CCGE-LA001	GCF_000296215.2_ASM29621v2	83.3333	91.6667	78.5714	84.6154	NifH, NifD, NifK, NifE, NifN, NifEN, NifB, NifNB, NifX, NifV, NifU, NifS, NifZ, NifT, NifY, NifM, NifP, NifO, NifJ, NifL	NifXa, NifW, NifQ, NifA
Bradyrhizobium sp ORS 278	GCF_000026145.1_ASM2614v1	91.6667	93.75	93.75	93.75	NifH, NifD, NifK, NifE, NifN, NifEN, NifB, NifNB, NifX, NifV, NifS, NifW, NifZ, NifT, NifY, NifQ, NifM, NifP, NifO, NifJ, NifA, NifL	NifXa, NifU
Bradyrhizobium sp ORS 285	GCF_900176205.1_BRAD285_PRJEB202261_v1	87.5	93.75	88.2353	90.9091	NifH, NifD, NifK, NifE, NifN, NifEN, NifB, NifNB, NifX, NifV, NifS, NifW, NifZ, NifT, NifY, NifQ, NifP, NifO, NifJ, NifA, NifL	NifXa, NifU, NifM
Bradyrhizobium sp ORS 3257	GCF_900324035.1_BRAD3257	91.6667	100	86.6667	92.8571	NifH, NifD, NifK, NifE, NifN, NifEN, NifB, NifNB, NifX, NifV, NifU, NifS, NifW, NifZ, NifT, NifY, NifQ, NifM, NifP, NifO, NifJ, NifL	NifXa, NifA
Bradyrhizobium sp S23321	GCF_000284275.1_ASM28427v1	83.3333	87.5	87.5	87.5	NifH, NifD, NifK, NifE, NifN, NifEN, NifB, NifNB, NifX, NifS, NifW, NifZ, NifT, NifY, NifQ, NifP, NifO, NifJ, NifA, NifL	NifXa, NifV, NifU, NifM
Bradyrhizobium vignae isolate ORS3257	GCF_900324035.1_BRAD3257	91.6667	100	86.6667	92.8571	NifH, NifD, NifK, NifE, NifN, NifEN, NifB, NifNB, NifX, NifXa, NifV, NifU, NifW, NifZ, NifT, NifY, NifQ, NifM, NifP, NifO, NifJ, NifL	NifS, NifA
Bradyrhizobium zhanjiangense strain CCBAU 51778	GCF_004114935.1_ASM411493v1	91.6667	100	86.6667	92.8571	NifH, NifD, NifK, NifE, NifN, NifEN, NifB, NifNB, NifX, NifXa, NifV, NifU, NifW, NifZ, NifT, NifY, NifQ, NifM, NifP, NifO, NifJ, NifL	NifS, NifA
Brasilonema octagenarum UFV-E1	GCF_006968915.1_ASM696891v1	91.6667	93.3333	93.3333	93.3333	NifH, NifD, NifK, NifE, NifN, NifEN, NifB, NifNB, NifX, NifXa, NifV, NifU, NifS, NifZ, NifT, NifY, NifQ, NifM, NifP, NifJ, NifA, NifL	NifW, NifO
Brasilonema sennae CENA114	GCF_006968745.1_ASM696874v1	87.5	92.8571	86.6667	89.6552	NifH, NifD, NifK, NifE, NifN, NifEN, NifB, NifNB, NifX, NifV, NifU, NifS, NifZ, NifT, NifY, NifQ, NifM, NifP, NifJ, NifA, NifL	NifXa, NifW, NifO
Brenneria goodwinii	GCF_002291445.1_ASM229144v1	79.1667	75	100	85.7143	NifH, NifD, NifK, NifE, NifN, NifEN, NifB, NifNB, NifXa, NifV, NifU, NifS, NifZ, NifQ, NifM, NifO, NifJ, NifA, NifL	NifX, NifW, NifT, NifY, NifP
Burkholderia sp CCGE1001	GCF_000176935.3_ASM17693v3	95.8333	100	93.3333	96.5517	NifH, NifD, NifK, NifE, NifN, NifEN, NifB, NifNB, NifX, NifV, NifU, NifS, NifW, NifZ, NifT, NifY, NifQ, NifM, NifP, NifO, NifJ, NifA, NifL	NifXa
Burkholderia sp CCGE1002	GCF_000092885.1_ASM9288v1	79.1667	100	66.6667	80	NifH, NifD, NifK, NifE, NifN, NifEN, NifB, NifNB, NifX, NifXa, NifU, NifZ, NifY, NifQ, NifM, NifO, NifJ, NifA, NifL	NifV, NifS, NifW, NifT, NifP
Burkholderia sp KJ006	GCF_000262695.1_ASM26269v1	87.5	93.3333	87.5	90.3226	NifH, NifD, NifK, NifE, NifN, NifEN, NifB, NifNB, NifX, NifV, NifU, NifW, NifZ, NifT, NifY, NifQ, NifM, NifP, NifJ, NifA, NifL	NifXa, NifS, NifO
Burkholderia ubonensis MSMB0783	GCF_001718695.1_ASM171869v1	87.5	100	83.3333	90.9091	NifH, NifD, NifK, NifE, NifN, NifEN, NifB, NifNB, NifX, NifV, NifU, NifS, NifW, NifZ, NifT, NifQ, NifM, NifP, NifJ, NifA, NifL	NifXa, NifY, NifO
Burkholderia vietnamiensis AU1233	GCF_001718775.1_ASM171877v1	87.5	100	83.3333	90.9091	NifH, NifD, NifK, NifE, NifN, NifEN, NifB, NifNB, NifX, NifV, NifU, NifS, NifW, NifZ, NifT, NifQ, NifM, NifP, NifJ, NifA, NifL	NifXa, NifY, NifO
Burkholderia vietnamiensis FDAARGOS 239	GCF_003019945.1_ASM301994v1	79.1667	100	70.5882	82.7586	NifH, NifD, NifK, NifE, NifN, NifEN, NifB, NifNB, NifX, NifXa, NifU, NifZ, NifT, NifY, NifQ, NifM, NifJ, NifA, NifL	NifV, NifS, NifW, NifP, NifO
Burkholderia vietnamiensis FL-2-3-30-S1-D0	GCF_001718495.1_ASM171849v1	75	100	64.7059	78.5714	NifH, NifD, NifK, NifE, NifN, NifEN, NifB, NifNB, NifX, NifU, NifS, NifZ, NifY, NifQ, NifM, NifJ, NifA, NifL	NifXa, NifV, NifW, NifT, NifP, NifO
Burkholderia vietnamiensis G4	GCF_000016205.1_ASM1620v1	100	100	100	100	NifH, NifD, NifK, NifE, NifN, NifEN, NifB, NifNB, NifX, NifXa, NifV, NifU, NifS, NifW, NifZ, NifT, NifY, NifQ, NifM, NifP, NifO, NifJ, NifA, NifL	None
Burkholderia vietnamiensis HI2297	GCF_001718815.1_ASM171881v1	79.1667	100	72.2222	83.871	NifH, NifD, NifK, NifE, NifN, NifEN, NifB, NifNB, NifX, NifXa, NifU, NifS, NifZ, NifT, NifQ, NifM, NifJ, NifA, NifL	NifV, NifW, NifY, NifP, NifO
Burkholderia vietnamiensis LMG 10929	GCF_000959445.1_ASM95944v1	100	100	100	100	NifH, NifD, NifK, NifE, NifN, NifEN, NifB, NifNB, NifX, NifXa, NifV, NifU, NifS, NifW, NifZ, NifT, NifY, NifQ, NifM, NifP, NifO, NifJ, NifA, NifL	None
Burkholderia vietnamiensis MSMB608WGS	GCF_001718915.1_ASM171891v1	79.1667	100	72.2222	83.871	NifH, NifD, NifK, NifE, NifN, NifEN, NifB, NifNB, NifX, NifXa, NifU, NifS, NifZ, NifT, NifQ, NifM, NifJ, NifA, NifL	NifV, NifW, NifY, NifP, NifO
Calditerrivibrio nitroreducens DSM 19672	GCF_000183405.1_ASM18340v1	66.6667	56.25	90	69.2308	NifH, NifD, NifN, NifEN, NifB, NifNB, NifX, NifV, NifY, NifQ, NifM, NifP, NifO, NifJ, NifA, NifL	NifK, NifE, NifXa, NifU, NifS, NifW, NifZ, NifT
Calothrix brevissima NIES-22	GCF_002367995.1_ASM236799v1	95.8333	100	94.1176	96.9697	NifH, NifD, NifK, NifE, NifN, NifEN, NifB, NifNB, NifX, NifXa, NifV, NifU, NifS, NifW, NifZ, NifT, NifY, NifQ, NifM, NifO, NifJ, NifA, NifL	NifP
Calothrix sp 3363	GCF_000734895.2_ASM73489v2	75	85.7143	75	80	NifH, NifD, NifK, NifE, NifN, NifEN, NifB, NifNB, NifX, NifU, NifS, NifZ, NifT, NifQ, NifM, NifP, NifA, NifL	NifXa, NifV, NifW, NifY, NifO, NifJ
Calothrix sp NIES-2098	GCF_002368175.1_ASM236817v1	95.8333	100	94.1176	96.9697	NifH, NifD, NifK, NifE, NifN, NifEN, NifB, NifNB, NifX, NifXa, NifV, NifU, NifS, NifW, NifZ, NifT, NifY, NifQ, NifM, NifP, NifO, NifA, NifL	NifJ
Calothrix sp NIES-3974	GCF_002368395.1_ASM236839v1	70.8333	100	56.25	72	NifH, NifD, NifK, NifE, NifN, NifEN, NifB, NifNB, NifX, NifU, NifW, NifY, NifQ, NifM, NifJ, NifA, NifL	NifXa, NifV, NifS, NifZ, NifT, NifP, NifO
Calothrix sp NIES-4071	GCF_002368455.1_ASM236845v1	62.5	88.8889	50	64	NifH, NifD, NifK, NifE, NifN, NifEN, NifB, NifNB, NifX, NifU, NifY, NifQ, NifM, NifA, NifL	NifXa, NifV, NifS, NifW, NifZ, NifT, NifP, NifO, NifJ
Calothrix sp NIES-4101	GCF_004296455.1_ASM429645v1	66.6667	100	52.9412	69.2308	NifH, NifD, NifK, NifE, NifN, NifEN, NifB, NifNB, NifX, NifU, NifS, NifY, NifQ, NifM, NifA, NifL	NifXa, NifV, NifW, NifZ, NifT, NifP, NifO, NifJ
Calothrix sp PCC 6303	GCF_000317435.1_ASM31743v1	83.3333	92.8571	81.25	86.6667	NifH, NifD, NifK, NifE, NifN, NifEN, NifB, NifNB, NifX, NifV, NifU, NifS, NifZ, NifT, NifY, NifQ, NifM, NifP, NifA, NifL	NifXa, NifW, NifO, NifJ
Calothrix sp PCC 7507	GCF_000316575.1_ASM31657v1	91.6667	100	87.5	93.3333	NifH, NifD, NifK, NifE, NifN, NifEN, NifB, NifNB, NifX, NifV, NifU, NifS, NifW, NifZ, NifT, NifY, NifQ, NifM, NifP, NifO, NifA, NifL	NifXa, NifJ
Candidatus Atelocyanobacterium thalassa isolate ALOHA	GCF_000025125.1_ASM2512v1	91.6667	92.3077	92.3077	92.3077	NifH, NifD, NifK, NifE, NifN, NifEN, NifB, NifNB, NifX, NifXa, NifV, NifU, NifS, NifW, NifZ, NifY, NifQ, NifM, NifO, NifJ, NifA, NifL	NifT, NifP
Candidatus Azobacteroides pseudotrichonymphae	GCF_002091395.1_ASM209139v1	75	37.5	75	50	NifH, NifD, NifN, NifEN, NifNB, NifX, NifXa, NifU, NifS, NifW, NifZ, NifT, NifY, NifQ, NifM, NifP, NifO, NifL	NifK, NifE, NifB, NifV, NifJ, NifA
Candidatus Thiodictyon syntrophicum Cad16T	GCF_002813775.1_ASM281377v1	83.3333	81.8182	100	90	NifH, NifD, NifK, NifE, NifN, NifEN, NifB, NifNB, NifXa, NifV, NifU, NifS, NifW, NifZ, NifT, NifY, NifM, NifP, NifJ, NifA	NifX, NifQ, NifO, NifL
Carboxydocella thermautotrophica 019	GCF_003047205.1_ASM304720v1	87.5	75	85.7143	80	NifH, NifD, NifK, NifE, NifEN, NifB, NifNB, NifXa, NifV, NifU, NifS, NifW, NifZ, NifT, NifY, NifQ, NifM, NifO, NifJ, NifA, NifL	NifN, NifX, NifP
Carboxydocella thermautotrophica strain 41	GCF_003054495.1_ASM305449v1	87.5	75	85.7143	80	NifH, NifD, NifK, NifE, NifEN, NifB, NifNB, NifXa, NifV, NifU, NifS, NifW, NifZ, NifT, NifY, NifQ, NifM, NifO, NifJ, NifA, NifL	NifN, NifX, NifP
Chlorobaculum limnaeum DSM 1677	GCF_001747405.1_ASM174740v1	83.3333	87.5	70	77.7778	NifH, NifD, NifK, NifE, NifN, NifEN, NifB, NifNB, NifX, NifXa, NifV, NifU, NifZ, NifT, NifY, NifQ, NifM, NifP, NifO, NifL	NifS, NifW, NifJ, NifA
Chlorobaculum parvum NCIB 8327	GCF_000020505.1_ASM2050v1	79.1667	87.5	63.6364	73.6842	NifH, NifD, NifK, NifE, NifN, NifEN, NifB, NifNB, NifXa, NifU, NifW, NifT, NifY, NifQ, NifM, NifP, NifO, NifA, NifL	NifX, NifV, NifS, NifZ, NifJ
Chlorobaculum tepidum TLS	GCF_000006985.1_ASM698v1	87.5	87.5	77.7778	82.3529	NifH, NifD, NifK, NifE, NifN, NifEN, NifB, NifNB, NifX, NifXa, NifU, NifW, NifZ, NifT, NifY, NifQ, NifM, NifP, NifO, NifA, NifL	NifV, NifS, NifJ
Chlorobium chlorochromatii CaD3	GCF_000012585.1_ASM1258v1	87.5	75	85.7143	80	NifH, NifD, NifK, NifE, NifN, NifEN, NifB, NifNB, NifX, NifXa, NifU, NifS, NifW, NifZ, NifT, NifY, NifQ, NifM, NifP, NifO, NifL	NifV, NifJ, NifA
Chlorobium limicola DSM 245	GCF_000020465.1_ASM2046v1	87.5	87.5	77.7778	82.3529	NifH, NifD, NifK, NifE, NifN, NifEN, NifB, NifNB, NifX, NifXa, NifU, NifW, NifZ, NifT, NifY, NifQ, NifM, NifP, NifO, NifA, NifL	NifV, NifS, NifJ
Chlorobium phaeobacteroides BS1	GCF_000020545.1_ASM2054v1	91.6667	100	80	88.8889	NifH, NifD, NifK, NifE, NifN, NifEN, NifB, NifNB, NifX, NifXa, NifV, NifU, NifS, NifW, NifT, NifY, NifQ, NifM, NifP, NifO, NifA, NifL	NifZ, NifJ
Chlorobium phaeobacteroides DSM 266	GCF_000015125.1_ASM1512v1	83.3333	83.3333	62.5	71.4286	NifH, NifD, NifK, NifN, NifEN, NifB, NifNB, NifX, NifU, NifS, NifW, NifZ, NifT, NifY, NifQ, NifM, NifP, NifO, NifA, NifL	NifE, NifXa, NifV, NifJ
Chlorobium phaeovibrioides DSM 265	GCF_000016085.1_ASM1608v1	91.6667	87.5	87.5	87.5	NifH, NifD, NifK, NifE, NifN, NifEN, NifB, NifNB, NifX, NifXa, NifV, NifU, NifS, NifW, NifZ, NifT, NifY, NifQ, NifM, NifP, NifO, NifL	NifJ, NifA
Chloroherpeton thalassium ATCC 35110	GCF_000020525.1_ASM2052v1	87.5	88.8889	80	84.2105	NifH, NifD, NifK, NifE, NifN, NifEN, NifB, NifNB, NifV, NifU, NifS, NifW, NifZ, NifT, NifY, NifQ, NifM, NifP, NifO, NifA, NifL	NifX, NifXa, NifJ
Chroococcidiopsis thermalis PCC 7203	GCF_000317125.1_ASM31712v1	87.5	86.6667	92.8571	89.6552	NifH, NifD, NifK, NifE, NifB, NifNB, NifX, NifXa, NifV, NifU, NifS, NifZ, NifT, NifY, NifQ, NifM, NifP, NifO, NifJ, NifA, NifL	NifN, NifEN, NifW
Clostridium aceticum DSM 1496	GCF_001042715.1_ASM104271v1	79.1667	100	54.5455	70.5882	NifH, NifD, NifK, NifE, NifN, NifEN, NifB, NifX, NifXa, NifV, NifU, NifW, NifT, NifY, NifQ, NifM, NifO, NifA, NifL	NifNB, NifS, NifZ, NifP, NifJ
Clostridium acetobutylicum ATCC 824	GCF_000008765.1_ASM876v1	83.3333	100	60	75	NifH, NifD, NifK, NifE, NifN, NifEN, NifB, NifNB, NifXa, NifV, NifU, NifW, NifZ, NifT, NifY, NifQ, NifM, NifO, NifA, NifL	NifX, NifS, NifP, NifJ
Clostridium acetobutylicum DSM 1731	GCF_000218855.1_ASM21885v1	79.1667	100	54.5455	70.5882	NifH, NifD, NifK, NifE, NifN, NifEN, NifB, NifNB, NifV, NifU, NifW, NifZ, NifT, NifY, NifQ, NifM, NifO, NifA, NifL	NifX, NifXa, NifS, NifP, NifJ
Clostridium acetobutylicum EA 2018	GCF_000191905.1_ASM19190v1	79.1667	100	54.5455	70.5882	NifH, NifD, NifK, NifE, NifEN, NifB, NifNB, NifXa, NifV, NifU, NifW, NifZ, NifT, NifY, NifQ, NifM, NifO, NifA, NifL	NifN, NifX, NifS, NifP, NifJ
Clostridium autoethanogenum DSM 10061	GCF_000484505.1_ASM48450v1	66.6667	66.6667	40	50	NifH, NifK, NifE, NifEN, NifNB, NifXa, NifU, NifS, NifW, NifT, NifY, NifQ, NifM, NifO, NifA, NifL	NifD, NifN, NifB, NifX, NifV, NifZ, NifP, NifJ
Clostridium autoethanogenum DSM 10061-2	GCF_001484725.1_ASM148472v1	62.5	83.3333	38.4615	52.6316	NifH, NifD, NifK, NifE, NifEN, NifNB, NifXa, NifU, NifW, NifY, NifQ, NifM, NifO, NifA, NifL	NifN, NifB, NifX, NifV, NifS, NifZ, NifT, NifP, NifJ
Clostridium beijerinckii ATCC 35702	GCF_000767745.1_ASM76774v1	70.8333	100	41.6667	58.8235	NifH, NifD, NifK, NifE, NifN, NifEN, NifB, NifNB, NifXa, NifS, NifW, NifY, NifQ, NifM, NifO, NifA, NifL	NifX, NifV, NifU, NifZ, NifT, NifP, NifJ
Clostridium beijerinckii BASB3I124	GCF_002003345.1_ASM200334v1	66.6667	100	38.4615	55.5556	NifH, NifD, NifK, NifE, NifEN, NifNB, NifXa, NifV, NifU, NifT, NifY, NifQ, NifM, NifO, NifA, NifL	NifN, NifB, NifX, NifS, NifW, NifZ, NifP, NifJ
Clostridium beijerinckii DSM 6423	GCF_900010805.1_C._beijerinckii_DSM_6423	66.6667	100	38.4615	55.5556	NifH, NifD, NifK, NifE, NifEN, NifNB, NifX, NifU, NifW, NifT, NifY, NifQ, NifM, NifO, NifA, NifL	NifN, NifB, NifXa, NifV, NifS, NifZ, NifP, NifJ
Clostridium beijerinckii NCIMB 14988	GCF_000833105.2_ASM83310v2	70.8333	100	41.6667	58.8235	NifH, NifD, NifK, NifE, NifEN, NifNB, NifX, NifXa, NifU, NifW, NifT, NifY, NifQ, NifM, NifO, NifA, NifL	NifN, NifB, NifV, NifS, NifZ, NifP, NifJ
Clostridium beijerinckii NCIMB 8052	GCF_000016965.1_ASM1696v1	75	100	50	66.6667	NifH, NifD, NifK, NifE, NifN, NifEN, NifB, NifNB, NifXa, NifV, NifS, NifW, NifY, NifQ, NifM, NifO, NifA, NifL	NifX, NifU, NifZ, NifT, NifP, NifJ
Clostridium beijerinckii NRRL B-598	GCF_000506785.4_ASM50678v4	79.1667	100	54.5455	70.5882	NifH, NifD, NifK, NifE, NifEN, NifB, NifNB, NifX, NifXa, NifV, NifU, NifW, NifT, NifY, NifQ, NifM, NifO, NifA, NifL	NifN, NifS, NifZ, NifP, NifJ
Clostridium bornimense M2-40T	GCF_000577895.1_M2_40	79.1667	83.3333	55.5556	66.6667	NifH, NifD, NifK, NifE, NifN, NifEN, NifB, NifNB, NifX, NifXa, NifU, NifZ, NifT, NifY, NifQ, NifM, NifO, NifA, NifL	NifV, NifS, NifW, NifP, NifJ
Clostridium butyricum 29-1	GCF_005145065.1_ASM514506v1	75	80	44.4444	57.1429	NifH, NifD, NifK, NifN, NifEN, NifB, NifNB, NifX, NifU, NifW, NifZ, NifT, NifY, NifQ, NifM, NifO, NifA, NifL	NifE, NifXa, NifV, NifS, NifP, NifJ
Clostridium butyricum 4-1	GCF_005145085.1_ASM514508v1	83.3333	100	60	75	NifH, NifD, NifK, NifE, NifN, NifEN, NifB, NifNB, NifX, NifV, NifU, NifW, NifZ, NifT, NifY, NifQ, NifM, NifO, NifA, NifL	NifXa, NifS, NifP, NifJ
Clostridium butyricum CDC_51208	GCF_001886875.1_ASM188687v1	87.5	100	66.6667	80	NifH, NifD, NifK, NifE, NifN, NifEN, NifB, NifNB, NifX, NifV, NifU, NifW, NifZ, NifT, NifY, NifQ, NifM, NifO, NifJ, NifA, NifL	NifXa, NifS, NifP
Clostridium butyricum JKY6D1	GCF_001465175.1_ASM146517v1	79.1667	100	54.5455	70.5882	NifH, NifD, NifK, NifE, NifN, NifEN, NifB, NifNB, NifX, NifXa, NifV, NifU, NifW, NifY, NifQ, NifM, NifO, NifA, NifL	NifS, NifZ, NifT, NifP, NifJ
Clostridium butyricum KNU-L09	GCF_001456065.2_ASM145606v2	75	100	50	66.6667	NifH, NifD, NifK, NifE, NifN, NifEN, NifB, NifNB, NifX, NifV, NifU, NifW, NifY, NifQ, NifM, NifO, NifA, NifL	NifXa, NifS, NifZ, NifT, NifP, NifJ
Clostridium butyricum TK520	GCF_001746555.1_ASM174655v1	75	100	45.4545	62.5	NifH, NifD, NifK, NifE, NifN, NifEN, NifB, NifNB, NifX, NifU, NifW, NifZ, NifY, NifQ, NifM, NifO, NifA, NifL	NifXa, NifV, NifS, NifT, NifP, NifJ
Clostridium butyricum TOA	GCF_001646605.1_ASM164660v1	75	100	50	66.6667	NifH, NifD, NifK, NifE, NifN, NifEN, NifB, NifNB, NifX, NifV, NifU, NifW, NifY, NifQ, NifM, NifO, NifA, NifL	NifXa, NifS, NifZ, NifT, NifP, NifJ
Clostridium cellulovorans 743B	GCF_000145275.1_ASM14527v1	87.5	100	70	82.3529	NifH, NifD, NifK, NifE, NifN, NifEN, NifB, NifNB, NifX, NifXa, NifV, NifU, NifW, NifZ, NifY, NifQ, NifM, NifO, NifJ, NifA, NifL	NifS, NifT, NifP
Clostridium clariflavum DSM 19732	GCF_000237085.1_ASM23708v1	75	83.3333	50	62.5	NifH, NifK, NifE, NifN, NifEN, NifNB, NifXa, NifV, NifU, NifW, NifZ, NifT, NifY, NifQ, NifM, NifO, NifA, NifL	NifD, NifB, NifX, NifS, NifP, NifJ
Clostridium estertheticum subsp estertheticum DSM 8809	GCF_001877035.1_ASM187703v1	54.1667	66.6667	30.7692	42.1053	NifH, NifK, NifE, NifEN, NifB, NifNB, NifU, NifY, NifQ, NifM, NifO, NifA, NifL	NifD, NifN, NifX, NifXa, NifV, NifS, NifW, NifZ, NifT, NifP, NifJ
Clostridium formicaceticum ATCC 27076	GCF_001854185.1_ASM185418v1	58.3333	83.3333	35.7143	50	NifH, NifD, NifK, NifE, NifEN, NifB, NifXa, NifU, NifW, NifZ, NifY, NifQ, NifO, NifL	NifN, NifNB, NifX, NifV, NifS, NifT, NifM, NifP, NifJ, NifA
Clostridium formicaceticum DSM 92	GCF_002080475.1_ASM208047v1	70.8333	83.3333	45.4545	58.8235	NifH, NifD, NifK, NifE, NifEN, NifB, NifXa, NifV, NifU, NifS, NifW, NifZ, NifY, NifQ, NifO, NifA, NifL	NifN, NifNB, NifX, NifT, NifM, NifP, NifJ
Clostridium kluyveri DSM 555	GCF_000016505.1_ASM1650v1	70.8333	80	40	53.3333	NifH, NifD, NifE, NifEN, NifNB, NifX, NifXa, NifU, NifW, NifZ, NifT, NifY, NifQ, NifM, NifO, NifA, NifL	NifK, NifN, NifB, NifV, NifS, NifP, NifJ
Clostridium kluyveri JZZ	GCF_001902295.1_ASM190229v1	70.8333	80	40	53.3333	NifH, NifD, NifE, NifN, NifEN, NifNB, NifX, NifU, NifW, NifZ, NifT, NifY, NifQ, NifM, NifO, NifA, NifL	NifK, NifB, NifXa, NifV, NifS, NifP, NifJ
Clostridium kluyveri NBRC 12016	GCF_000010265.1_ASM1026v1	66.6667	71.4286	45.4545	55.5556	NifH, NifD, NifE, NifEN, NifNB, NifXa, NifV, NifU, NifW, NifZ, NifY, NifQ, NifM, NifO, NifA, NifL	NifK, NifN, NifB, NifX, NifS, NifT, NifP, NifJ
Clostridium lentocellum DSM 5427	GCF_000178835.2_ASM17883v2	70.8333	83.3333	45.4545	58.8235	NifH, NifK, NifE, NifEN, NifB, NifNB, NifXa, NifV, NifU, NifZ, NifT, NifY, NifQ, NifM, NifO, NifA, NifL	NifD, NifN, NifX, NifS, NifW, NifP, NifJ
Clostridium ljungdahlii DSM 13528	GCF_000143685.1_ASM14368v1	70.8333	66.6667	44.4444	53.3333	NifH, NifK, NifE, NifEN, NifNB, NifX, NifXa, NifU, NifS, NifW, NifT, NifY, NifQ, NifM, NifO, NifA, NifL	NifD, NifN, NifB, NifV, NifZ, NifP, NifJ
Clostridium pasteurianum BC1	GCF_000389635.1_ASM38963v1	66.6667	80	36.3636	50	NifH, NifD, NifK, NifE, NifN, NifEN, NifB, NifU, NifW, NifT, NifY, NifQ, NifM, NifO, NifA, NifL	NifNB, NifX, NifXa, NifV, NifS, NifZ, NifP, NifJ
Clostridium pasteurianum DSM 525 = ATCC 6013 2015	GCF_000807255.1_ASM80725v1	79.1667	83.3333	55.5556	66.6667	NifH, NifK, NifE, NifEN, NifB, NifNB, NifX, NifV, NifU, NifS, NifW, NifZ, NifT, NifY, NifQ, NifM, NifO, NifA, NifL	NifD, NifN, NifXa, NifP, NifJ
Clostridium pasteurianum DSM 525 = ATCC 6013 2015-2	GCF_000807175.1_ASM80717v1	79.1667	83.3333	55.5556	66.6667	NifH, NifK, NifE, NifEN, NifB, NifNB, NifX, NifV, NifU, NifS, NifW, NifZ, NifT, NifY, NifQ, NifM, NifO, NifA, NifL	NifD, NifN, NifXa, NifP, NifJ
Clostridium pasteurianum DSM 525 = ATCC 6013 2016	GCF_001856645.1_ASM185664v1	75	83.3333	50	62.5	NifH, NifK, NifE, NifN, NifEN, NifNB, NifX, NifV, NifU, NifW, NifZ, NifT, NifY, NifQ, NifM, NifO, NifA, NifL	NifD, NifB, NifXa, NifS, NifP, NifJ
Clostridium pasteurianum M150B	GCF_001856695.1_ASM185669v1	75	83.3333	50	62.5	NifH, NifK, NifE, NifN, NifEN, NifNB, NifX, NifV, NifU, NifW, NifZ, NifT, NifY, NifQ, NifM, NifO, NifA, NifL	NifD, NifB, NifXa, NifS, NifP, NifJ
Clostridium saccharoperbutylacetonicum N1-4[HMT]	GCF_000340885.1_ASM34088v1	66.6667	100	38.4615	55.5556	NifH, NifD, NifK, NifE, NifN, NifEN, NifNB, NifXa, NifU, NifS, NifY, NifQ, NifM, NifO, NifA, NifL	NifB, NifX, NifV, NifW, NifZ, NifT, NifP, NifJ
Clostridium saccharoperbutylacetonicum N1-504	GCF_002003305.1_ASM200330v1	58.3333	83.3333	35.7143	50	NifH, NifD, NifK, NifE, NifEN, NifNB, NifU, NifS, NifY, NifQ, NifM, NifO, NifA, NifL	NifN, NifB, NifX, NifXa, NifV, NifW, NifZ, NifT, NifP, NifJ
Clostridium sp BNL1100	GCF_000244875.1_ASM24487v1	70.8333	83.3333	45.4545	58.8235	NifH, NifD, NifE, NifEN, NifB, NifNB, NifX, NifV, NifU, NifW, NifT, NifY, NifQ, NifM, NifO, NifA, NifL	NifK, NifN, NifXa, NifS, NifZ, NifP, NifJ
Clostridium tyrobutyricum strain KCTC 5387	GCF_001642655.1_ASM164265v1	70.8333	80	40	53.3333	NifH, NifK, NifE, NifN, NifEN, NifNB, NifX, NifU, NifS, NifW, NifZ, NifY, NifQ, NifM, NifO, NifA, NifL	NifD, NifB, NifXa, NifV, NifT, NifP, NifJ
Clostridium tyrobutyricum W428	GCF_001679705.1_ASM167970v1	70.8333	80	40	53.3333	NifH, NifK, NifE, NifN, NifEN, NifNB, NifX, NifU, NifW, NifZ, NifT, NifY, NifQ, NifM, NifO, NifA, NifL	NifD, NifB, NifXa, NifV, NifS, NifP, NifJ
Confluentimicrobium sp EMB200-NS6	GCF_001305615.1_ASM130561v1	79.1667	76.4706	92.8571	83.871	NifH, NifD, NifK, NifN, NifEN, NifB, NifNB, NifX, NifXa, NifU, NifW, NifZ, NifT, NifY, NifQ, NifM, NifP, NifO, NifL	NifE, NifV, NifS, NifJ, NifA
Coraliomargarita akajimensis DSM 45221	GCF_000025905.1_ASM2590v1	79.1667	77.7778	70	73.6842	NifH, NifD, NifK, NifE, NifN, NifEN, NifNB, NifX, NifXa, NifV, NifU, NifW, NifY, NifQ, NifM, NifP, NifO, NifJ, NifL	NifB, NifS, NifZ, NifT, NifA
Crocosphaera subtropica ATCC 51142	GCF_000017845.1_ASM1784v1	91.6667	93.3333	93.3333	93.3333	NifH, NifD, NifK, NifE, NifN, NifEN, NifB, NifNB, NifX, NifV, NifU, NifS, NifZ, NifT, NifY, NifQ, NifM, NifP, NifO, NifJ, NifA, NifL	NifXa, NifW
Cupriavidus taiwanensis str LMG19424	GCF_000069785.1_ASM6978v1	83.3333	85.7143	85.7143	85.7143	NifH, NifD, NifK, NifE, NifN, NifEN, NifB, NifNB, NifX, NifU, NifW, NifZ, NifT, NifY, NifQ, NifM, NifO, NifJ, NifA, NifL	NifXa, NifV, NifS, NifP
cyanobacterium endosymbiont of Epithemia turgida isolate EtSB Lake Yunoko	GCF_000829235.1_ASM82923v1	83.3333	84.6154	84.6154	84.6154	NifH, NifD, NifK, NifE, NifN, NifEN, NifB, NifNB, NifX, NifS, NifW, NifT, NifY, NifQ, NifM, NifP, NifO, NifJ, NifA, NifL	NifXa, NifV, NifU, NifZ
Cyanobacterium endosymbiont of Rhopalodia gibberula	GCF_003574135.1_ASM357413v1.faa	83.3333	85.7143	85.7143	85.7143	NifH, NifD, NifK, NifE, NifN, NifEN, NifB, NifNB, NifX, NifU, NifS, NifZ, NifT, NifY, NifQ, NifM, NifP, NifJ, NifA, NifL	NifXa, NifV, NifW, NifO
Cyanothece sp ATCC 51142	GCF_000017845.1_ASM1784v1	83.3333	85.7143	85.7143	85.7143	NifH, NifD, NifK, NifE, NifN, NifEN, NifB, NifNB, NifX, NifV, NifU, NifS, NifT, NifY, NifQ, NifM, NifP, NifO, NifA, NifL	NifXa, NifW, NifZ, NifJ
Cyanothece sp PCC 7425	GCF_000022045.1_ASM2204v1	70.8333	100	56.25	72	NifH, NifD, NifK, NifE, NifN, NifEN, NifB, NifNB, NifX, NifU, NifW, NifZ, NifY, NifQ, NifM, NifA, NifL	NifXa, NifV, NifS, NifT, NifP, NifO, NifJ
Cyanothece sp PCC 8801	GCF_000021805.1_ASM2180v1	66.6667	100	50	66.6667	NifH, NifD, NifK, NifE, NifN, NifEN, NifB, NifNB, NifX, NifU, NifY, NifQ, NifM, NifO, NifA, NifL	NifXa, NifV, NifS, NifW, NifZ, NifT, NifP, NifJ
Cyanothece sp PCC 8802	GCF_000024045.1_ASM2404v1	91.6667	100	87.5	93.3333	NifH, NifD, NifK, NifE, NifN, NifEN, NifB, NifNB, NifX, NifV, NifU, NifS, NifW, NifZ, NifT, NifY, NifQ, NifM, NifP, NifO, NifA, NifL	NifXa, NifJ
Cylindrospermum stagnale PCC 7417	GCF_000317535.1_ASM31753v1	91.6667	93.3333	93.3333	93.3333	NifH, NifK, NifE, NifN, NifEN, NifB, NifNB, NifX, NifV, NifU, NifS, NifW, NifZ, NifT, NifY, NifQ, NifM, NifP, NifO, NifJ, NifA, NifL	NifD, NifXa
Dechloromonas aromatica RCB	GCF_000012425.1_ASM1242v1	83.3333	81.8182	100	90	NifH, NifD, NifK, NifE, NifN, NifEN, NifB, NifNB, NifXa, NifV, NifU, NifS, NifW, NifZ, NifT, NifY, NifP, NifO, NifJ, NifA	NifX, NifQ, NifM, NifL
Dechloromonas sp. HYN0024	GCF_003441615.1_ASM344161v1	83.3333	81.8182	100	90	NifH, NifD, NifK, NifE, NifN, NifEN, NifB, NifNB, NifXa, NifV, NifU, NifS, NifW, NifZ, NifT, NifY, NifP, NifO, NifJ, NifA	NifX, NifQ, NifM, NifL
Defluviicoccus sp. isolate SSA4	GCF_013414705.1_ASM1341470v1	66.6667	69.2308	69.2308	69.2308	NifH, NifD, NifK, NifE, NifB, NifNB, NifX, NifXa, NifV, NifW, NifZ, NifY, NifQ, NifO, NifA, NifL	NifN, NifEN, NifU, NifS, NifT, NifM, NifP, NifJ
Defluviicoccus vanus strain Ben 114	GCF_014672695.1_ASM1467269v1	70.8333	61.5385	80	69.5652	NifH, NifD, NifK, NifE, NifB, NifNB, NifXa, NifV, NifU, NifZ, NifT, NifY, NifQ, NifM, NifO, NifA, NifL	NifN, NifEN, NifX, NifS, NifW, NifP, NifJ
Defluviimonas alba cai42	GCF_001620265.1_ASM162026v1	83.3333	76.4706	100	86.6667	NifH, NifD, NifK, NifE, NifN, NifEN, NifB, NifNB, NifXa, NifV, NifU, NifS, NifZ, NifT, NifY, NifQ, NifM, NifO, NifJ, NifL	NifX, NifW, NifP, NifA
Dehalobacter sp CF	GCF_000305815.1_ASM30581v1	83.3333	62.5	83.3333	71.4286	NifH, NifD, NifN, NifEN, NifB, NifNB, NifXa, NifV, NifU, NifS, NifW, NifZ, NifT, NifY, NifQ, NifM, NifP, NifO, NifA, NifL	NifK, NifE, NifX, NifJ
Dehalobacter sp. DCA	GCF_000305775.1_ASM30577v1	79.1667	57.1429	66.6667	61.5385	NifH, NifD, NifN, NifEN, NifB, NifNB, NifXa, NifU, NifS, NifW, NifZ, NifT, NifY, NifQ, NifM, NifP, NifO, NifA, NifL	NifK, NifE, NifX, NifV, NifJ
Dehalococcoides mccartyi 195	GCF_000011905.1_ASM1190v1	91.6667	85.7143	85.7143	85.7143	NifH, NifD, NifK, NifE, NifN, NifEN, NifB, NifNB, NifXa, NifV, NifU, NifS, NifW, NifZ, NifT, NifY, NifQ, NifM, NifO, NifJ, NifA, NifL	NifX, NifP
Dehalococcoides mccartyi CG4	GCF_000830905.1_ASM83090v1	91.6667	85.7143	85.7143	85.7143	NifH, NifD, NifK, NifE, NifN, NifEN, NifB, NifNB, NifXa, NifV, NifU, NifS, NifW, NifZ, NifT, NifY, NifQ, NifM, NifO, NifJ, NifA, NifL	NifX, NifP
Dehalogenimonas sp WBC-2	GCF_001005265.1_ASM100526v1	79.1667	57.1429	66.6667	61.5385	NifH, NifD, NifK, NifN, NifEN, NifNB, NifX, NifXa, NifU, NifW, NifZ, NifT, NifY, NifQ, NifM, NifO, NifJ, NifA, NifL	NifE, NifB, NifV, NifS, NifP
Denitrovibrio acetiphilus DSM 12809	GCF_000025725.1_ASM2572v1	66.6667	53.3333	88.8889	66.6667	NifH, NifD, NifE, NifN, NifEN, NifB, NifNB, NifV, NifW, NifT, NifY, NifQ, NifM, NifO, NifJ, NifL	NifK, NifX, NifXa, NifU, NifS, NifZ, NifP, NifA
Desulfatibacillum aliphaticivorans AK-01	GCF_000021905.1_ASM2190v1	70.8333	87.5	53.8462	66.6667	NifH, NifD, NifK, NifE, NifEN, NifB, NifNB, NifV, NifW, NifZ, NifT, NifQ, NifM, NifP, NifO, NifA, NifL	NifN, NifX, NifXa, NifU, NifS, NifY, NifJ
Desulfitobacterium hafniense DCB-2	GCF_000021925.1_ASM2192v1	70.8333	87.5	53.8462	66.6667	NifH, NifD, NifK, NifE, NifN, NifEN, NifNB, NifX, NifV, NifU, NifT, NifY, NifQ, NifM, NifO, NifA, NifL	NifB, NifXa, NifS, NifW, NifZ, NifP, NifJ
Desulfitobacterium hafniense Y51	GCF_000010045.1_ASM1004v1	62.5	87.5	46.6667	60.8696	NifH, NifD, NifE, NifN, NifEN, NifB, NifNB, NifX, NifV, NifU, NifY, NifQ, NifM, NifO, NifL	NifK, NifXa, NifS, NifW, NifZ, NifT, NifP, NifJ, NifA
Desulfobacca acetoxidans DSM 11109	GCF_000195295.1_ASM19529v1	87.5	100	66.6667	80	NifH, NifD, NifK, NifE, NifN, NifEN, NifB, NifNB, NifX, NifV, NifU, NifS, NifW, NifZ, NifY, NifQ, NifM, NifP, NifO, NifJ, NifL	NifXa, NifT, NifA
Desulfobacterium autotrophicum HRM2	GCF_000020365.1_ASM2036v1	79.1667	60	85.7143	70.5882	NifH, NifD, NifN, NifEN, NifB, NifNB, NifX, NifXa, NifV, NifU, NifW, NifZ, NifY, NifQ, NifM, NifP, NifO, NifJ, NifL	NifK, NifE, NifS, NifT, NifA
Desulfobulbus propionicus DSM 2032	GCF_000186885.1_ASM18688v1	87.5	100	72.7273	84.2105	NifH, NifD, NifK, NifE, NifN, NifEN, NifB, NifNB, NifX, NifXa, NifV, NifU, NifS, NifW, NifZ, NifY, NifQ, NifM, NifP, NifO, NifL	NifT, NifJ, NifA
Desulfocapsa sulfexigens DSM 10523	GCF_000341395.1_ASM34139v1	75	77.7778	63.6364	70	NifH, NifD, NifK, NifE, NifN, NifEN, NifB, NifNB, NifX, NifW, NifZ, NifT, NifY, NifQ, NifP, NifO, NifA, NifL	NifXa, NifV, NifU, NifS, NifM, NifJ
Desulfocurvibacter africanus subsp africanus str Walvis Bay	GCF_000212675.2_ASM21267v2	87.5	88.8889	80	84.2105	NifH, NifD, NifK, NifE, NifN, NifEN, NifB, NifNB, NifX, NifXa, NifV, NifU, NifS, NifW, NifZ, NifT, NifY, NifQ, NifM, NifO, NifL	NifP, NifJ, NifA
Desulfomicrobium baculatum DSM 4028	GCF_000023225.1_ASM2322v1	70.8333	60	66.6667	63.1579	NifH, NifD, NifK, NifN, NifEN, NifB, NifNB, NifX, NifXa, NifW, NifZ, NifY, NifQ, NifM, NifP, NifO, NifL	NifE, NifV, NifU, NifS, NifT, NifJ, NifA
Desulfomonile tiedjei DSM 6799	GCF_000266945.1_ASM26694v1	66.6667	57.1429	44.4444	50	NifH, NifE, NifN, NifEN, NifNB, NifV, NifW, NifT, NifY, NifQ, NifM, NifP, NifO, NifJ, NifA, NifL	NifD, NifK, NifB, NifX, NifXa, NifU, NifS, NifZ
Desulfosarcina alkanivorans PL12	GCF_009688945.1_ASM968894v1	83.3333	87.5	70	77.7778	NifH, NifD, NifK, NifE, NifN, NifEN, NifNB, NifX, NifXa, NifV, NifW, NifZ, NifT, NifY, NifQ, NifM, NifP, NifO, NifA, NifL	NifB, NifU, NifS, NifJ
Desulfosarcina ovata subsp ovata oXyS1	GCF_009689005.1_ASM968900v1	75	85.7143	54.5455	66.6667	NifH, NifD, NifK, NifE, NifN, NifEN, NifNB, NifX, NifXa, NifV, NifT, NifY, NifQ, NifM, NifP, NifO, NifA, NifL	NifB, NifU, NifS, NifW, NifZ, NifJ
Desulfosporosinus acidiphilus SJ4	GCF_000255115.3_ASM25511v3	75	87.5	58.3333	70	NifH, NifD, NifK, NifE, NifN, NifEN, NifNB, NifX, NifV, NifU, NifW, NifZ, NifY, NifQ, NifM, NifO, NifA, NifL	NifB, NifXa, NifS, NifT, NifP, NifJ
Desulfosporosinus meridiei DSM 13257	GCF_000231385.3_ASM23138v3	70.8333	62.5	55.5556	58.8235	NifH, NifD, NifE, NifN, NifEN, NifNB, NifXa, NifV, NifU, NifW, NifT, NifY, NifQ, NifM, NifO, NifA, NifL	NifK, NifB, NifX, NifS, NifZ, NifP, NifJ
Desulfosporosinus orientis DSM 765	GCF_000235605.1_ASM23560v1	66.6667	87.5	50	63.6364	NifH, NifD, NifK, NifE, NifN, NifEN, NifNB, NifX, NifV, NifU, NifY, NifQ, NifM, NifO, NifA, NifL	NifB, NifXa, NifS, NifW, NifZ, NifT, NifP, NifJ
Desulfotomaculum acetoxidans DSM 771	GCF_000024205.1_ASM2420v1	70.8333	71.4286	50	58.8235	NifH, NifK, NifE, NifN, NifEN, NifNB, NifXa, NifV, NifU, NifW, NifZ, NifT, NifY, NifQ, NifO, NifA, NifL	NifD, NifB, NifX, NifS, NifM, NifP, NifJ
Desulfotomaculum gibsoniae DSM 7213	GCF_000233715.3_ASM23371v3	83.3333	100	63.6364	77.7778	NifH, NifD, NifK, NifE, NifN, NifEN, NifB, NifNB, NifX, NifV, NifU, NifW, NifZ, NifY, NifQ, NifM, NifO, NifJ, NifA, NifL	NifXa, NifS, NifT, NifP
Desulfotomaculum nigrificans CO-1-SRB	GCF_000214435.1_ASM21443v1	83.3333	85.7143	66.6667	75	NifH, NifD, NifK, NifE, NifEN, NifNB, NifX, NifXa, NifV, NifU, NifW, NifZ, NifT, NifY, NifQ, NifM, NifO, NifJ, NifA, NifL	NifN, NifB, NifS, NifP
Desulfotomaculum reducens MI-1	GCF_000016165.1_ASM1616v1	83.3333	75	75	75	NifH, NifD, NifK, NifN, NifEN, NifNB, NifX, NifXa, NifV, NifU, NifW, NifZ, NifT, NifY, NifQ, NifM, NifO, NifJ, NifA, NifL	NifE, NifB, NifS, NifP
Desulfotomaculum ruminis DSM 2154	GCF_000215085.1_ASM21508v1	83.3333	77.7778	77.7778	77.7778	NifH, NifD, NifK, NifE, NifN, NifEN, NifNB, NifX, NifXa, NifV, NifU, NifW, NifZ, NifT, NifY, NifQ, NifM, NifO, NifJ, NifL	NifB, NifS, NifP, NifA
Desulfovibrio desulfuricans ND132	GCF_000189295.2_ASM18929v2	79.1667	87.5	63.6364	73.6842	NifH, NifD, NifK, NifE, NifN, NifEN, NifB, NifNB, NifX, NifXa, NifW, NifT, NifY, NifQ, NifM, NifP, NifO, NifA, NifL	NifV, NifU, NifS, NifZ, NifJ
Desulfovibrio gigas DSM 1382 = ATCC 19364	GCF_000468495.1_ASM46849v1	91.6667	100	75	85.7143	NifH, NifD, NifK, NifE, NifN, NifEN, NifB, NifNB, NifX, NifXa, NifV, NifU, NifS, NifW, NifZ, NifT, NifY, NifQ, NifM, NifP, NifO, NifL	NifJ, NifA
Desulfovibrio magneticus RS-1	GCF_000010665.1_ASM1066v1	79.1667	87.5	63.6364	73.6842	NifH, NifD, NifE, NifN, NifEN, NifB, NifNB, NifX, NifXa, NifV, NifU, NifW, NifZ, NifT, NifY, NifP, NifO, NifA, NifL	NifK, NifS, NifQ, NifM, NifJ
Desulfovibrio salexigens DSM 2638	GCF_000023445.1_ASM2344v1	75	85.7143	54.5455	66.6667	NifH, NifD, NifK, NifE, NifN, NifEN, NifB, NifNB, NifXa, NifW, NifZ, NifT, NifY, NifQ, NifM, NifP, NifO, NifL	NifX, NifV, NifU, NifS, NifJ, NifA
Desulfovibrio vulgaris DP4	GCF_000015485.1_ASM1548v1	75	58.3333	87.5	70	NifH, NifD, NifE, NifN, NifEN, NifNB, NifXa, NifU, NifS, NifW, NifZ, NifT, NifY, NifQ, NifM, NifO, NifA, NifL	NifK, NifB, NifX, NifV, NifP, NifJ
Desulfovibrio vulgaris RCH1	GCF_000166115.1_ASM16611v1	66.6667	57.1429	44.4444	50	NifH, NifD, NifE, NifN, NifEN, NifNB, NifX, NifW, NifZ, NifT, NifY, NifQ, NifM, NifP, NifO, NifL	NifK, NifB, NifXa, NifV, NifU, NifS, NifJ, NifA
Desulfovibrio vulgaris str Hildenborough	GCF_000195755.1_ASM19575v1	79.1667	83.3333	55.5556	66.6667	NifH, NifD, NifE, NifN, NifEN, NifB, NifNB, NifX, NifV, NifS, NifW, NifZ, NifT, NifY, NifQ, NifM, NifP, NifO, NifL	NifK, NifXa, NifU, NifJ, NifA
Desulfovibrio vulgaris str Miyazaki F	GCF_000021385.1_ASM2138v1	70.8333	77.7778	58.3333	66.6667	NifH, NifD, NifK, NifE, NifN, NifEN, NifB, NifNB, NifXa, NifW, NifY, NifQ, NifM, NifP, NifO, NifA, NifL	NifX, NifV, NifU, NifS, NifZ, NifT, NifJ
Desulfurispirillum indicum S5	GCF_000177635.2_ASM17763v2	91.6667	85.7143	100	92.3077	NifH, NifD, NifK, NifN, NifEN, NifB, NifNB, NifX, NifXa, NifV, NifU, NifS, NifW, NifT, NifY, NifQ, NifM, NifP, NifO, NifJ, NifA, NifL	NifE, NifZ
Desulfurivibrio alkaliphilus AHT 2	GCF_000092205.1_ASM9220v1	91.6667	90	90	90	NifH, NifD, NifK, NifE, NifN, NifEN, NifB, NifNB, NifX, NifXa, NifU, NifS, NifW, NifZ, NifT, NifY, NifQ, NifM, NifP, NifO, NifA, NifL	NifV, NifJ
Desulfuromonas soudanensis WTL	GCF_001278055.1_ASM127805v1	75	63.6364	77.7778	70	NifH, NifD, NifE, NifN, NifEN, NifNB, NifX, NifXa, NifV, NifS, NifW, NifZ, NifT, NifY, NifM, NifO, NifA, NifL	NifK, NifB, NifU, NifQ, NifP, NifJ
Desulfuromonas sp. DDH964	GCF_001611275.1_ASM161127v1	66.6667	58.3333	70	63.6364	NifH, NifD, NifN, NifEN, NifB, NifNB, NifX, NifXa, NifS, NifW, NifT, NifY, NifM, NifP, NifO, NifL	NifK, NifE, NifV, NifU, NifZ, NifQ, NifJ, NifA
Dickeya dadantii 3937	GCF_000147055.1_ASM14705v1	91.6667	94.7368	94.7368	94.7368	NifH, NifD, NifK, NifE, NifN, NifEN, NifB, NifNB, NifX, NifV, NifU, NifW, NifZ, NifT, NifY, NifQ, NifM, NifP, NifO, NifJ, NifA, NifL	NifXa, NifS
Dickeya dadantii strain DSM 18020	GCF_003049785.1_ASM304978v1	100	100	100	100	NifH, NifD, NifK, NifE, NifN, NifEN, NifB, NifNB, NifX, NifXa, NifV, NifU, NifS, NifW, NifZ, NifT, NifY, NifQ, NifM, NifP, NifO, NifJ, NifA, NifL	None
Dickeya dianthicola RNS04_9	GCF_002706485.1_ASM270648v1	100	100	100	100	NifH, NifD, NifK, NifE, NifN, NifEN, NifB, NifNB, NifX, NifXa, NifV, NifU, NifS, NifW, NifZ, NifT, NifY, NifQ, NifM, NifP, NifO, NifJ, NifA, NifL	None
Dickeya fangzhongdai ND14b	GCF_000758345.1_ASM75834v1	95.8333	94.7368	100	97.2973	NifH, NifD, NifK, NifE, NifN, NifEN, NifB, NifNB, NifX, NifXa, NifV, NifU, NifS, NifW, NifZ, NifT, NifY, NifQ, NifM, NifP, NifO, NifJ, NifL	NifA
Dickeya paradisiaca Ech703	GCF_000023545.1_ASM2354v1	91.6667	89.4737	100	94.4444	NifH, NifD, NifK, NifE, NifN, NifEN, NifB, NifNB, NifX, NifXa, NifU, NifS, NifW, NifZ, NifT, NifY, NifQ, NifM, NifP, NifO, NifJ, NifA	NifV, NifL
Dickeya solani D s0432-1	GCF_002846975.1_ASM284697v1	100	100	100	100	NifH, NifD, NifK, NifE, NifN, NifEN, NifB, NifNB, NifX, NifXa, NifV, NifU, NifS, NifW, NifZ, NifT, NifY, NifQ, NifM, NifP, NifO, NifJ, NifA, NifL	None
Dickeya solani IPO 2222	GCF_001644705.1_ASM164470v1	91.6667	100	89.4737	94.4444	NifH, NifD, NifK, NifE, NifN, NifEN, NifB, NifNB, NifX, NifXa, NifU, NifS, NifW, NifZ, NifY, NifQ, NifM, NifP, NifO, NifJ, NifA, NifL	NifV, NifT
Dickeya solani PPO 9019	GCF_002846995.1_ASM284699v1	100	100	100	100	NifH, NifD, NifK, NifE, NifN, NifEN, NifB, NifNB, NifX, NifXa, NifV, NifU, NifS, NifW, NifZ, NifT, NifY, NifQ, NifM, NifP, NifO, NifJ, NifA, NifL	None
Dickeya solani RNS 08_23_3_1_A	GCF_000511285.2_ASM51128v2	100	100	100	100	NifH, NifD, NifK, NifE, NifN, NifEN, NifB, NifNB, NifX, NifXa, NifV, NifU, NifS, NifW, NifZ, NifT, NifY, NifQ, NifM, NifP, NifO, NifJ, NifA, NifL	None
Dissulfurispira thermophila T55J	GCA 014701235.1_ASM1470123v1	79.1667	71.4286	62.5	66.6667	NifH, NifD, NifK, NifE, NifN, NifEN, NifB, NifNB, NifU, NifW, NifT, NifY, NifQ, NifM, NifP, NifO, NifJ, NifA, NifL	NifX, NifXa, NifV, NifS, NifZ
Dolichospermum compactum NIES-806	GCF_002368115.1_ASM236811v1	91.6667	93.3333	93.3333	93.3333	NifD, NifK, NifE, NifN, NifEN, NifB, NifNB, NifX, NifXa, NifV, NifU, NifS, NifW, NifZ, NifT, NifY, NifQ, NifM, NifP, NifO, NifA, NifL	NifH, NifJ
Dolichospermum flos-aquae CCAP 1403 F13	GCF_012516395.1_ASM1251639v1	87.5	92.8571	86.6667	89.6552	NifD, NifK, NifE, NifN, NifEN, NifB, NifNB, NifX, NifV, NifU, NifS, NifW, NifZ, NifT, NifY, NifQ, NifM, NifP, NifO, NifA, NifL	NifH, NifXa, NifJ
Dolichospermum sp. UKL201	GCF_017346795.1_ASM1734679v1	87.5	92.8571	86.6667	89.6552	NifD, NifK, NifE, NifN, NifEN, NifB, NifNB, NifX, NifV, NifU, NifS, NifW, NifZ, NifT, NifY, NifQ, NifM, NifP, NifO, NifA, NifL	NifH, NifXa, NifJ
Draconibacterium sp M1	GCF_010448835.1_ASM1044883v1	75	55.5556	71.4286	62.5	NifH, NifD, NifK, NifE, NifN, NifEN, NifNB, NifXa, NifU, NifS, NifW, NifT, NifY, NifQ, NifM, NifP, NifO, NifL	NifB, NifX, NifV, NifZ, NifJ, NifA
Dysgonomonas capnocytophagoides DSM 22835	GCF_000426485.1_ASM42648v1	83.3333	66.6667	85.7143	75	NifH, NifD, NifE, NifN, NifEN, NifB, NifNB, NifXa, NifV, NifU, NifS, NifW, NifZ, NifT, NifY, NifQ, NifM, NifP, NifO, NifL	NifK, NifX, NifJ, NifA
Ectothiorhodospira sp BSL-9	GCF_001632845.1_ASM163284v1	66.6667	61.9048	100	76.4706	NifH, NifD, NifK, NifE, NifN, NifEN, NifB, NifNB, NifXa, NifV, NifU, NifW, NifT, NifY, NifP, NifO	NifX, NifS, NifZ, NifQ, NifM, NifJ, NifA, NifL
Ensifer sojae CCBAU 05684	GCF_002288525.1_ASM228852v1	95.8333	100	93.3333	96.5517	NifH, NifD, NifK, NifE, NifN, NifEN, NifB, NifNB, NifX, NifXa, NifV, NifU, NifS, NifW, NifZ, NifT, NifY, NifQ, NifP, NifO, NifJ, NifA, NifL	NifM
Enterobacter sp FY-07	GCF_001582075.1_ASM158207v1	95.8333	94.7368	100	97.2973	NifH, NifD, NifK, NifE, NifN, NifEN, NifB, NifNB, NifX, NifXa, NifV, NifU, NifS, NifW, NifZ, NifT, NifY, NifQ, NifP, NifO, NifJ, NifA, NifL	NifM
Enterobacter sp R4-368	GCF_000410515.1_ASM41051v1	87.5	89.4737	94.4444	91.8919	NifH, NifD, NifK, NifE, NifN, NifEN, NifB, NifNB, NifX, NifV, NifU, NifW, NifZ, NifT, NifY, NifQ, NifM, NifP, NifO, NifJ, NifL	NifXa, NifS, NifA
Enterobacteriaceae bacterium ENNIH1	GCF_002903065.1_ASM290306v1	95.8333	100	94.7368	97.2973	NifH, NifD, NifK, NifE, NifN, NifEN, NifB, NifNB, NifX, NifXa, NifV, NifU, NifS, NifW, NifZ, NifT, NifY, NifQ, NifM, NifP, NifO, NifA, NifL	NifJ
Ethanoligenens harbinense strain W1	GCF_005222505.1_ASM522250v1	70.8333	42.8571	50	46.1538	NifH, NifK, NifE, NifN, NifEN, NifB, NifXa, NifU, NifW, NifZ, NifT, NifY, NifQ, NifM, NifO, NifA, NifL	NifD, NifNB, NifX, NifV, NifS, NifP, NifJ
Euhalothece natronophila Z-M001	GCF_007904085.1_ASM790408v1	95.8333	92.8571	100	96.2963	NifH, NifD, NifK, NifE, NifN, NifEN, NifB, NifNB, NifX, NifXa, NifV, NifU, NifS, NifZ, NifT, NifY, NifQ, NifM, NifP, NifO, NifJ, NifA, NifL	NifW
Fischerella sp NIES-3754	GCF_001548455.1_ASM154845v1	91.6667	100	88.2353	93.75	NifH, NifD, NifK, NifE, NifN, NifEN, NifB, NifNB, NifX, NifV, NifU, NifS, NifW, NifZ, NifT, NifY, NifQ, NifM, NifP, NifJ, NifA, NifL	NifXa, NifO
Frankia alni ACN14a	GCF_000058485.1_ASM5848v1	79.1667	69.2308	90	78.2609	NifH, NifD, NifK, NifE, NifN, NifEN, NifB, NifNB, NifV, NifS, NifZ, NifT, NifY, NifQ, NifM, NifP, NifO, NifA, NifL	NifX, NifXa, NifU, NifW, NifJ
Frankia casuarinae CcI3	GCF_000013345.1_ASM1334v1	83.3333	83.3333	83.3333	83.3333	NifH, NifD, NifK, NifE, NifN, NifEN, NifB, NifNB, NifX, NifV, NifU, NifS, NifZ, NifY, NifQ, NifM, NifP, NifO, NifA, NifL	NifXa, NifW, NifT, NifJ
Frankia sp EAN1pec	GCF_000018005.1_ASM1800v1	83.3333	81.8182	81.8182	81.8182	NifH, NifD, NifK, NifE, NifN, NifEN, NifB, NifNB, NifX, NifV, NifU, NifS, NifT, NifY, NifM, NifP, NifO, NifJ, NifA, NifL	NifXa, NifW, NifZ, NifQ
Frankia symbiont of Datisca glomerata	GCF_000177615.2_ASM17761v2	91.6667	81.8182	100	90	NifH, NifD, NifK, NifE, NifN, NifEN, NifB, NifNB, NifX, NifXa, NifV, NifU, NifS, NifT, NifY, NifQ, NifM, NifP, NifO, NifJ, NifA, NifL	NifW, NifZ
Fremyella [Microchaete] diplosiphon NIES-3275	GCF_002368275.1_ASM236827v1	91.6667	93.75	93.75	93.75	NifH, NifK, NifE, NifN, NifEN, NifB, NifNB, NifX, NifXa, NifV, NifU, NifS, NifW, NifZ, NifT, NifY, NifQ, NifM, NifP, NifJ, NifA, NifL	NifD, NifO
Geobacter bemidjiensis Bem	GCF_000020725.1_ASM2072v1	95.8333	85.7143	100	92.3077	NifH, NifD, NifK, NifE, NifN, NifEN, NifB, NifNB, NifX, NifXa, NifU, NifS, NifW, NifZ, NifT, NifY, NifQ, NifM, NifP, NifO, NifJ, NifA, NifL	NifV
Geobacter daltonii FRC-32	GCF_000022265.1_ASM2226v1	83.3333	100	63.6364	77.7778	NifH, NifD, NifK, NifE, NifN, NifEN, NifB, NifNB, NifX, NifXa, NifV, NifW, NifZ, NifT, NifY, NifQ, NifM, NifO, NifA, NifL	NifU, NifS, NifP, NifJ
Geobacter lovleyi SZ	GCF_000020385.1_ASM2038v1	62.5	85.7143	42.8571	57.1429	NifH, NifD, NifK, NifE, NifEN, NifNB, NifX, NifV, NifW, NifZ, NifY, NifQ, NifO, NifA, NifL	NifN, NifB, NifXa, NifU, NifS, NifT, NifM, NifP, NifJ
Geobacter metallireducens GS-15	GCF_000012925.1_ASM1292v1	66.6667	100	42.8571	60	NifH, NifD, NifK, NifE, NifEN, NifB, NifNB, NifX, NifXa, NifW, NifT, NifQ, NifM, NifO, NifA, NifL	NifN, NifV, NifU, NifS, NifZ, NifY, NifP, NifJ
Geobacter pickeringii G13	GCF_000817955.1_ASM81795v1	75	100	50	66.6667	NifH, NifD, NifK, NifE, NifEN, NifB, NifNB, NifX, NifXa, NifV, NifW, NifZ, NifY, NifQ, NifM, NifO, NifA, NifL	NifN, NifU, NifS, NifT, NifP, NifJ
Geobacter sp M18	GCF_000175115.2_ASM17511v2	66.6667	85.7143	46.1538	60	NifH, NifD, NifK, NifE, NifEN, NifNB, NifX, NifV, NifZ, NifT, NifY, NifQ, NifM, NifO, NifA, NifL	NifN, NifB, NifXa, NifU, NifS, NifW, NifP, NifJ
Geobacter sp M21	GCF_000023645.1_ASM2364v1	70.8333	85.7143	50	63.1579	NifH, NifD, NifK, NifE, NifN, NifEN, NifNB, NifX, NifXa, NifV, NifZ, NifT, NifY, NifM, NifO, NifA, NifL	NifB, NifU, NifS, NifW, NifQ, NifP, NifJ
Geobacter sulfurreducens KN400	GCF_000210155.1_ASM21015v1	66.6667	100	42.8571	60	NifH, NifD, NifK, NifE, NifN, NifEN, NifB, NifNB, NifX, NifXa, NifW, NifT, NifY, NifQ, NifO, NifL	NifV, NifU, NifS, NifZ, NifM, NifP, NifJ, NifA
Geobacter sulfurreducens PCA	GCF_000007985.2_ASM798v2	66.6667	100	42.8571	60	NifH, NifD, NifK, NifE, NifN, NifEN, NifB, NifNB, NifX, NifXa, NifW, NifT, NifY, NifQ, NifO, NifL	NifV, NifU, NifS, NifZ, NifM, NifP, NifJ, NifA
Geobacter uraniireducens Rf4	GCF_000016745.1_ASM1674v1	87.5	100	72.7273	84.2105	NifH, NifD, NifK, NifE, NifN, NifEN, NifB, NifNB, NifX, NifV, NifU, NifS, NifW, NifZ, NifT, NifY, NifQ, NifM, NifO, NifA, NifL	NifXa, NifP, NifJ
Geosporobacter ferrireducens IRF9	GCF_001750685.1_ASM175068v1	58.3333	85.7143	40	54.5455	NifH, NifD, NifK, NifE, NifN, NifEN, NifB, NifNB, NifU, NifY, NifQ, NifM, NifO, NifL	NifX, NifXa, NifV, NifS, NifW, NifZ, NifT, NifP, NifJ, NifA
Gloeothece citriformis PCC 7424	GCF_000021825.1_ASM2182v1	91.6667	93.3333	93.3333	93.3333	NifH, NifD, NifK, NifE, NifN, NifEN, NifB, NifNB, NifX, NifXa, NifV, NifU, NifS, NifZ, NifT, NifY, NifQ, NifM, NifP, NifO, NifA, NifL	NifW, NifJ
Gloeothece verrucosa PCC 7822	GCF_000147335.1_ASM14733v1	87.5	92.8571	86.6667	89.6552	NifH, NifD, NifK, NifE, NifN, NifEN, NifB, NifNB, NifX, NifV, NifU, NifS, NifZ, NifT, NifY, NifQ, NifM, NifP, NifO, NifA, NifL	NifXa, NifW, NifJ
Gluconacetobacter diazotrophicus PA1 5	GCF_000067045.1_ASM6704v1	95.8333	100	94.1176	96.9697	NifH, NifD, NifK, NifE, NifN, NifEN, NifB, NifNB, NifX, NifXa, NifV, NifU, NifS, NifW, NifZ, NifT, NifY, NifQ, NifP, NifO, NifJ, NifA, NifL	NifM
Gluconacetobacter diazotrophicus PA1 5 2014	GCF_000021325.1_ASM2132v1	100	100	100	100	NifH, NifD, NifK, NifE, NifN, NifEN, NifB, NifNB, NifX, NifXa, NifV, NifU, NifS, NifW, NifZ, NifT, NifY, NifQ, NifM, NifP, NifO, NifJ, NifA, NifL	None
Gynuella sunshinyii YC6258	GCF_000940805.1_ASM94080v1	54.1667	52.381	91.6667	66.6667	NifH, NifD, NifK, NifE, NifN, NifEN, NifNB, NifXa, NifV, NifU, NifT, NifY, NifP	NifB, NifX, NifS, NifW, NifZ, NifQ, NifM, NifO, NifJ, NifA, NifL
Halorhodospira halochloris DSM 1059	GCF_002356555.2_HH1059_assembly_1.0	75	69.2308	81.8182	75	NifH, NifD, NifK, NifN, NifEN, NifB, NifNB, NifXa, NifV, NifU, NifZ, NifT, NifY, NifP, NifO, NifJ, NifA, NifL	NifE, NifX, NifS, NifW, NifQ, NifM
Halorhodospira halophila SL1	GCF_000015585.1_ASM1558v1	75	76.9231	76.9231	76.9231	NifH, NifD, NifK, NifE, NifN, NifEN, NifB, NifNB, NifXa, NifV, NifU, NifS, NifQ, NifM, NifO, NifJ, NifA, NifL	NifX, NifW, NifZ, NifT, NifY, NifP
Halothece sp PCC 7418	GCF_000317635.1_ASM31763v1	87.5	93.3333	87.5	90.3226	NifH, NifD, NifK, NifE, NifN, NifEN, NifB, NifNB, NifX, NifXa, NifV, NifU, NifS, NifZ, NifT, NifY, NifQ, NifM, NifP, NifO, NifL	NifW, NifJ, NifA
Halothiobacillus sp LS2	GCF_001663815.1_ASM166381v1	87.5	82.3529	100	90.3226	NifH, NifD, NifK, NifN, NifEN, NifB, NifNB, NifX, NifXa, NifV, NifU, NifS, NifZ, NifT, NifY, NifM, NifP, NifO, NifJ, NifA, NifL	NifE, NifW, NifQ
Hartmannibacter diazotrophicus E19T	GCF_900231165.1_HDIA1	95.8333	94.1176	100	96.9697	NifH, NifD, NifK, NifE, NifN, NifEN, NifB, NifNB, NifX, NifXa, NifV, NifU, NifW, NifZ, NifT, NifY, NifQ, NifM, NifP, NifO, NifJ, NifA, NifL	NifS
Heliobacterium modesticaldum Ice1	GCF_000019165.1_ASM1916v1	87.5	100	72.7273	84.2105	NifH, NifD, NifK, NifE, NifN, NifEN, NifB, NifNB, NifX, NifXa, NifV, NifU, NifW, NifZ, NifT, NifY, NifQ, NifM, NifO, NifA, NifL	NifS, NifP, NifJ
Herbaspirillum rubrisubalbicans M1	GCF_001483945.1_ASM148394v1	83.3333	81.25	92.8571	86.6667	NifH, NifD, NifK, NifE, NifN, NifEN, NifNB, NifX, NifXa, NifV, NifU, NifS, NifW, NifT, NifY, NifP, NifO, NifJ, NifA, NifL	NifB, NifZ, NifQ, NifM
Herbaspirillum seropedicae SmR1	GCF_000143225.1_ASM14322v1	87.5	86.6667	92.8571	89.6552	NifH, NifD, NifK, NifE, NifN, NifEN, NifNB, NifX, NifXa, NifV, NifU, NifS, NifW, NifZ, NifT, NifY, NifM, NifO, NifJ, NifA, NifL	NifB, NifQ, NifP
Herbaspirillum seropedicae strain Z67	GCF_001040945.1_ASM104094v1	83.3333	80	92.3077	85.7143	NifH, NifD, NifK, NifE, NifN, NifEN, NifB, NifNB, NifX, NifXa, NifV, NifU, NifW, NifZ, NifT, NifY, NifM, NifO, NifJ, NifL	NifS, NifQ, NifP, NifA
Hydrogenobacter thermophilus TK-6 2010	GCF_000010785.1_ASM1078v1	62.5	35.7143	100	52.6316	NifH, NifE, NifN, NifEN, NifNB, NifU, NifS, NifW, NifY, NifQ, NifM, NifP, NifO, NifJ, NifL	NifD, NifK, NifB, NifX, NifXa, NifV, NifZ, NifT, NifA
Hydrogenobacter thermophilus TK-6 2011	GCF_000164905.1_ASM16490v1	66.6667	38.4615	100	55.5556	NifH, NifE, NifN, NifEN, NifNB, NifXa, NifU, NifS, NifW, NifY, NifQ, NifM, NifP, NifO, NifJ, NifL	NifD, NifK, NifB, NifX, NifV, NifZ, NifT, NifA
Hyphomicrobium sp. MC1	GCF_000253295.1_ASM25329v1	87.5	88.2353	93.75	90.9091	NifH, NifD, NifK, NifE, NifN, NifEN, NifB, NifNB, NifX, NifXa, NifV, NifS, NifW, NifZ, NifT, NifY, NifP, NifO, NifJ, NifA, NifL	NifU, NifQ, NifM
Ilyobacter polytropus DSM 2926	GCF_000165505.1_ASM16550v1	87.5	87.5	77.7778	82.3529	NifH, NifD, NifK, NifE, NifN, NifEN, NifB, NifNB, NifXa, NifV, NifU, NifS, NifW, NifZ, NifT, NifY, NifQ, NifM, NifO, NifA, NifL	NifX, NifP, NifJ
Klebsiella michiganensis AR375	GCF_003074075.1_ASM307407v1	95.8333	94.7368	100	97.2973	NifH, NifD, NifK, NifE, NifN, NifEN, NifB, NifNB, NifX, NifXa, NifV, NifU, NifS, NifW, NifZ, NifT, NifY, NifQ, NifM, NifP, NifO, NifA, NifL	NifJ
Klebsiella michiganensis E718	GCF_000276705.2_ASM27670v2	100	100	100	100	NifH, NifD, NifK, NifE, NifN, NifEN, NifB, NifNB, NifX, NifXa, NifV, NifU, NifS, NifW, NifZ, NifT, NifY, NifQ, NifM, NifP, NifO, NifJ, NifA, NifL	None
Klebsiella michiganensis HKOPL1	GCF_000632415.1_ASM63241v1	91.6667	89.4737	100	94.4444	NifH, NifD, NifK, NifE, NifN, NifEN, NifB, NifNB, NifX, NifXa, NifV, NifU, NifS, NifW, NifZ, NifT, NifY, NifM, NifP, NifO, NifJ, NifA	NifQ, NifL
Klebsiella michiganensis K516	GCF_002216835.1_ASM221683v1	100	100	100	100	NifH, NifD, NifK, NifE, NifN, NifEN, NifB, NifNB, NifX, NifXa, NifV, NifU, NifS, NifW, NifZ, NifT, NifY, NifQ, NifM, NifP, NifO, NifJ, NifA, NifL	None
Klebsiella michiganensis K518	GCF_002290285.1_ASM229028v1	100	100	100	100	NifH, NifD, NifK, NifE, NifN, NifEN, NifB, NifNB, NifX, NifXa, NifV, NifU, NifS, NifW, NifZ, NifT, NifY, NifQ, NifM, NifP, NifO, NifJ, NifA, NifL	None
Klebsiella michiganensis KCTC 1686	GCF_000240325.1_ASM24032v1	91.6667	94.7368	94.7368	94.7368	NifH, NifD, NifK, NifE, NifN, NifEN, NifB, NifNB, NifX, NifV, NifU, NifS, NifW, NifZ, NifT, NifY, NifQ, NifM, NifP, NifO, NifJ, NifA	NifXa, NifL
Klebsiella michiganensis M1	GCF_000724525.1_ASM72452v1	91.6667	89.4737	100	94.4444	NifH, NifD, NifK, NifE, NifN, NifEN, NifNB, NifX, NifXa, NifV, NifU, NifS, NifW, NifZ, NifT, NifY, NifQ, NifP, NifO, NifJ, NifA, NifL	NifB, NifM
Klebsiella oxytoca AR_0028	GCF_002947505.1_ASM294750v1	100	100	100	100	NifH, NifD, NifK, NifE, NifN, NifEN, NifB, NifNB, NifX, NifXa, NifV, NifU, NifS, NifW, NifZ, NifT, NifY, NifQ, NifM, NifP, NifO, NifJ, NifA, NifL	None
Klebsiella oxytoca AR_0147	GCF_002072655.1_ASM207265v1	100	100	100	100	NifH, NifD, NifK, NifE, NifN, NifEN, NifB, NifNB, NifX, NifXa, NifV, NifU, NifS, NifW, NifZ, NifT, NifY, NifQ, NifM, NifP, NifO, NifJ, NifA, NifL	None
Klebsiella oxytoca CAV1374	GCF_001022195.1_ASM102219v1	87.5	84.2105	100	91.4286	NifH, NifD, NifK, NifE, NifN, NifEN, NifB, NifNB, NifX, NifXa, NifV, NifU, NifW, NifZ, NifT, NifY, NifQ, NifP, NifO, NifJ, NifL	NifS, NifM, NifA
Klebsiella oxytoca CAV1752	GCF_001970835.1_ASM197083v1	100	100	100	100	NifH, NifD, NifK, NifE, NifN, NifEN, NifB, NifNB, NifX, NifXa, NifV, NifU, NifS, NifW, NifZ, NifT, NifY, NifQ, NifM, NifP, NifO, NifJ, NifA, NifL	None
Klebsiella oxytoca JKo3	GCF_001548355.1_ASM154835v1	91.6667	94.7368	94.7368	94.7368	NifH, NifD, NifK, NifE, NifN, NifEN, NifB, NifNB, NifX, NifV, NifU, NifW, NifZ, NifT, NifY, NifQ, NifM, NifP, NifO, NifJ, NifA, NifL	NifXa, NifS
Klebsiella oxytoca KONIH1	GCF_000714655.1_ASM71465v1	91.6667	89.4737	100	94.4444	NifH, NifD, NifK, NifE, NifN, NifEN, NifB, NifNB, NifX, NifXa, NifV, NifU, NifW, NifZ, NifT, NifY, NifQ, NifM, NifP, NifO, NifJ, NifL	NifS, NifA
Klebsiella oxytoca KONIH2	GCF_002906415.1_ASM290641v1	100	100	100	100	NifH, NifD, NifK, NifE, NifN, NifEN, NifB, NifNB, NifX, NifXa, NifV, NifU, NifS, NifW, NifZ, NifT, NifY, NifQ, NifM, NifP, NifO, NifJ, NifA, NifL	None
Klebsiella oxytoca KONIH4	GCF_002906395.1_ASM290639v1	95.8333	100	95	97.4359	NifH, NifD, NifK, NifE, NifN, NifEN, NifB, NifNB, NifX, NifV, NifU, NifS, NifW, NifZ, NifT, NifY, NifQ, NifM, NifP, NifO, NifJ, NifA, NifL	NifXa
Klebsiella oxytoca KONIH5	GCF_002906435.1_ASM290643v1	95.8333	94.7368	100	97.2973	NifH, NifD, NifK, NifE, NifN, NifEN, NifB, NifNB, NifX, NifXa, NifV, NifU, NifS, NifW, NifZ, NifT, NifY, NifQ, NifM, NifP, NifO, NifJ, NifL	NifA
Klebsiella pneumoniae AR_0142	GCF_003073315.1_ASM307331v1	95.8333	94.7368	100	97.2973	NifH, NifD, NifK, NifE, NifN, NifEN, NifB, NifNB, NifX, NifXa, NifV, NifS, NifW, NifZ, NifT, NifY, NifQ, NifM, NifP, NifO, NifJ, NifA, NifL	NifU
Klebsiella pneumoniae YH43	GCF_001548315.1_ASM154831v1	100	100	100	100	NifH, NifD, NifK, NifE, NifN, NifEN, NifB, NifNB, NifX, NifXa, NifV, NifU, NifS, NifW, NifZ, NifT, NifY, NifQ, NifM, NifP, NifO, NifJ, NifA, NifL	None
Klebsiella quasipneumoniae ATCC 700603	GCF_002953295.1_ASM295329v1	100	100	100	100	NifH, NifD, NifK, NifE, NifN, NifEN, NifB, NifNB, NifX, NifXa, NifV, NifU, NifS, NifW, NifZ, NifT, NifY, NifQ, NifM, NifP, NifO, NifJ, NifA, NifL	None
Klebsiella quasipneumoniae CAV1947	GCF_003146685.1_ASM314668v1	95.8333	100	95	97.4359	NifH, NifD, NifK, NifE, NifN, NifEN, NifB, NifNB, NifX, NifV, NifU, NifS, NifW, NifZ, NifT, NifY, NifQ, NifM, NifP, NifO, NifJ, NifA, NifL	NifXa
Klebsiella quasipneumoniae CAV2013	GCF_003146655.1_ASM314665v1	95.8333	100	95	97.4359	NifH, NifD, NifK, NifE, NifN, NifEN, NifB, NifNB, NifX, NifV, NifU, NifS, NifW, NifZ, NifT, NifY, NifQ, NifM, NifP, NifO, NifJ, NifA, NifL	NifXa
Klebsiella quasipneumoniae CAV2018	GCF_003146635.1_ASM314663v1	95.8333	100	95	97.4359	NifH, NifD, NifK, NifE, NifN, NifEN, NifB, NifNB, NifX, NifV, NifU, NifS, NifW, NifZ, NifT, NifY, NifQ, NifM, NifP, NifO, NifJ, NifA, NifL	NifXa
Klebsiella quasipneumoniae subsp quasipneumoniae A708	GCF_003285165.1_ASM328516v1	100	100	100	100	NifH, NifD, NifK, NifE, NifN, NifEN, NifB, NifNB, NifX, NifXa, NifV, NifU, NifS, NifW, NifZ, NifT, NifY, NifQ, NifM, NifP, NifO, NifJ, NifA, NifL	None
Klebsiella quasivariicola KPN1705	GCF_002269255.1_ASM226925v1	100	100	100	100	NifH, NifD, NifK, NifE, NifN, NifEN, NifB, NifNB, NifX, NifXa, NifV, NifU, NifS, NifW, NifZ, NifT, NifY, NifQ, NifM, NifP, NifO, NifJ, NifA, NifL	None
Klebsiella sp LTGPAF-6F	GCF_001753185.1_ASM175318v1	100	100	100	100	NifH, NifD, NifK, NifE, NifN, NifEN, NifB, NifNB, NifX, NifXa, NifV, NifU, NifS, NifW, NifZ, NifT, NifY, NifQ, NifM, NifP, NifO, NifJ, NifA, NifL	None
Klebsiella sp M5al	GCF_002090195.1_ASM209019v1	100	100	100	100	NifH, NifD, NifK, NifE, NifN, NifEN, NifB, NifNB, NifX, NifXa, NifV, NifU, NifS, NifW, NifZ, NifT, NifY, NifQ, NifM, NifP, NifO, NifJ, NifA, NifL	None
Klebsiella variicola 13450	GCF_003285185.1_ASM328518v1	100	100	100	100	NifH, NifD, NifK, NifE, NifN, NifEN, NifB, NifNB, NifX, NifXa, NifV, NifU, NifS, NifW, NifZ, NifT, NifY, NifQ, NifM, NifP, NifO, NifJ, NifA, NifL	None
Klebsiella variicola 342	GCF_000019565.1_ASM1956v1	100	100	100	100	NifH, NifD, NifK, NifE, NifN, NifEN, NifB, NifNB, NifX, NifXa, NifV, NifU, NifS, NifW, NifZ, NifT, NifY, NifQ, NifM, NifP, NifO, NifJ, NifA, NifL	None
Klebsiella variicola At-22	GCF_000025465.1_ASM2546v1	91.6667	94.7368	94.7368	94.7368	NifH, NifD, NifK, NifE, NifN, NifEN, NifB, NifNB, NifX, NifV, NifU, NifS, NifW, NifZ, NifT, NifY, NifQ, NifM, NifP, NifO, NifJ, NifA	NifXa, NifL
Klebsiella variicola DSM 15968	GCF_000828055.2_ASM82805v2	100	100	100	100	NifH, NifD, NifK, NifE, NifN, NifEN, NifB, NifNB, NifX, NifXa, NifV, NifU, NifS, NifW, NifZ, NifT, NifY, NifQ, NifM, NifP, NifO, NifJ, NifA, NifL	None
Klebsiella variicola DX120E	GCF_000812205.2_ASM81220v2	95.8333	100	95	97.4359	NifH, NifD, NifK, NifE, NifN, NifEN, NifB, NifNB, NifX, NifV, NifU, NifS, NifW, NifZ, NifT, NifY, NifQ, NifM, NifP, NifO, NifJ, NifA, NifL	NifXa
Klebsiella variicola E57-7	GCF_003290425.1_ASM329042v1	100	100	100	100	NifH, NifD, NifK, NifE, NifN, NifEN, NifB, NifNB, NifX, NifXa, NifV, NifU, NifS, NifW, NifZ, NifT, NifY, NifQ, NifM, NifP, NifO, NifJ, NifA, NifL	None
Klebsiella variicola GJ1	GCF_001989495.1_ASM198949v1	100	100	100	100	NifH, NifD, NifK, NifE, NifN, NifEN, NifB, NifNB, NifX, NifXa, NifV, NifU, NifS, NifW, NifZ, NifT, NifY, NifQ, NifM, NifP, NifO, NifJ, NifA, NifL	None
Klebsiella variicola GJ2	GCF_001989515.1_ASM198951v1	100	100	100	100	NifH, NifD, NifK, NifE, NifN, NifEN, NifB, NifNB, NifX, NifXa, NifV, NifU, NifS, NifW, NifZ, NifT, NifY, NifQ, NifM, NifP, NifO, NifJ, NifA, NifL	None
Klebsiella variicola GJ3	GCF_001989535.1_ASM198953v1	100	100	100	100	NifH, NifD, NifK, NifE, NifN, NifEN, NifB, NifNB, NifX, NifXa, NifV, NifU, NifS, NifW, NifZ, NifT, NifY, NifQ, NifM, NifP, NifO, NifJ, NifA, NifL	None
Klebsiella variicola KPN1481	GCF_002156765.1_ASM215676v1	100	100	100	100	NifH, NifD, NifK, NifE, NifN, NifEN, NifB, NifNB, NifX, NifXa, NifV, NifU, NifS, NifW, NifZ, NifT, NifY, NifQ, NifM, NifP, NifO, NifJ, NifA, NifL	None
Klebsiella variicola USDA-ARS	GCF_000714635.1_ASM71463v1	83.3333	84.2105	94.1176	88.8889	NifH, NifD, NifK, NifE, NifN, NifEN, NifB, NifNB, NifX, NifV, NifU, NifW, NifZ, NifT, NifY, NifQ, NifP, NifO, NifJ, NifL	NifXa, NifS, NifM, NifA
Klebsiella variicola WCHKP19	GCF_002164805.2_ASM216480v2	100	100	100	100	NifH, NifD, NifK, NifE, NifN, NifEN, NifB, NifNB, NifX, NifXa, NifV, NifU, NifS, NifW, NifZ, NifT, NifY, NifQ, NifM, NifP, NifO, NifJ, NifA, NifL	None
Klebsiella variicola WCHKV030666	GCF_002852915.3_ASM285291v3	95.8333	100	95	97.4359	NifH, NifD, NifK, NifE, NifN, NifEN, NifB, NifNB, NifX, NifV, NifU, NifS, NifW, NifZ, NifT, NifY, NifQ, NifM, NifP, NifO, NifJ, NifA, NifL	NifXa
Kosakonia arachidis strain KACC 18508	GCF_009363135.1_ASM936313v1	95.8333	100	95	97.4359	NifH, NifD, NifK, NifE, NifN, NifEN, NifB, NifNB, NifX, NifV, NifU, NifS, NifW, NifZ, NifT, NifY, NifQ, NifM, NifP, NifO, NifJ, NifA, NifL	NifXa
Kosakonia oryzae Ola 51	GCF_001658025.1_ASM165802v1	91.6667	94.7368	94.7368	94.7368	NifH, NifD, NifK, NifE, NifN, NifEN, NifB, NifNB, NifX, NifV, NifU, NifS, NifW, NifZ, NifT, NifY, NifQ, NifP, NifO, NifJ, NifA, NifL	NifXa, NifM
Kosakonia radicincitans DSM 16656 2019	GCF_000280495.2_ASM28049v2	95.8333	100	95	97.4359	NifH, NifD, NifK, NifE, NifN, NifEN, NifB, NifNB, NifX, NifV, NifU, NifS, NifW, NifZ, NifT, NifY, NifQ, NifM, NifP, NifO, NifJ, NifA, NifL	NifXa
Kosakonia radicincitans GXGL-4A	GCF_001887675.1_ASM188767v1	95.8333	100	95	97.4359	NifH, NifD, NifK, NifE, NifN, NifEN, NifB, NifNB, NifX, NifV, NifU, NifS, NifW, NifZ, NifT, NifY, NifQ, NifM, NifP, NifO, NifJ, NifA, NifL	NifXa
Kosakonia sacchari BO-1	GCF_001683395.1_ASM168339v1	91.6667	100	90	94.7368	NifH, NifD, NifK, NifE, NifN, NifEN, NifB, NifNB, NifX, NifV, NifU, NifS, NifW, NifZ, NifT, NifY, NifQ, NifM, NifP, NifO, NifA, NifL	NifXa, NifJ
Kosakonia sacchari SP1	GCF_000300455.4_ASM30045v4	95.8333	100	95	97.4359	NifH, NifD, NifK, NifE, NifN, NifEN, NifB, NifNB, NifX, NifV, NifU, NifS, NifW, NifZ, NifT, NifY, NifQ, NifM, NifP, NifO, NifJ, NifA, NifL	NifXa
Kyrpidia spormannii EA-1	GCF_002804065.1_ASM280406v1	87.5	83.3333	90.9091	86.9565	NifH, NifD, NifK, NifE, NifN, NifEN, NifB, NifNB, NifX, NifV, NifU, NifS, NifZ, NifT, NifY, NifQ, NifM, NifO, NifJ, NifA, NifL	NifXa, NifW, NifP
Leptolyngbya boryana dg5	GCF_002142495.1_ASM214249v1	91.6667	93.3333	93.3333	93.3333	NifH, NifD, NifK, NifE, NifN, NifEN, NifB, NifNB, NifX, NifXa, NifV, NifU, NifS, NifZ, NifT, NifQ, NifM, NifP, NifO, NifJ, NifA, NifL	NifW, NifY
Leptolyngbya boryana IAM M-101	GCF_002142475.1_ASM214247v1	91.6667	100	86.6667	92.8571	NifH, NifD, NifK, NifE, NifN, NifEN, NifB, NifNB, NifX, NifV, NifU, NifS, NifW, NifZ, NifT, NifQ, NifM, NifP, NifO, NifJ, NifA, NifL	NifXa, NifY
Leptolyngbya boryana NIES-2135	GCF_002368255.1_ASM236825v1	79.1667	84.6154	78.5714	81.4815	NifH, NifD, NifK, NifE, NifN, NifEN, NifB, NifNB, NifX, NifU, NifZ, NifT, NifQ, NifM, NifP, NifO, NifJ, NifA, NifL	NifXa, NifV, NifS, NifW, NifY
Leptolyngbya sp O-77	GCF_001548395.1_ASM154839v1	79.1667	78.5714	84.6154	81.4815	NifH, NifD, NifK, NifE, NifN, NifEN, NifB, NifNB, NifX, NifU, NifZ, NifT, NifY, NifQ, NifP, NifO, NifJ, NifA, NifL	NifXa, NifV, NifS, NifW, NifM
Leptospirillum ferriphilum YSK	GCF_000695975.1_ASM69597v1	79.1667	66.6667	100	80	NifH, NifD, NifK, NifE, NifN, NifEN, NifB, NifNB, NifX, NifXa, NifS, NifT, NifY, NifQ, NifM, NifP, NifO, NifJ, NifL	NifV, NifU, NifW, NifZ, NifA
Leptospirillum ferrooxidans C2-3	GCF_000284315.1_ASM28431v1	83.3333	80	92.3077	85.7143	NifH, NifD, NifK, NifE, NifN, NifEN, NifB, NifNB, NifX, NifXa, NifZ, NifT, NifY, NifQ, NifM, NifP, NifO, NifJ, NifA, NifL	NifV, NifU, NifS, NifW
Leptothrix cholodnii SP-6	GCF_000019785.1_ASM1978v1	87.5	81.25	100	89.6552	NifH, NifD, NifK, NifE, NifN, NifEN, NifB, NifNB, NifX, NifXa, NifV, NifU, NifZ, NifT, NifY, NifM, NifP, NifO, NifJ, NifA, NifL	NifS, NifW, NifQ
Magnetococcus marinus MC-1	GCF_000014865.1_ASM1486v1	66.6667	64.7059	84.6154	73.3333	NifH, NifD, NifK, NifN, NifEN, NifB, NifNB, NifXa, NifV, NifS, NifT, NifY, NifO, NifJ, NifA, NifL	NifE, NifX, NifU, NifW, NifZ, NifQ, NifM, NifP
Magnetospirillum gryphiswaldense MSR-1	GCF_002995515.1_ASM299551v1	79.1667	83.3333	76.9231	80	NifH, NifD, NifK, NifE, NifN, NifEN, NifB, NifNB, NifXa, NifU, NifW, NifZ, NifT, NifY, NifM, NifO, NifJ, NifA, NifL	NifX, NifV, NifS, NifQ, NifP
Magnetospirillum gryphiswaldense MSR-1 v2	GCF_000513295.1_MGMSRv2	83.3333	76.4706	100	86.6667	NifH, NifD, NifK, NifE, NifN, NifEN, NifB, NifNB, NifX, NifXa, NifZ, NifT, NifY, NifQ, NifM, NifP, NifO, NifJ, NifA, NifL	NifV, NifU, NifS, NifW
Magnetospirillum gryphiswaldense R3-S1	GCF_002995535.1_ASM299553v1	91.6667	100	84.6154	91.6667	NifH, NifD, NifK, NifE, NifN, NifEN, NifB, NifNB, NifX, NifV, NifU, NifS, NifW, NifZ, NifT, NifY, NifQ, NifM, NifO, NifJ, NifA, NifL	NifXa, NifP
Magnetospirillum magneticum AMB-1	GCF_000009985.1_ASM998v1	70.8333	70.5882	85.7143	77.4194	NifH, NifD, NifK, NifE, NifN, NifEN, NifB, NifNB, NifXa, NifV, NifW, NifZ, NifT, NifY, NifQ, NifM, NifL	NifX, NifU, NifS, NifP, NifO, NifJ, NifA
Magnetospirillum sp ME-1	GCF_002105535.1_ASM210553v1	79.1667	81.25	86.6667	83.871	NifH, NifD, NifK, NifE, NifN, NifEN, NifB, NifNB, NifX, NifXa, NifV, NifW, NifZ, NifT, NifY, NifM, NifO, NifA, NifL	NifU, NifS, NifQ, NifP, NifJ
Magnetospirillum sp XM-1	GCF_001511835.1_XM-1	91.6667	100	87.5	93.3333	NifH, NifD, NifK, NifE, NifN, NifEN, NifB, NifNB, NifX, NifXa, NifV, NifU, NifW, NifZ, NifT, NifY, NifQ, NifM, NifP, NifO, NifA, NifL	NifS, NifJ
Marichromatium purpuratum 984	GCF_000224005.2_ASM22400v3	83.3333	85	94.4444	89.4737	NifH, NifD, NifK, NifN, NifEN, NifB, NifNB, NifX, NifXa, NifV, NifU, NifS, NifW, NifZ, NifT, NifY, NifQ, NifM, NifP, NifO	NifE, NifJ, NifA, NifL
MariNifilaceae bacterium SPP2	GCF_002356295.1_ASM235629v1	83.3333	100	69.2308	81.8182	NifH, NifD, NifK, NifE, NifN, NifEN, NifB, NifNB, NifX, NifV, NifU, NifW, NifT, NifY, NifQ, NifM, NifP, NifO, NifA, NifL	NifXa, NifS, NifZ, NifJ
Martelella endophytica YC6887	GCF_000960975.1_ASM96097v1	66.6667	63.1579	92.3077	75	NifH, NifD, NifK, NifE, NifN, NifEN, NifB, NifNB, NifXa, NifV, NifW, NifZ, NifT, NifY, NifO, NifJ	NifX, NifU, NifS, NifQ, NifM, NifP, NifA, NifL
Mesorhizobium amorphae CCNWGS0123	GCF_001686985.1_ASM168698v1	95.8333	93.75	100	96.7742	NifH, NifD, NifK, NifE, NifN, NifEN, NifB, NifNB, NifX, NifXa, NifV, NifS, NifW, NifZ, NifT, NifY, NifQ, NifM, NifP, NifO, NifJ, NifA, NifL	NifU
Mesorhizobium australicum WSM2073	GCF_000230995.3_ASM23099v3	95.8333	93.75	100	96.7742	NifH, NifD, NifK, NifE, NifN, NifEN, NifB, NifNB, NifX, NifXa, NifV, NifS, NifW, NifZ, NifT, NifY, NifQ, NifM, NifP, NifO, NifJ, NifA, NifL	NifU
Mesorhizobium ciceri biovar biserrulae WSM1271	GCF_000185905.1_ASM18590v1	95.8333	100	93.75	96.7742	NifH, NifD, NifK, NifE, NifN, NifEN, NifB, NifNB, NifX, NifXa, NifV, NifU, NifS, NifW, NifZ, NifT, NifQ, NifM, NifP, NifO, NifJ, NifA, NifL	NifY
Mesorhizobium ciceri biovar biserrulae WSM1284	GCF_001618845.1_ASM161884v1	66.6667	100	46.6667	63.6364	NifH, NifD, NifK, NifE, NifN, NifEN, NifNB, NifX, NifU, NifY, NifQ, NifM, NifP, NifO, NifJ, NifL	NifB, NifXa, NifV, NifS, NifW, NifZ, NifT, NifA
Mesorhizobium ciceri CC1192	GCF_001618825.1_ASM161882v1	70.8333	100	50	66.6667	NifH, NifD, NifK, NifE, NifN, NifEN, NifNB, NifX, NifU, NifY, NifQ, NifM, NifP, NifO, NifJ, NifA, NifL	NifB, NifXa, NifV, NifS, NifW, NifZ, NifT
Mesorhizobium erdmanii strain NZP2014	GCF_013170725.1_ASM1317072v1	100	100	100	100	NifH, NifD, NifK, NifE, NifN, NifEN, NifB, NifNB, NifX, NifXa, NifV, NifU, NifS, NifW, NifZ, NifT, NifY, NifQ, NifM, NifP, NifO, NifJ, NifA, NifL	None
Mesorhizobium huakuii 7653R	GCF_000709395.1_ASM70939v1	91.6667	90.9091	90.9091	90.9091	NifH, NifD, NifK, NifN, NifEN, NifB, NifNB, NifX, NifV, NifU, NifS, NifW, NifZ, NifT, NifY, NifQ, NifM, NifP, NifO, NifJ, NifA, NifL	NifE, NifXa
Mesorhizobium japonicum MAFF 303099	GCF_000009625.1_ASM962v1	100	100	100	100	NifH, NifD, NifK, NifE, NifN, NifEN, NifB, NifNB, NifX, NifXa, NifV, NifU, NifS, NifW, NifZ, NifT, NifY, NifQ, NifM, NifP, NifO, NifJ, NifA, NifL	None
Mesorhizobium loti NZP2037	GCF_001676765.1_ASM167676v1	95.8333	100	92.8571	96.2963	NifH, NifD, NifK, NifE, NifN, NifEN, NifB, NifNB, NifX, NifV, NifU, NifS, NifW, NifZ, NifT, NifY, NifQ, NifM, NifP, NifO, NifJ, NifA, NifL	NifXa
Mesorhizobium opportunistum WSM2075	GCF_000176035.2_ASM17603v2	95.8333	100	93.3333	96.5517	NifH, NifD, NifK, NifE, NifN, NifEN, NifB, NifNB, NifX, NifV, NifU, NifS, NifW, NifZ, NifT, NifY, NifQ, NifM, NifP, NifO, NifJ, NifA, NifL	NifXa
Mesorhizobium sp WSM1497	GCF_001672455.2_ASM167245v2	91.6667	92.8571	92.8571	92.8571	NifH, NifD, NifK, NifE, NifN, NifEN, NifB, NifNB, NifX, NifV, NifU, NifS, NifW, NifZ, NifT, NifY, NifQ, NifM, NifP, NifO, NifJ, NifL	NifXa, NifA
Methanobacterium congolense isolate Buetzberg	GCF_900095295.1_MCBB	75	37.5	75	50	NifH, NifE, NifEN, NifNB, NifXa, NifV, NifU, NifS, NifW, NifZ, NifT, NifY, NifQ, NifM, NifO, NifJ, NifA, NifL	NifD, NifK, NifN, NifB, NifX, NifP
Methanobacterium formicicum strain BRM9	GCF_000762265.1_ASM76226v1	83.3333	81.8182	81.8182	81.8182	NifH, NifK, NifE, NifN, NifEN, NifB, NifNB, NifX, NifV, NifS, NifW, NifZ, NifY, NifQ, NifM, NifP, NifO, NifJ, NifA, NifL	NifD, NifXa, NifU, NifT
Methanobacterium lacus AL-21	GCF_000191585.1_ASM19158v1	79.1667	62.5	71.4286	66.6667	NifH, NifE, NifN, NifEN, NifB, NifNB, NifXa, NifV, NifU, NifS, NifW, NifT, NifY, NifQ, NifM, NifO, NifJ, NifA, NifL	NifD, NifK, NifX, NifZ, NifP
Methanobacterium paludis strain SWAN1	GCF_000214725.1_ASM21472v1	70.8333	37.5	60	46.1538	NifH, NifN, NifEN, NifNB, NifXa, NifV, NifU, NifS, NifW, NifZ, NifY, NifQ, NifM, NifO, NifJ, NifA, NifL	NifD, NifK, NifE, NifB, NifX, NifT, NifP
Methanobacterium sp. BAmetb5	GCF_003491305.1_ASM349130v1	79.1667	75	66.6667	70.5882	NifH, NifK, NifE, NifN, NifEN, NifB, NifNB, NifX, NifU, NifW, NifZ, NifT, NifY, NifQ, NifM, NifO, NifJ, NifA, NifL	NifD, NifXa, NifV, NifS, NifP
Methanobacterium sp. BRmetb2	GCF_003491285.1_ASM349128v1	87.5	71.4286	83.3333	76.9231	NifH, NifK, NifN, NifEN, NifB, NifNB, NifX, NifV, NifU, NifS, NifW, NifZ, NifT, NifY, NifQ, NifM, NifP, NifO, NifJ, NifA, NifL	NifD, NifE, NifXa
Methanobacterium sp. MB1	GCF_000499765.1_Methanobacterium	79.1667	62.5	71.4286	66.6667	NifH, NifK, NifE, NifN, NifEN, NifNB, NifXa, NifV, NifU, NifW, NifZ, NifT, NifY, NifQ, NifM, NifO, NifJ, NifA, NifL	NifD, NifB, NifX, NifS, NifP
Methanobacterium sp. MZ-A1	GCF_002813675.1_ASM281367v1	75	37.5	75	50	NifH, NifK, NifN, NifEN, NifNB, NifXa, NifU, NifW, NifZ, NifT, NifY, NifQ, NifM, NifP, NifO, NifJ, NifA, NifL	NifD, NifE, NifB, NifX, NifV, NifS
Methanobacterium subterraneum strain A8p	GCF_002813695.1_ASM281369v1	83.3333	62.5	83.3333	71.4286	NifH, NifK, NifN, NifEN, NifB, NifNB, NifX, NifXa, NifU, NifW, NifZ, NifT, NifY, NifQ, NifM, NifP, NifO, NifJ, NifA, NifL	NifD, NifE, NifV, NifS
Methanocella arvoryzae MRE50	GCF_000063445.1_ASM6344v1	79.1667	57.1429	66.6667	61.5385	NifH, NifK, NifN, NifEN, NifNB, NifX, NifXa, NifV, NifU, NifW, NifT, NifY, NifQ, NifM, NifP, NifO, NifJ, NifA, NifL	NifD, NifE, NifB, NifS, NifZ
Methanocella conradii HZ254	GCF_000251105.1_ASM25110v1	79.1667	57.1429	66.6667	61.5385	NifH, NifK, NifN, NifEN, NifNB, NifX, NifXa, NifV, NifU, NifW, NifT, NifY, NifQ, NifM, NifP, NifO, NifJ, NifA, NifL	NifD, NifE, NifB, NifS, NifZ
Methanococcus aeolicus Nankai-3	GCF_000017185.1_ASM1718v1	79.1667	28.5714	100	44.4444	NifH, NifEN, NifNB, NifX, NifXa, NifV, NifU, NifS, NifW, NifZ, NifT, NifY, NifQ, NifM, NifP, NifO, NifJ, NifA, NifL	NifD, NifK, NifE, NifN, NifB
Methanococcus maripaludis C5	GCF_000016125.1_ASM1612v1	70.8333	14.2857	50	22.2222	NifH, NifEN, NifNB, NifX, NifXa, NifU, NifS, NifZ, NifT, NifY, NifQ, NifM, NifP, NifO, NifJ, NifA, NifL	NifD, NifK, NifE, NifN, NifB, NifV, NifW
Methanococcus vannielii SB	GCF_000017165.1_ASM1716v1	83.3333	62.5	83.3333	71.4286	NifH, NifK, NifE, NifN, NifEN, NifNB, NifXa, NifV, NifU, NifS, NifW, NifZ, NifT, NifY, NifQ, NifM, NifO, NifJ, NifA, NifL	NifD, NifB, NifX, NifP
Methanolacinia petrolearia DSM 11571	GCF_000147875.1_ASM14787v1	83.3333	71.4286	71.4286	71.4286	NifH, NifD, NifK, NifEN, NifB, NifNB, NifX, NifXa, NifV, NifU, NifW, NifZ, NifY, NifQ, NifM, NifP, NifO, NifJ, NifA, NifL	NifE, NifN, NifS, NifT
Methanolobus psychrophilus R15	GCF_000306725.1_ASM30672v1	87.5	71.4286	83.3333	76.9231	NifH, NifD, NifK, NifN, NifEN, NifB, NifNB, NifXa, NifU, NifS, NifW, NifZ, NifT, NifY, NifQ, NifM, NifP, NifO, NifJ, NifA, NifL	NifE, NifX, NifV
Methanolobus zinderi strain DSM 21339	GCF_013388255.1_ASM1338825v1	83.3333	57.1429	80	66.6667	NifH, NifK, NifN, NifEN, NifB, NifNB, NifX, NifXa, NifU, NifW, NifZ, NifT, NifY, NifQ, NifM, NifP, NifO, NifJ, NifA, NifL	NifD, NifE, NifV, NifS
Methanoregula boonei 6A8	GCF_000017625.1_ASM1762v1	79.1667	42.8571	75	54.5455	NifH, NifK, NifEN, NifB, NifNB, NifX, NifXa, NifU, NifW, NifZ, NifT, NifY, NifQ, NifM, NifP, NifO, NifJ, NifA, NifL	NifD, NifE, NifN, NifV, NifS
Methanosarcina acetivorans C2A	GCF_000007345.1_ASM734v1	95.8333	100	87.5	93.3333	NifH, NifD, NifK, NifE, NifN, NifEN, NifB, NifNB, NifX, NifXa, NifV, NifU, NifS, NifW, NifZ, NifY, NifQ, NifM, NifP, NifO, NifJ, NifA, NifL	NifT
Methanosarcina barkeri str Fusaro	GCF_000195895.1_ASM19589v1	83.3333	100	63.6364	77.7778	NifH, NifD, NifK, NifE, NifN, NifEN, NifB, NifNB, NifV, NifU, NifS, NifW, NifY, NifQ, NifM, NifP, NifO, NifJ, NifA, NifL	NifX, NifXa, NifZ, NifT
Methanosarcina horonobensis HB-1	GCF_000970285.1_ASM97028v1	87.5	71.4286	83.3333	76.9231	NifH, NifD, NifK, NifN, NifEN, NifB, NifNB, NifXa, NifU, NifS, NifW, NifZ, NifT, NifY, NifQ, NifM, NifP, NifO, NifJ, NifA, NifL	NifE, NifX, NifV
Methanosarcina mazei Go1	GCF_000007065.1_ASM706v1	87.5	71.4286	83.3333	76.9231	NifH, NifD, NifK, NifN, NifEN, NifB, NifNB, NifX, NifXa, NifU, NifW, NifZ, NifT, NifY, NifQ, NifM, NifP, NifO, NifJ, NifA, NifL	NifE, NifV, NifS
Methanosarcina siciliae T4-M	GCF_000970085.1_ASM97008v1	95.8333	85.7143	100	92.3077	NifH, NifD, NifK, NifN, NifEN, NifB, NifNB, NifX, NifXa, NifV, NifU, NifS, NifW, NifZ, NifT, NifY, NifQ, NifM, NifP, NifO, NifJ, NifA, NifL	NifE
Methanosarcina sp. Kolksee	GCF_000969945.1_ASM96994v1	87.5	71.4286	83.3333	76.9231	NifH, NifD, NifK, NifN, NifEN, NifB, NifNB, NifX, NifXa, NifU, NifW, NifZ, NifT, NifY, NifQ, NifM, NifP, NifO, NifJ, NifA, NifL	NifE, NifV, NifS
Methanosarcina sp. WH1	GCF_000970005.1_ASM97000v1	79.1667	71.4286	62.5	66.6667	NifH, NifD, NifK, NifN, NifEN, NifB, NifNB, NifU, NifW, NifZ, NifT, NifY, NifQ, NifM, NifP, NifO, NifJ, NifA, NifL	NifE, NifX, NifXa, NifV, NifS
Methanosarcina sp. WWM596	GCF_000969965.1_ASM96996v1	79.1667	71.4286	62.5	66.6667	NifH, NifD, NifK, NifN, NifEN, NifB, NifNB, NifU, NifW, NifZ, NifT, NifY, NifQ, NifM, NifP, NifO, NifJ, NifA, NifL	NifE, NifX, NifXa, NifV, NifS
Methanosarcina vacuolata Z-761	GCF_000969905.1_ASM96990v1	83.3333	85.7143	66.6667	75	NifH, NifD, NifK, NifE, NifN, NifEN, NifB, NifNB, NifXa, NifU, NifS, NifW, NifT, NifY, NifQ, NifM, NifO, NifJ, NifA, NifL	NifX, NifV, NifZ, NifP
Methanosphaerula palustris E1-9c	GCF_000021965.1_ASM2196v1	75	57.1429	57.1429	57.1429	NifH, NifK, NifN, NifEN, NifB, NifNB, NifX, NifU, NifW, NifZ, NifY, NifQ, NifM, NifP, NifO, NifJ, NifA, NifL	NifD, NifE, NifXa, NifV, NifS, NifT
Methanothermobacter marburgensis str Marburg	GCF_000145295.1_ASM14529v1	75	50	66.6667	57.1429	NifH, NifK, NifN, NifEN, NifB, NifNB, NifXa, NifU, NifS, NifT, NifY, NifQ, NifM, NifP, NifO, NifJ, NifA, NifL	NifD, NifE, NifX, NifV, NifW, NifZ
Methanothermobacter sp EMTCatA1	GCF_002356395.1_ASM235639v1	83.3333	85.7143	66.6667	75	NifH, NifD, NifK, NifE, NifN, NifEN, NifB, NifNB, NifX, NifXa, NifU, NifW, NifY, NifQ, NifM, NifP, NifO, NifJ, NifA, NifL	NifV, NifS, NifZ, NifT
Methanothermobacter sp. KEPCO-1	GCF_008033705.1_ASM803370v1	75	50	66.6667	57.1429	NifH, NifK, NifN, NifEN, NifNB, NifX, NifXa, NifU, NifS, NifW, NifY, NifQ, NifM, NifP, NifO, NifJ, NifA, NifL	NifD, NifE, NifB, NifV, NifZ, NifT
Methanothermobacter sp. THM-2	GCF_009917665.1_ASM991766v1	83.3333	57.1429	80	66.6667	NifH, NifK, NifE, NifN, NifEN, NifNB, NifXa, NifV, NifU, NifS, NifW, NifT, NifY, NifQ, NifM, NifP, NifO, NifJ, NifA, NifL	NifD, NifB, NifX, NifZ
Methanothermobacter thermautotrophicus str Delta H	GCF_000008645.1_ASM864v1	79.1667	85.7143	60	70.5882	NifH, NifD, NifK, NifE, NifN, NifEN, NifB, NifNB, NifU, NifW, NifZ, NifY, NifQ, NifM, NifP, NifO, NifJ, NifA, NifL	NifX, NifXa, NifV, NifS, NifT
Methanothermobacter wolfeii isolate SIV6	GCF_900095815.1_SIV6	91.6667	71.4286	100	83.3333	NifH, NifK, NifE, NifN, NifEN, NifNB, NifX, NifXa, NifV, NifU, NifS, NifW, NifZ, NifT, NifY, NifQ, NifM, NifP, NifO, NifJ, NifA, NifL	NifD, NifB
Methanothermococcus okinawensis IH1	GCF_000179575.2_ASM17957v2	70.8333	25	66.6667	36.3636	NifH, NifEN, NifNB, NifV, NifU, NifS, NifW, NifZ, NifT, NifY, NifQ, NifM, NifP, NifO, NifJ, NifA, NifL	NifD, NifK, NifE, NifN, NifB, NifX, NifXa
Methanothrix soehngenii GP6	GCF_000204415.1_ASM20441v1	70.8333	28.5714	50	36.3636	NifE, NifEN, NifB, NifNB, NifX, NifXa, NifU, NifW, NifT, NifY, NifQ, NifM, NifP, NifO, NifJ, NifA, NifL	NifH, NifD, NifK, NifN, NifV, NifS, NifZ
Methanotorris igneus Kol 5	GCF_000214415.1_ASM21441v1	79.1667	28.5714	100	44.4444	NifH, NifEN, NifNB, NifX, NifXa, NifV, NifU, NifS, NifW, NifZ, NifT, NifY, NifQ, NifM, NifP, NifO, NifJ, NifA, NifL	NifD, NifK, NifE, NifN, NifB
Methylacidiphilum fumariolicum SolV	GCF_000297415.1_ASM29741v1	91.6667	93.3333	93.3333	93.3333	NifH, NifD, NifK, NifE, NifN, NifEN, NifB, NifNB, NifX, NifXa, NifV, NifU, NifS, NifZ, NifT, NifY, NifQ, NifM, NifP, NifO, NifA, NifL	NifW, NifJ
Methylacidiphilum infernorum V4	GCF_000019665.1_ASM1966v1	79.1667	75	92.3077	82.7586	NifH, NifD, NifK, NifE, NifN, NifEN, NifB, NifNB, NifX, NifXa, NifV, NifW, NifT, NifY, NifM, NifP, NifO, NifA, NifL	NifU, NifS, NifZ, NifQ, NifJ
Methylacidiphilum kamchatkense Kam1	GCF_007475525.1_ASM747552v1	83.3333	80	92.3077	85.7143	NifH, NifD, NifK, NifE, NifN, NifEN, NifB, NifNB, NifX, NifXa, NifV, NifU, NifZ, NifT, NifY, NifM, NifP, NifO, NifA, NifL	NifS, NifW, NifQ, NifJ
Methylacidiphilum sp. IT5	GCF_017310525.1_ASM1731052v1	83.3333	85.7143	85.7143	85.7143	NifH, NifD, NifK, NifE, NifN, NifEN, NifB, NifNB, NifX, NifV, NifU, NifW, NifZ, NifT, NifY, NifM, NifP, NifO, NifA, NifL	NifXa, NifS, NifQ, NifJ
Methylacidiphilum sp. IT6	GCF_017310505.1_ASM1731050v1	91.6667	92.8571	92.8571	92.8571	NifH, NifD, NifK, NifE, NifN, NifEN, NifB, NifNB, NifX, NifXa, NifV, NifU, NifS, NifZ, NifT, NifY, NifQ, NifM, NifP, NifO, NifA, NifL	NifW, NifJ
Methylobacterium nodulans ORS 2060	GCF_000022085.1_ASM2208v1	87.5	82.3529	100	90.3226	NifH, NifD, NifK, NifE, NifN, NifEN, NifB, NifNB, NifX, NifXa, NifS, NifW, NifZ, NifT, NifY, NifQ, NifM, NifO, NifJ, NifA, NifL	NifV, NifU, NifP
Methylobacterium sp 4-46	GCF_000019365.1_ASM1936v1	91.6667	100	89.4737	94.4444	NifH, NifD, NifK, NifE, NifN, NifEN, NifB, NifNB, NifX, NifXa, NifV, NifU, NifS, NifW, NifZ, NifT, NifY, NifQ, NifP, NifO, NifA, NifL	NifM, NifJ
Methylocella silvestris BL2	GCF_000021745.1_ASM2174v1	91.6667	94.7368	94.7368	94.7368	NifH, NifD, NifK, NifE, NifN, NifEN, NifB, NifNB, NifX, NifXa, NifV, NifU, NifS, NifW, NifZ, NifT, NifY, NifQ, NifM, NifP, NifJ, NifA	NifO, NifL
Methylocella tundrae isolate MTUNDRAET4	GCF_900749825.1_MTUNDRAET4_v1	87.5	83.3333	100	90.9091	NifH, NifD, NifK, NifN, NifEN, NifB, NifNB, NifX, NifXa, NifV, NifU, NifS, NifW, NifZ, NifT, NifY, NifM, NifP, NifO, NifA, NifL	NifE, NifQ, NifJ
Methylococcus capsulatus str Bath	GCF_000008325.1_ASM832v1	87.5	84.2105	100	91.4286	NifH, NifD, NifK, NifE, NifN, NifEN, NifB, NifNB, NifX, NifXa, NifV, NifU, NifW, NifZ, NifT, NifY, NifQ, NifP, NifO, NifJ, NifA	NifS, NifM, NifL
Methylocystis bryophila strain S285	GCF_002117405.1_ASM211740v1	87.5	88.8889	94.1176	91.4286	NifH, NifD, NifK, NifE, NifN, NifEN, NifB, NifNB, NifX, NifXa, NifV, NifS, NifW, NifZ, NifT, NifY, NifQ, NifM, NifP, NifO, NifA	NifU, NifJ, NifL
Methylocystis parvus strain BRCS2	GCF_009685195.1_ASM968519v1	95.8333	100	94.1176	96.9697	NifH, NifD, NifK, NifE, NifN, NifEN, NifB, NifNB, NifX, NifV, NifU, NifS, NifW, NifZ, NifT, NifY, NifQ, NifM, NifP, NifO, NifJ, NifA, NifL	NifXa
Methylocystis sp SC2	GCF_000304315.1_Msp_SC2	91.6667	88.2353	100	93.75	NifH, NifD, NifK, NifE, NifN, NifEN, NifB, NifNB, NifX, NifXa, NifV, NifS, NifW, NifZ, NifT, NifY, NifM, NifP, NifO, NifJ, NifA, NifL	NifU, NifQ
Methylomonas denitrificans FJG1	GCF_000785705.2_ASM78570v2	83.3333	85	94.4444	89.4737	NifH, NifD, NifK, NifE, NifN, NifEN, NifB, NifNB, NifV, NifU, NifS, NifW, NifZ, NifY, NifQ, NifM, NifP, NifO, NifJ, NifA	NifX, NifXa, NifT, NifL
Methylomonas koyamae LM6	GCF_002441955.1_ASM244195v1	91.6667	90.9091	100	95.2381	NifH, NifD, NifK, NifE, NifN, NifEN, NifB, NifNB, NifXa, NifV, NifU, NifW, NifZ, NifT, NifY, NifQ, NifM, NifP, NifO, NifJ, NifA, NifL	NifX, NifS
Methylomonas methanica MC09	GCF_000214665.1_ASM21466v1	79.1667	89.4737	85	87.1795	NifH, NifD, NifK, NifE, NifN, NifEN, NifB, NifNB, NifX, NifV, NifW, NifZ, NifT, NifY, NifQ, NifM, NifP, NifJ, NifA	NifXa, NifU, NifS, NifO, NifL
Methylomonas sp DH-1	GCF_001644685.1_ASM164468v1	79.1667	85	89.4737	87.1795	NifH, NifD, NifK, NifE, NifN, NifEN, NifB, NifNB, NifV, NifU, NifS, NifW, NifZ, NifT, NifY, NifM, NifP, NifJ, NifA	NifX, NifXa, NifQ, NifO, NifL
Methylomusa anaerophila strain MMFC1	GCF_003966895.1_ASM396689v1	75	62.5	62.5	62.5	NifH, NifD, NifE, NifEN, NifB, NifNB, NifXa, NifV, NifU, NifW, NifZ, NifT, NifY, NifQ, NifM, NifO, NifA, NifL	NifK, NifN, NifX, NifS, NifP, NifJ
Methylosinus trichosporium OB3b	GCF_002752655.1_ASM275265v1	95.8333	94.4444	100	97.1429	NifH, NifD, NifK, NifE, NifN, NifEN, NifB, NifNB, NifX, NifXa, NifV, NifU, NifS, NifW, NifZ, NifT, NifY, NifQ, NifP, NifO, NifJ, NifA, NifL	NifM
Methyloversatilis sp RAC08	GCF_001713355.1_ASM171335v1	87.5	80	100	88.8889	NifH, NifD, NifK, NifE, NifN, NifEN, NifB, NifNB, NifX, NifXa, NifU, NifW, NifZ, NifT, NifY, NifM, NifP, NifO, NifJ, NifA, NifL	NifV, NifS, NifQ
Methylovulum psychrotolerans HV10 M2	GCF_002209385.1_ASM220938v1	87.5	86.3636	100	92.6829	NifH, NifD, NifK, NifE, NifN, NifEN, NifB, NifNB, NifX, NifXa, NifV, NifU, NifS, NifW, NifT, NifY, NifM, NifP, NifJ, NifA, NifL	NifZ, NifQ, NifO
Microcoleus sp PCC 7113	GCF_000317515.1_ASM31751v1	87.5	93.3333	87.5	90.3226	NifH, NifD, NifK, NifE, NifN, NifEN, NifB, NifNB, NifX, NifV, NifU, NifS, NifZ, NifT, NifY, NifQ, NifP, NifO, NifJ, NifA, NifL	NifXa, NifW, NifM
Neorhizobium galegae bv officinalis str HAMBI 1141	GCF_000731295.1_RG1141_Ch_pA_pB	87.5	87.5	77.7778	82.3529	NifH, NifD, NifK, NifE, NifN, NifEN, NifB, NifNB, NifV, NifU, NifW, NifZ, NifT, NifY, NifQ, NifM, NifP, NifO, NifJ, NifA, NifL	NifX, NifXa, NifS
Neorhizobium galegae bv orientalis str HAMBI 540	GCF_000731315.1_RG540_Ch_pA	95.8333	90	100	94.7368	NifH, NifD, NifK, NifE, NifN, NifEN, NifB, NifNB, NifX, NifXa, NifV, NifU, NifS, NifW, NifZ, NifY, NifQ, NifM, NifP, NifO, NifJ, NifA, NifL	NifT
Nitrospirillum amazonense CBAmc	GCF_000730165.2_ASM73016v2	87.5	83.3333	100	90.9091	NifH, NifD, NifK, NifE, NifN, NifEN, NifB, NifNB, NifX, NifXa, NifV, NifS, NifW, NifZ, NifT, NifY, NifP, NifO, NifJ, NifA, NifL	NifU, NifQ, NifM
Nodularia spumigena UHCC 0039	GCF_003054475.1_ASM305447v1	87.5	86.6667	92.8571	89.6552	NifH, NifD, NifK, NifE, NifN, NifEN, NifB, NifNB, NifX, NifV, NifU, NifW, NifT, NifY, NifQ, NifM, NifP, NifO, NifJ, NifA, NifL	NifXa, NifS, NifZ
Nostoc azollae 0708	GCF_000196515.1_ASM19651v1	100	100	100	100	NifH, NifD, NifK, NifE, NifN, NifEN, NifB, NifNB, NifX, NifXa, NifV, NifU, NifS, NifW, NifZ, NifT, NifY, NifQ, NifM, NifP, NifO, NifJ, NifA, NifL	None
Nostoc carneum NIES-2107	GCF_002368155.1_ASM236815v1	95.8333	100	94.1176	96.9697	NifH, NifD, NifK, NifE, NifN, NifEN, NifB, NifNB, NifX, NifXa, NifV, NifU, NifS, NifW, NifZ, NifT, NifY, NifQ, NifM, NifP, NifJ, NifA, NifL	NifO
Nostoc flagelliforme CCNUN1	GCF_002813575.1_ASM281357v1	91.6667	93.3333	93.3333	93.3333	NifH, NifD, NifK, NifE, NifN, NifEN, NifB, NifNB, NifX, NifV, NifU, NifW, NifZ, NifT, NifY, NifQ, NifM, NifP, NifO, NifJ, NifA, NifL	NifXa, NifS
Nostoc linckia NIES-25	GCF_002368035.1_ASM236803v1	91.6667	93.3333	93.3333	93.3333	NifH, NifD, NifK, NifE, NifN, NifEN, NifB, NifNB, NifX, NifV, NifU, NifS, NifW, NifZ, NifT, NifY, NifQ, NifM, NifP, NifO, NifA, NifL	NifXa, NifJ
Nostoc piscinale CENA21	GCF_001298445.1_ASM129844v1	95.8333	100	93.75	96.7742	NifH, NifD, NifK, NifE, NifN, NifEN, NifB, NifNB, NifX, NifXa, NifV, NifU, NifS, NifW, NifZ, NifT, NifY, NifQ, NifM, NifP, NifJ, NifA, NifL	NifO
Nostoc punctiforme PCC 73102	GCF_000020025.1_ASM2002v1	87.5	86.6667	92.8571	89.6552	NifH, NifK, NifE, NifN, NifEN, NifB, NifNB, NifX, NifU, NifS, NifW, NifZ, NifT, NifY, NifQ, NifM, NifP, NifO, NifJ, NifA, NifL	NifD, NifXa, NifV
Nostoc sp [Lobaria pulmonaria 5183 cyanobiont] 5183	GCF_002949795.1_ASM294979v1	91.6667	93.3333	93.3333	93.3333	NifH, NifD, NifK, NifE, NifN, NifEN, NifB, NifNB, NifV, NifU, NifS, NifW, NifZ, NifT, NifY, NifQ, NifM, NifP, NifO, NifJ, NifA, NifL	NifX, NifXa
Nostoc sp [Peltigera membranacea cyanobiont] N6	GCF_002949735.1_ASM294973v1	91.6667	93.3333	93.3333	93.3333	NifH, NifD, NifK, NifE, NifN, NifEN, NifB, NifNB, NifX, NifU, NifS, NifW, NifZ, NifT, NifY, NifQ, NifM, NifP, NifO, NifJ, NifA, NifL	NifXa, NifV
Nostoc sp CENA543	GCF_002896875.1_ASM289687v1	91.6667	93.3333	93.3333	93.3333	NifD, NifK, NifE, NifN, NifEN, NifB, NifNB, NifX, NifV, NifU, NifS, NifW, NifZ, NifT, NifY, NifQ, NifM, NifP, NifO, NifJ, NifA, NifL	NifH, NifXa
Nostoc sp NIES-3756	GCF_001548375.1_ASM154837v1	75	100	64.7059	78.5714	NifH, NifD, NifK, NifE, NifN, NifEN, NifB, NifNB, NifX, NifU, NifS, NifW, NifY, NifQ, NifM, NifJ, NifA, NifL	NifXa, NifV, NifZ, NifT, NifP, NifO
Nostoc sp PCC 7107	GCF_000316625.1_ASM31662v1	87.5	100	82.3529	90.3226	NifH, NifD, NifK, NifE, NifN, NifEN, NifB, NifNB, NifX, NifU, NifS, NifW, NifZ, NifT, NifY, NifQ, NifM, NifP, NifJ, NifA, NifL	NifXa, NifV, NifO
Nostoc sp PCC 7120	GCF_000009705.1_ASM970v1	79.1667	100	64.2857	78.2609	NifH, NifD, NifK, NifE, NifN, NifEN, NifB, NifNB, NifX, NifXa, NifU, NifW, NifZ, NifY, NifQ, NifM, NifO, NifA, NifL	NifV, NifS, NifT, NifP, NifJ
Nostoc sp PCC 7524	GCF_000316645.1_ASM31664v1	70.8333	100	56.25	72	NifH, NifD, NifK, NifE, NifN, NifEN, NifB, NifNB, NifX, NifU, NifS, NifW, NifY, NifQ, NifM, NifA, NifL	NifXa, NifV, NifZ, NifT, NifP, NifO, NifJ
Nostocales cyanobacterium HT-58-2	GCF_002163975.1_ASM216397v1	91.6667	100	88.2353	93.75	NifH, NifD, NifK, NifE, NifN, NifEN, NifB, NifNB, NifX, NifV, NifU, NifS, NifW, NifZ, NifT, NifY, NifQ, NifM, NifP, NifJ, NifA, NifL	NifXa, NifO
Opitutaceae bacterium TAV5	GCF_000242935.3_ASM24293v3	70.8333	62.5	55.5556	58.8235	NifH, NifD, NifE, NifN, NifEN, NifB, NifNB, NifXa, NifU, NifW, NifZ, NifY, NifQ, NifM, NifP, NifO, NifL	NifK, NifX, NifV, NifS, NifT, NifJ, NifA
Paenibacillus borealis DSM 13188 2020	GCF_000758665.1_ASM75866v1	83.3333	77.7778	77.7778	77.7778	NifH, NifD, NifK, NifE, NifN, NifEN, NifB, NifNB, NifX, NifU, NifS, NifW, NifZ, NifY, NifQ, NifM, NifO, NifJ, NifA, NifL	NifXa, NifV, NifT, NifP
Paenibacillus donghaensis KCTC 13049	GCF_002192415.1_ASM219241v1	66.6667	87.5	50	63.6364	NifH, NifD, NifK, NifE, NifN, NifEN, NifB, NifNB, NifXa, NifU, NifW, NifY, NifQ, NifO, NifA, NifL	NifX, NifV, NifS, NifZ, NifT, NifM, NifP, NifJ
Paenibacillus durus ATCC 35681	GCF_000993825.1_ASM99382v1	75	85.7143	54.5455	66.6667	NifH, NifD, NifK, NifE, NifN, NifEN, NifB, NifNB, NifU, NifS, NifW, NifZ, NifY, NifQ, NifM, NifO, NifJ, NifL	NifX, NifXa, NifV, NifT, NifP, NifA
Paenibacillus durus DSM 1735 2015	GCF_000756615.1_ASM75661v1	87.5	87.5	77.7778	82.3529	NifH, NifD, NifK, NifE, NifN, NifEN, NifB, NifNB, NifX, NifU, NifS, NifW, NifZ, NifT, NifY, NifQ, NifM, NifO, NifJ, NifA, NifL	NifXa, NifV, NifP
Paenibacillus graminis DSM 15220	GCF_000758705.1_ASM75870v1	79.1667	66.6667	75	70.5882	NifH, NifD, NifK, NifE, NifN, NifEN, NifB, NifNB, NifU, NifW, NifZ, NifT, NifY, NifQ, NifM, NifO, NifJ, NifA, NifL	NifX, NifXa, NifV, NifS, NifP
Paenibacillus kribbensis AM49	GCF_002240415.1_ASM224041v1	79.1667	87.5	63.6364	73.6842	NifH, NifD, NifK, NifE, NifN, NifEN, NifB, NifNB, NifX, NifU, NifW, NifT, NifY, NifQ, NifM, NifO, NifJ, NifA, NifL	NifXa, NifV, NifS, NifZ, NifP
Paenibacillus odorifer CBA7130	GCF_003255855.1_ASM325585v1	79.1667	77.7778	70	73.6842	NifH, NifD, NifK, NifE, NifN, NifEN, NifB, NifNB, NifX, NifU, NifW, NifZ, NifT, NifY, NifQ, NifM, NifO, NifA, NifL	NifXa, NifV, NifS, NifP, NifJ
Paenibacillus odorifer DSM 15391	GCF_000758725.1_ASM75872v1	91.6667	88.8889	88.8889	88.8889	NifH, NifD, NifK, NifE, NifN, NifEN, NifB, NifNB, NifX, NifXa, NifU, NifS, NifW, NifZ, NifT, NifY, NifQ, NifM, NifO, NifJ, NifA, NifL	NifV, NifP
Paenibacillus peoriae HS311	GCF_001272655.2_ASM127265v2	87.5	87.5	77.7778	82.3529	NifH, NifD, NifK, NifE, NifN, NifEN, NifB, NifNB, NifX, NifXa, NifU, NifW, NifZ, NifT, NifY, NifQ, NifM, NifO, NifJ, NifA, NifL	NifV, NifS, NifP
Paenibacillus polymyxa ATCC 15970	GCF_001922145.1_ASM192214v1	87.5	87.5	77.7778	82.3529	NifH, NifD, NifK, NifE, NifN, NifEN, NifB, NifNB, NifX, NifU, NifS, NifW, NifZ, NifT, NifY, NifQ, NifM, NifO, NifJ, NifA, NifL	NifXa, NifV, NifP
Paenibacillus polymyxa CR1	GCF_000507205.2_ASM50720v2	95.8333	100	87.5	93.3333	NifH, NifD, NifK, NifE, NifN, NifEN, NifB, NifNB, NifX, NifXa, NifV, NifU, NifS, NifW, NifZ, NifT, NifY, NifQ, NifM, NifO, NifJ, NifA, NifL	NifP
Paenibacillus polymyxa J	GCF_001719045.1_ASM171904v1	79.1667	87.5	63.6364	73.6842	NifH, NifD, NifK, NifE, NifN, NifEN, NifB, NifNB, NifX, NifXa, NifU, NifW, NifY, NifQ, NifM, NifO, NifJ, NifA, NifL	NifV, NifS, NifZ, NifT, NifP
Paenibacillus polymyxa Sb3-1	GCF_000819665.1_ASM81966v1	83.3333	75	75	75	NifH, NifD, NifK, NifE, NifN, NifEN, NifB, NifNB, NifU, NifS, NifW, NifZ, NifT, NifY, NifQ, NifM, NifO, NifJ, NifA, NifL	NifX, NifXa, NifV, NifP
Paenibacillus polymyxa YC0136	GCF_001874405.3_ASM187440v3	83.3333	75	75	75	NifH, NifD, NifK, NifE, NifN, NifEN, NifB, NifNB, NifU, NifS, NifW, NifZ, NifT, NifY, NifQ, NifM, NifO, NifJ, NifA, NifL	NifX, NifXa, NifV, NifP
Paenibacillus polymyxa YC0573	GCF_001874425.3_ASM187442v3	87.5	85.7143	75	80	NifH, NifD, NifK, NifE, NifN, NifEN, NifB, NifNB, NifX, NifU, NifS, NifW, NifZ, NifT, NifY, NifQ, NifM, NifO, NifJ, NifA, NifL	NifXa, NifV, NifP
Paenibacillus riograndensis SBR5	GCF_000981585.1_SBR5_T_	83.3333	87.5	70	77.7778	NifH, NifD, NifK, NifE, NifN, NifEN, NifB, NifNB, NifV, NifU, NifW, NifZ, NifT, NifY, NifQ, NifM, NifO, NifJ, NifA, NifL	NifX, NifXa, NifS, NifP
Paenibacillus sabinae T27	GCF_000612505.1_ASM61250v1	83.3333	88.8889	72.7273	80	NifH, NifD, NifK, NifE, NifN, NifEN, NifB, NifNB, NifX, NifXa, NifU, NifS, NifW, NifY, NifQ, NifM, NifO, NifJ, NifA, NifL	NifV, NifZ, NifT, NifP
Paenibacillus sp FSL H7-0357	GCF_000758525.1_ASM75852v1	83.3333	87.5	70	77.7778	NifH, NifD, NifK, NifE, NifN, NifEN, NifB, NifNB, NifX, NifXa, NifU, NifS, NifW, NifY, NifQ, NifM, NifO, NifJ, NifA, NifL	NifV, NifZ, NifT, NifP
Paenibacillus sp FSL P4-0081	GCF_000758565.1_ASM75856v1	87.5	77.7778	87.5	82.3529	NifH, NifD, NifK, NifE, NifN, NifEN, NifB, NifNB, NifX, NifU, NifS, NifW, NifZ, NifT, NifY, NifQ, NifM, NifO, NifJ, NifA, NifL	NifXa, NifV, NifP
Paenibacillus sp FSL R5-0912	GCF_000758605.1_ASM75860v1	87.5	100	70	82.3529	NifH, NifD, NifK, NifE, NifN, NifEN, NifB, NifNB, NifX, NifXa, NifV, NifU, NifW, NifT, NifY, NifQ, NifM, NifO, NifJ, NifA, NifL	NifS, NifZ, NifP
Paenibacillus sp FSL R7-0273	GCF_000758625.1_ASM75862v1	83.3333	87.5	70	77.7778	NifH, NifD, NifK, NifE, NifN, NifEN, NifB, NifNB, NifXa, NifU, NifW, NifZ, NifT, NifY, NifQ, NifM, NifO, NifJ, NifA, NifL	NifX, NifV, NifS, NifP
Paenibacillus sp FSL R7-0331	GCF_000758645.1_ASM75864v1	87.5	88.8889	80	84.2105	NifH, NifD, NifK, NifE, NifN, NifEN, NifB, NifNB, NifX, NifXa, NifU, NifW, NifZ, NifT, NifY, NifQ, NifM, NifO, NifJ, NifA, NifL	NifV, NifS, NifP
Paenibacillus sp lzh-N1	GCF_002872435.1_ASM287243v1	87.5	75	85.7143	80	NifH, NifD, NifK, NifE, NifN, NifEN, NifB, NifNB, NifXa, NifU, NifS, NifW, NifZ, NifT, NifY, NifQ, NifM, NifO, NifJ, NifA, NifL	NifX, NifV, NifP
Paenibacillus stellifer DSM 14472	GCF_000758685.1_ASM75868v1	79.1667	77.7778	70	73.6842	NifH, NifD, NifK, NifE, NifN, NifEN, NifB, NifNB, NifV, NifU, NifW, NifZ, NifY, NifQ, NifM, NifO, NifJ, NifA, NifL	NifX, NifXa, NifS, NifT, NifP
Paenibacillus terrae HPL-003	GCF_000235585.1_ASM23558v1	79.1667	75	66.6667	70.5882	NifH, NifD, NifK, NifE, NifN, NifEN, NifB, NifNB, NifXa, NifU, NifW, NifZ, NifT, NifY, NifQ, NifM, NifO, NifJ, NifL	NifX, NifV, NifS, NifP, NifA
Paludibacter propionicigenes WB4	GCF_000183135.1_ASM18313v1	79.1667	62.5	71.4286	66.6667	NifH, NifD, NifE, NifN, NifEN, NifB, NifNB, NifX, NifU, NifS, NifW, NifZ, NifT, NifY, NifQ, NifM, NifP, NifO, NifL	NifK, NifXa, NifV, NifJ, NifA
Pantoea sp At-9b	GCF_000175935.2_ASM17593v2	87.5	90	94.7368	92.3077	NifH, NifD, NifK, NifE, NifN, NifEN, NifB, NifNB, NifX, NifV, NifU, NifS, NifW, NifZ, NifT, NifY, NifQ, NifM, NifO, NifJ, NifA	NifXa, NifP, NifL
Paraburkholderia aromaticivorans BN5	GCF_002278075.1_ASM227807v1	83.3333	87.5	87.5	87.5	NifH, NifD, NifK, NifE, NifN, NifEN, NifB, NifNB, NifX, NifU, NifS, NifW, NifZ, NifT, NifY, NifQ, NifP, NifJ, NifA, NifL	NifXa, NifV, NifM, NifO
Paraburkholderia phenoliruptrix BR3459a	GCF_000300095.1_ASM30009v1	91.6667	86.6667	100	92.8571	NifH, NifD, NifK, NifE, NifN, NifEN, NifB, NifNB, NifX, NifXa, NifV, NifU, NifW, NifT, NifY, NifQ, NifM, NifP, NifO, NifJ, NifA, NifL	NifS, NifZ
Paraburkholderia phymatum STM815	GCF_000020045.1_ASM2004v1	95.8333	93.75	100	96.7742	NifH, NifD, NifK, NifE, NifN, NifEN, NifB, NifNB, NifX, NifXa, NifV, NifU, NifS, NifW, NifZ, NifT, NifY, NifQ, NifP, NifO, NifJ, NifA, NifL	NifM
Paraburkholderia sprentiae WSM5005	GCF_001865575.1_ASM186557v1	87.5	87.5	93.3333	90.3226	NifH, NifD, NifK, NifE, NifN, NifEN, NifB, NifNB, NifX, NifV, NifU, NifW, NifZ, NifT, NifY, NifQ, NifP, NifO, NifJ, NifA, NifL	NifXa, NifS, NifM
Paraburkholderia xenovorans LB400 2010	GCF_000013645.1_ASM1364v1	75	90.9091	66.6667	76.9231	NifH, NifD, NifK, NifE, NifN, NifEN, NifB, NifNB, NifX, NifV, NifU, NifT, NifY, NifQ, NifM, NifJ, NifA, NifL	NifXa, NifS, NifW, NifZ, NifP, NifO
Paraburkholderia xenovorans LB400 2018	GCF_000756045.1_ASM75604v1	87.5	87.5	93.3333	90.3226	NifH, NifD, NifK, NifE, NifN, NifEN, NifB, NifNB, NifX, NifU, NifS, NifW, NifZ, NifT, NifY, NifQ, NifP, NifO, NifJ, NifA, NifL	NifXa, NifV, NifM
Pararhodospirillum photometricum DSM 122	GCF_000284415.2_ASM28441v2	75	70.5882	92.3077	80	NifH, NifD, NifK, NifE, NifEN, NifB, NifNB, NifX, NifV, NifZ, NifT, NifY, NifQ, NifM, NifO, NifJ, NifA, NifL	NifN, NifXa, NifU, NifS, NifW, NifP
Pectobacterium atrosepticum 21A	GCF_000740965.1_ASM74096v1	87.5	89.4737	94.4444	91.8919	NifH, NifD, NifK, NifE, NifN, NifEN, NifNB, NifX, NifV, NifU, NifW, NifZ, NifT, NifY, NifQ, NifM, NifP, NifO, NifJ, NifA, NifL	NifB, NifXa, NifS
Pectobacterium atrosepticum 36A	GCF_002804265.1_ASM280426v1	100	100	100	100	NifH, NifD, NifK, NifE, NifN, NifEN, NifB, NifNB, NifX, NifXa, NifV, NifU, NifS, NifW, NifZ, NifT, NifY, NifQ, NifM, NifP, NifO, NifJ, NifA, NifL	None
Pectobacterium atrosepticum JG10-08	GCF_000696465.1_ASM69646v1	87.5	84.2105	100	91.4286	NifH, NifD, NifK, NifE, NifN, NifEN, NifB, NifNB, NifX, NifXa, NifV, NifU, NifW, NifZ, NifT, NifY, NifQ, NifP, NifO, NifJ, NifL	NifS, NifM, NifA
Pectobacterium atrosepticum SCRI1043	GCF_000011605.1_ASM1160v1	83.3333	88.8889	88.8889	88.8889	NifH, NifD, NifK, NifE, NifN, NifEN, NifNB, NifV, NifU, NifW, NifZ, NifT, NifY, NifQ, NifM, NifP, NifO, NifJ, NifA, NifL	NifB, NifX, NifXa, NifS
Pectobacterium polaris NIBIO1006	GCF_002307355.1_ASM230735v1	95.8333	94.7368	100	97.2973	NifH, NifD, NifK, NifE, NifN, NifEN, NifB, NifNB, NifX, NifXa, NifV, NifU, NifW, NifZ, NifT, NifY, NifQ, NifM, NifP, NifO, NifJ, NifA, NifL	NifS
Pelobacter acetylenicus DSM 3246	GCF_001888165.1_ASM188816v1	70.8333	60	66.6667	63.1579	NifD, NifK, NifE, NifN, NifEN, NifNB, NifX, NifXa, NifW, NifT, NifY, NifQ, NifM, NifP, NifO, NifA, NifL	NifH, NifB, NifV, NifU, NifS, NifZ, NifJ
Pelobacter carbinolicus DSM 2380	GCF_000012885.1_ASM1288v1	70.8333	77.7778	58.3333	66.6667	NifH, NifD, NifK, NifE, NifN, NifEN, NifNB, NifX, NifXa, NifV, NifW, NifZ, NifT, NifY, NifM, NifO, NifL	NifB, NifU, NifS, NifQ, NifP, NifJ, NifA
Pelobacter propionicus DSM 2379	GCF_000015045.1_ASM1504v1	79.1667	80	72.7273	76.1905	NifH, NifD, NifK, NifE, NifEN, NifNB, NifX, NifXa, NifV, NifU, NifW, NifT, NifY, NifQ, NifM, NifO, NifJ, NifA, NifL	NifN, NifB, NifS, NifZ, NifP
Pelobacter sp SFB93	GCF_001887775.1_ASM188777v1	100	100	100	100	NifH, NifD, NifK, NifE, NifN, NifEN, NifB, NifNB, NifX, NifXa, NifV, NifU, NifS, NifW, NifZ, NifT, NifY, NifQ, NifM, NifP, NifO, NifJ, NifA, NifL	None
Pelodictyon luteolum DSM 273	GCF_000012485.1_ASM1248v1	95.8333	88.8889	100	94.1176	NifH, NifD, NifK, NifE, NifN, NifEN, NifB, NifNB, NifX, NifXa, NifV, NifU, NifS, NifW, NifZ, NifT, NifY, NifQ, NifM, NifP, NifO, NifJ, NifL	NifA
Pelodictyon phaeoclathratiforme BU-1	GCF_000020645.1_ASM2064v1	75	69.2308	81.8182	75	NifH, NifD, NifK, NifE, NifN, NifEN, NifB, NifNB, NifX, NifV, NifW, NifT, NifY, NifQ, NifO, NifJ, NifA, NifL	NifXa, NifU, NifS, NifZ, NifM, NifP
Pelosinus fermentans JBW45	GCF_000271665.2_ASM27166v2	95.8333	100	90	94.7368	NifH, NifD, NifK, NifE, NifN, NifEN, NifB, NifNB, NifX, NifXa, NifV, NifU, NifW, NifZ, NifT, NifY, NifQ, NifM, NifP, NifO, NifJ, NifA, NifL	NifS
Pelosinus sp UFO1	GCF_000725345.1_ASM72534v1	87.5	88.8889	80	84.2105	NifH, NifK, NifE, NifN, NifEN, NifB, NifNB, NifV, NifU, NifS, NifW, NifZ, NifT, NifY, NifQ, NifM, NifP, NifO, NifJ, NifA, NifL	NifD, NifX, NifXa
Pleurocapsa sp PCC 7327	GCF_000317025.1_ASM31702v1	91.6667	93.75	93.75	93.75	NifH, NifD, NifK, NifE, NifN, NifEN, NifB, NifNB, NifX, NifV, NifU, NifS, NifZ, NifT, NifY, NifQ, NifM, NifP, NifO, NifJ, NifA, NifL	NifXa, NifW
Polaromonas naphthalenivorans CJ2	GCF_000015505.1_ASM1550v1	87.5	82.3529	100	90.3226	NifH, NifD, NifK, NifE, NifN, NifEN, NifB, NifNB, NifX, NifXa, NifV, NifU, NifZ, NifT, NifY, NifQ, NifP, NifO, NifJ, NifA, NifL	NifS, NifW, NifM
Prosthecochloris aestuarii DSM 271	GCF_000020625.1_ASM2062v1	79.1667	61.5385	100	76.1905	NifH, NifD, NifK, NifE, NifN, NifEN, NifB, NifNB, NifXa, NifW, NifZ, NifT, NifY, NifQ, NifP, NifO, NifJ, NifA, NifL	NifX, NifV, NifU, NifS, NifM
Prosthecochloris sp CIB 2401	GCF_001687065.1_ASM168706v1	83.3333	100	66.6667	80	NifH, NifD, NifK, NifE, NifN, NifEN, NifB, NifNB, NifX, NifV, NifU, NifW, NifT, NifY, NifQ, NifM, NifP, NifO, NifA, NifL	NifXa, NifS, NifZ, NifJ
Prosthecochloris sp GSB1 TY	GCF_002240205.1_ASM224020v1	79.1667	75	81.8182	78.2609	NifH, NifD, NifK, NifE, NifN, NifEN, NifB, NifNB, NifXa, NifV, NifS, NifW, NifT, NifY, NifQ, NifM, NifO, NifJ, NifL	NifX, NifU, NifZ, NifP, NifA
Prosthecochloris sp HL-130-GSB	GCF_002113825.1_ASM211382v1	79.1667	75	66.6667	70.5882	NifD, NifK, NifN, NifEN, NifB, NifNB, NifX, NifXa, NifV, NifU, NifW, NifZ, NifY, NifQ, NifM, NifP, NifO, NifA, NifL	NifH, NifE, NifS, NifT, NifJ
Pseudoclostridium thermosuccinogenes DSM 5807	GCF_002896855.1_ASM289685v1	83.3333	87.5	70	77.7778	NifH, NifK, NifE, NifN, NifEN, NifB, NifNB, NifX, NifXa, NifV, NifU, NifZ, NifT, NifY, NifQ, NifM, NifO, NifJ, NifA, NifL	NifD, NifS, NifW, NifP
Pseudodesulfovibrio aespoeensis Aspo-2	GCF_000176915.2_ASM17691v2	75	66.6667	80	72.7273	NifH, NifD, NifK, NifN, NifEN, NifB, NifNB, NifXa, NifU, NifS, NifW, NifZ, NifY, NifQ, NifM, NifO, NifJ, NifL	NifE, NifX, NifV, NifT, NifP, NifA
Pseudodesulfovibrio indicus J2	GCF_001563225.1_ASM156322v1	79.1667	83.3333	76.9231	80	NifH, NifD, NifK, NifE, NifN, NifEN, NifB, NifNB, NifX, NifXa, NifU, NifS, NifY, NifQ, NifM, NifO, NifJ, NifA, NifL	NifV, NifW, NifZ, NifT, NifP
Pseudodesulfovibrio profundus 500-1	GCF_900217235.1_DPRO_PRJEB22548_v1	79.1667	66.6667	88.8889	76.1905	NifH, NifD, NifK, NifE, NifN, NifEN, NifB, NifNB, NifX, NifXa, NifU, NifW, NifZ, NifT, NifY, NifQ, NifO, NifJ, NifL	NifV, NifS, NifM, NifP, NifA
Pseudomonas stutzeri A1501	GCF_000013785.1_ASM1378v1	75	71.4286	100	83.3333	NifH, NifE, NifN, NifEN, NifB, NifNB, NifXa, NifV, NifU, NifS, NifW, NifT, NifY, NifM, NifP, NifJ, NifA, NifL	NifD, NifK, NifX, NifZ, NifQ, NifO
Pseudomonas stutzeri DSM 4166	GCF_000195105.1_ASM19510v1	75	75	93.75	83.3333	NifH, NifE, NifN, NifEN, NifB, NifNB, NifX, NifV, NifU, NifS, NifW, NifT, NifY, NifM, NifP, NifJ, NifA, NifL	NifD, NifK, NifXa, NifZ, NifQ, NifO
Rahnella aquatilis HX2	GCF_000255535.1_ASM25553v1	70.8333	65	100	78.7879	NifH, NifD, NifK, NifE, NifN, NifEN, NifB, NifNB, NifX, NifXa, NifV, NifU, NifQ, NifM, NifO, NifJ, NifA	NifS, NifW, NifZ, NifT, NifY, NifP, NifL
Raoultella ornithinolytica S12	GCF_000829965.1_ASM82996v1	87.5	84.2105	100	91.4286	NifH, NifD, NifK, NifE, NifN, NifEN, NifB, NifNB, NifX, NifXa, NifV, NifU, NifW, NifZ, NifT, NifY, NifQ, NifP, NifO, NifJ, NifL	NifS, NifM, NifA
Rhizobium acidisoli strain FH23	GCF_002531755.2_ASM253175v2	91.6667	92.8571	92.8571	92.8571	NifH, NifD, NifK, NifE, NifN, NifEN, NifB, NifNB, NifX, NifV, NifS, NifW, NifZ, NifT, NifY, NifQ, NifM, NifP, NifO, NifJ, NifA, NifL	NifXa, NifU
Rhizobium bangladeshense strain BLR175	GCF_017357245.1_ASM1735724v1	83.3333	100	66.6667	80	NifH, NifD, NifK, NifE, NifN, NifEN, NifB, NifNB, NifX, NifV, NifU, NifW, NifY, NifQ, NifM, NifP, NifO, NifJ, NifA, NifL	NifXa, NifS, NifZ, NifT
Rhizobium esperanzae N561	GCF_001664265.1_ASM166426v1	95.8333	100	94.1176	96.9697	NifH, NifD, NifK, NifE, NifN, NifEN, NifB, NifNB, NifX, NifXa, NifU, NifS, NifW, NifZ, NifT, NifY, NifQ, NifM, NifP, NifO, NifJ, NifA, NifL	NifV
Rhizobium etli 8C-3	GCF_001908375.1_ASM190837v1	95.8333	93.3333	100	96.5517	NifH, NifD, NifK, NifE, NifN, NifEN, NifB, NifNB, NifX, NifXa, NifV, NifU, NifW, NifZ, NifT, NifY, NifQ, NifM, NifP, NifO, NifJ, NifA, NifL	NifS
Rhizobium etli bv mimosae str Mim1	GCF_000442435.1_ASM44243v1	95.8333	100	93.3333	96.5517	NifH, NifD, NifK, NifE, NifN, NifEN, NifB, NifNB, NifX, NifV, NifU, NifS, NifW, NifZ, NifT, NifY, NifQ, NifM, NifP, NifO, NifJ, NifA, NifL	NifXa
Rhizobium etli bv. phaseoli str. IE4803	GCF_000816125.1_ASM81612v1	87.5	92.8571	86.6667	89.6552	NifH, NifD, NifK, NifE, NifN, NifEN, NifB, NifNB, NifX, NifV, NifU, NifW, NifZ, NifT, NifY, NifQ, NifP, NifO, NifJ, NifA, NifL	NifXa, NifS, NifM
Rhizobium etli CFN 42	GCF_000092045.1_ASM9204v1	95.8333	100	92.8571	96.2963	NifH, NifD, NifK, NifE, NifN, NifEN, NifB, NifNB, NifX, NifV, NifU, NifS, NifW, NifZ, NifT, NifY, NifQ, NifM, NifP, NifO, NifJ, NifA, NifL	NifXa
Rhizobium etli CIAT 652	GCF_000020265.1_ASM2026v1	83.3333	85.7143	85.7143	85.7143	NifH, NifD, NifK, NifE, NifN, NifEN, NifB, NifNB, NifV, NifS, NifW, NifZ, NifT, NifY, NifQ, NifP, NifO, NifJ, NifA, NifL	NifX, NifXa, NifU, NifM
Rhizobium etli NXC12	GCF_002119845.1_ASM211984v1	91.6667	100	85.7143	92.3077	NifH, NifD, NifK, NifE, NifN, NifEN, NifB, NifNB, NifX, NifV, NifU, NifW, NifZ, NifT, NifY, NifQ, NifM, NifP, NifO, NifJ, NifA, NifL	NifXa, NifS
Rhizobium gallicum bv gallicum R602	GCF_000816845.1_ASM81684v1	95.8333	100	93.3333	96.5517	NifH, NifD, NifK, NifE, NifN, NifEN, NifB, NifNB, NifX, NifV, NifU, NifS, NifW, NifZ, NifT, NifY, NifQ, NifM, NifP, NifO, NifJ, NifA, NifL	NifXa
Rhizobium gallicum IE4872	GCF_001908615.1_ASM190861v1	83.3333	80	92.3077	85.7143	NifH, NifD, NifK, NifE, NifN, NifEN, NifB, NifNB, NifX, NifV, NifW, NifZ, NifT, NifY, NifQ, NifP, NifO, NifJ, NifA, NifL	NifXa, NifU, NifS, NifM
Rhizobium hidalgonense strain JKLM 19E	GCF_005862185.2_ASM586218v2	95.8333	100	88.8889	94.1176	NifH, NifD, NifK, NifE, NifN, NifEN, NifB, NifNB, NifX, NifXa, NifV, NifU, NifW, NifZ, NifT, NifY, NifQ, NifM, NifP, NifO, NifJ, NifA, NifL	NifS
Rhizobium indicum strain JKLM 12A2	GCF_005862305.2_ASM586230v2	87.5	100	72.7273	84.2105	NifH, NifD, NifK, NifE, NifN, NifEN, NifB, NifNB, NifX, NifXa, NifV, NifU, NifT, NifY, NifQ, NifM, NifP, NifO, NifJ, NifA, NifL	NifS, NifW, NifZ
Rhizobium jaguaris strain CCGE525	GCF_003627755.1_ASM362775v1	95.8333	100	92.8571	96.2963	NifH, NifD, NifK, NifE, NifN, NifEN, NifB, NifNB, NifX, NifV, NifU, NifS, NifW, NifZ, NifT, NifY, NifQ, NifM, NifP, NifO, NifJ, NifA, NifL	NifXa
Rhizobium leguminosarum ATCC 14479	GCF_003290405.1_ASM329040v1	87.5	100	72.7273	84.2105	NifH, NifD, NifK, NifE, NifN, NifEN, NifB, NifNB, NifX, NifV, NifU, NifW, NifZ, NifT, NifY, NifQ, NifP, NifO, NifJ, NifA, NifL	NifXa, NifS, NifM
Rhizobium leguminosarum bv trifolii CB782	GCF_000520875.1_ASM52087v1	83.3333	75	75	75	NifH, NifD, NifK, NifE, NifN, NifEN, NifB, NifNB, NifX, NifXa, NifV, NifU, NifW, NifY, NifQ, NifM, NifP, NifO, NifJ, NifL	NifS, NifZ, NifT, NifA
Rhizobium leguminosarum bv trifolii WSM1325	GCF_000023185.1_ASM2318v1	70.8333	100	46.1538	63.1579	NifH, NifD, NifK, NifE, NifN, NifEN, NifB, NifNB, NifX, NifV, NifU, NifY, NifQ, NifP, NifO, NifA, NifL	NifXa, NifS, NifW, NifZ, NifT, NifM, NifJ
Rhizobium leguminosarum bv trifolii WSM1689	GCF_000517605.1_ASM51760v1	83.3333	100	60	75	NifH, NifD, NifK, NifE, NifN, NifEN, NifB, NifNB, NifV, NifU, NifW, NifZ, NifY, NifQ, NifM, NifP, NifO, NifJ, NifA, NifL	NifX, NifXa, NifS, NifT
Rhizobium leguminosarum bv trifolii WSM2304	GCF_000021345.1_ASM2134v1	75	100	50	66.6667	NifH, NifD, NifK, NifE, NifN, NifEN, NifB, NifNB, NifXa, NifV, NifU, NifW, NifY, NifQ, NifP, NifO, NifJ, NifL	NifX, NifS, NifZ, NifT, NifM, NifA
Rhizobium leguminosarum bv viciae 3841	GCF_000009265.1_ASM926v1	66.6667	85.7143	46.1538	60	NifH, NifD, NifK, NifE, NifN, NifEN, NifNB, NifV, NifU, NifW, NifY, NifP, NifO, NifJ, NifA, NifL	NifB, NifX, NifXa, NifS, NifZ, NifT, NifQ, NifM
Rhizobium leguminosarum bv viciae BIHB 1217	GCF_002243365.1_ASM224336v1	87.5	100	72.7273	84.2105	NifH, NifD, NifK, NifE, NifN, NifEN, NifB, NifNB, NifXa, NifV, NifU, NifW, NifT, NifY, NifQ, NifM, NifP, NifO, NifJ, NifA, NifL	NifX, NifS, NifZ
Rhizobium leguminosarum bv viciae UPM791	GCF_002948295.1_ASM294829v1	91.6667	100	77.7778	87.5	NifH, NifD, NifK, NifE, NifN, NifEN, NifB, NifNB, NifXa, NifV, NifU, NifW, NifZ, NifT, NifY, NifQ, NifM, NifP, NifO, NifJ, NifA, NifL	NifX, NifS
Rhizobium leguminosarum Norway	GCF_002953715.1_ASM295371v1	87.5	100	72.7273	84.2105	NifH, NifD, NifK, NifE, NifN, NifEN, NifB, NifNB, NifXa, NifV, NifU, NifW, NifT, NifY, NifQ, NifM, NifP, NifO, NifJ, NifA, NifL	NifX, NifS, NifZ
Rhizobium leguminosarum Vaf-108	GCF_001890425.1_ASM189042v1	75	80	66.6667	72.7273	NifH, NifD, NifK, NifE, NifN, NifEN, NifB, NifNB, NifV, NifW, NifT, NifY, NifQ, NifP, NifO, NifJ, NifA, NifL	NifX, NifXa, NifU, NifS, NifZ, NifM
Rhizobium leguminosarum Vaf10	GCF_001679785.1_ASM167978v1	87.5	100	72.7273	84.2105	NifH, NifD, NifK, NifE, NifN, NifEN, NifB, NifNB, NifXa, NifU, NifW, NifZ, NifT, NifY, NifQ, NifM, NifP, NifO, NifJ, NifA, NifL	NifX, NifV, NifS
Rhizobium lentis strain BLR27	GCF_017352135.1_ASM1735213v1	83.3333	100	63.6364	77.7778	NifH, NifD, NifK, NifE, NifN, NifEN, NifB, NifNB, NifXa, NifV, NifU, NifW, NifT, NifY, NifQ, NifM, NifP, NifO, NifJ, NifL	NifX, NifS, NifZ, NifA
Rhizobium phaseoli Brasil 5	GCF_000172715.2_ASM17271v2	91.6667	88.2353	100	93.75	NifH, NifD, NifK, NifE, NifN, NifEN, NifB, NifNB, NifX, NifXa, NifU, NifW, NifZ, NifT, NifY, NifQ, NifM, NifP, NifO, NifJ, NifA, NifL	NifV, NifS
Rhizobium phaseoli N161	GCF_001664165.1_ASM166416v1	87.5	100	81.25	89.6552	NifH, NifD, NifK, NifE, NifN, NifEN, NifB, NifNB, NifX, NifV, NifU, NifW, NifZ, NifT, NifY, NifQ, NifP, NifO, NifJ, NifA, NifL	NifXa, NifS, NifM
Rhizobium phaseoli N261	GCF_001664105.1_ASM166410v1	95.8333	100	92.8571	96.2963	NifH, NifD, NifK, NifE, NifN, NifEN, NifB, NifNB, NifX, NifV, NifU, NifS, NifW, NifZ, NifT, NifY, NifQ, NifM, NifP, NifO, NifJ, NifA, NifL	NifXa
Rhizobium phaseoli N671	GCF_001664365.1_ASM166436v1	91.6667	100	87.5	93.3333	NifH, NifD, NifK, NifE, NifN, NifEN, NifB, NifNB, NifX, NifV, NifU, NifS, NifW, NifZ, NifT, NifY, NifQ, NifP, NifO, NifJ, NifA, NifL	NifXa, NifM
Rhizobium phaseoli N771	GCF_001664405.1_ASM166440v1	87.5	100	81.25	89.6552	NifH, NifD, NifK, NifE, NifN, NifEN, NifB, NifNB, NifX, NifV, NifU, NifW, NifZ, NifT, NifY, NifQ, NifP, NifO, NifJ, NifA, NifL	NifXa, NifS, NifM
Rhizobium phaseoli N831	GCF_001664125.1_ASM166412v1	87.5	100	81.25	89.6552	NifH, NifD, NifK, NifE, NifN, NifEN, NifB, NifNB, NifX, NifV, NifU, NifW, NifZ, NifT, NifY, NifQ, NifP, NifO, NifJ, NifA, NifL	NifXa, NifS, NifM
Rhizobium phaseoli N841	GCF_001664425.1_ASM166442v1	87.5	100	81.25	89.6552	NifH, NifD, NifK, NifE, NifN, NifEN, NifB, NifNB, NifX, NifV, NifU, NifW, NifZ, NifT, NifY, NifQ, NifP, NifO, NifJ, NifA, NifL	NifXa, NifS, NifM
Rhizobium phaseoli N931	GCF_001664285.1_ASM166428v1	58.3333	100	37.5	54.5455	NifH, NifD, NifK, NifE, NifN, NifEN, NifNB, NifV, NifY, NifQ, NifP, NifO, NifJ, NifL	NifB, NifX, NifXa, NifU, NifS, NifW, NifZ, NifT, NifM, NifA
Rhizobium phaseoli R611	GCF_001664445.1_ASM166444v1	62.5	100	43.75	60.8696	NifH, NifD, NifK, NifE, NifN, NifEN, NifNB, NifX, NifV, NifY, NifQ, NifP, NifO, NifJ, NifL	NifB, NifXa, NifU, NifS, NifW, NifZ, NifT, NifM, NifA
Rhizobium phaseoli R620	GCF_001664245.1_ASM166424v1	66.6667	100	50	66.6667	NifH, NifD, NifK, NifE, NifN, NifEN, NifNB, NifX, NifXa, NifV, NifY, NifQ, NifP, NifO, NifJ, NifL	NifB, NifU, NifS, NifW, NifZ, NifT, NifM, NifA
Rhizobium phaseoli R630	GCF_001664205.1_ASM166420v1	91.6667	100	86.6667	92.8571	NifH, NifD, NifK, NifE, NifN, NifEN, NifB, NifNB, NifX, NifXa, NifV, NifU, NifW, NifZ, NifT, NifY, NifQ, NifP, NifO, NifJ, NifA, NifL	NifS, NifM
Rhizobium phaseoli R650	GCF_001664385.1_ASM166438v1	62.5	100	43.75	60.8696	NifH, NifD, NifK, NifE, NifN, NifEN, NifNB, NifX, NifV, NifY, NifQ, NifP, NifO, NifJ, NifL	NifB, NifXa, NifU, NifS, NifW, NifZ, NifT, NifM, NifA
Rhizobium phaseoli R723	GCF_001664225.1_ASM166422v1	70.8333	100	50	66.6667	NifH, NifD, NifK, NifE, NifN, NifEN, NifNB, NifX, NifV, NifS, NifY, NifQ, NifM, NifP, NifO, NifJ, NifL	NifB, NifXa, NifU, NifW, NifZ, NifT, NifA
Rhizobium pusense IRBG74	GCF_000499645.1_IRBG74	50	25	100	40	NifEN, NifNB, NifXa, NifU, NifS, NifT, NifY, NifP, NifO, NifJ, NifA, NifL	NifH, NifD, NifK, NifE, NifN, NifB, NifX, NifV, NifW, NifZ, NifQ, NifM
Rhizobium pusense strain 76	GCF_013285525.1_ASM1328552v1	83.3333	81.25	92.8571	86.6667	NifH, NifD, NifK, NifE, NifN, NifEN, NifB, NifNB, NifX, NifU, NifS, NifW, NifZ, NifT, NifY, NifQ, NifO, NifJ, NifA, NifL	NifXa, NifV, NifM, NifP
Rhizobium sp ACO-34A	GCF_002600635.1_ASM260063v1	91.6667	88.8889	100	94.1176	NifH, NifD, NifK, NifE, NifN, NifEN, NifB, NifNB, NifX, NifXa, NifV, NifS, NifW, NifZ, NifT, NifY, NifQ, NifP, NifO, NifJ, NifA, NifL	NifU, NifM
Rhizobium sp CIAT894	GCF_000172795.2_ASM17279v2	58.3333	100	37.5	54.5455	NifH, NifD, NifK, NifE, NifN, NifEN, NifNB, NifX, NifV, NifY, NifP, NifO, NifJ, NifL	NifB, NifXa, NifU, NifS, NifW, NifZ, NifT, NifQ, NifM, NifA
Rhizobium sp IE4771	GCF_000698845.1_ASM69884v1	83.3333	85.7143	85.7143	85.7143	NifH, NifD, NifK, NifE, NifN, NifEN, NifB, NifNB, NifX, NifV, NifU, NifW, NifZ, NifY, NifQ, NifM, NifO, NifJ, NifA, NifL	NifXa, NifS, NifT, NifP
Rhizobium sp Kim5	GCF_000172695.2_ASM17269v2	95.8333	93.75	100	96.7742	NifH, NifD, NifK, NifE, NifN, NifEN, NifB, NifNB, NifX, NifXa, NifV, NifU, NifW, NifZ, NifT, NifY, NifQ, NifM, NifP, NifO, NifJ, NifA, NifL	NifS
Rhizobium sp N113	GCF_001664345.1_ASM166434v1	62.5	100	47.0588	64	NifH, NifD, NifK, NifE, NifN, NifEN, NifNB, NifX, NifXa, NifY, NifQ, NifP, NifO, NifJ, NifL	NifB, NifV, NifU, NifS, NifW, NifZ, NifT, NifM, NifA
Rhizobium sp N1314	GCF_001664305.1_ASM166430v1	62.5	100	40	57.1429	NifH, NifD, NifK, NifE, NifN, NifEN, NifNB, NifX, NifV, NifY, NifM, NifP, NifO, NifJ, NifL	NifB, NifXa, NifU, NifS, NifW, NifZ, NifT, NifQ, NifA
Rhizobium sp N1341	GCF_001664085.1_ASM166408v1	62.5	100	47.0588	64	NifH, NifD, NifK, NifE, NifN, NifEN, NifNB, NifX, NifXa, NifY, NifQ, NifP, NifO, NifJ, NifL	NifB, NifV, NifU, NifS, NifW, NifZ, NifT, NifM, NifA
Rhizobium sp N324	GCF_001664485.1_ASM166448v1	62.5	100	43.75	60.8696	NifH, NifD, NifK, NifE, NifN, NifEN, NifNB, NifX, NifXa, NifV, NifY, NifP, NifO, NifJ, NifL	NifB, NifU, NifS, NifW, NifZ, NifT, NifQ, NifM, NifA
Rhizobium sp N621	GCF_001664325.1_ASM166432v1	87.5	100	82.3529	90.3226	NifH, NifD, NifK, NifE, NifN, NifEN, NifB, NifNB, NifX, NifU, NifS, NifW, NifZ, NifT, NifY, NifQ, NifP, NifO, NifJ, NifA, NifL	NifXa, NifV, NifM
Rhizobium sp N6212	GCF_001664465.1_ASM166446v1	62.5	100	47.0588	64	NifH, NifD, NifK, NifE, NifN, NifEN, NifNB, NifX, NifXa, NifY, NifQ, NifP, NifO, NifJ, NifL	NifB, NifV, NifU, NifS, NifW, NifZ, NifT, NifM, NifA
Rhizobium sp N731	GCF_001664145.1_ASM166414v1	62.5	100	40	57.1429	NifH, NifD, NifK, NifE, NifN, NifEN, NifNB, NifX, NifV, NifY, NifM, NifP, NifO, NifJ, NifL	NifB, NifXa, NifU, NifS, NifW, NifZ, NifT, NifQ, NifA
Rhizobium sp N741	GCF_001664545.1_ASM166454v1	62.5	100	47.0588	64	NifH, NifD, NifK, NifE, NifN, NifEN, NifNB, NifX, NifXa, NifY, NifQ, NifP, NifO, NifJ, NifL	NifB, NifV, NifU, NifS, NifW, NifZ, NifT, NifM, NifA
Rhizobium sp N871	GCF_001664525.1_ASM166452v1	62.5	100	47.0588	64	NifH, NifD, NifK, NifE, NifN, NifEN, NifNB, NifX, NifXa, NifY, NifQ, NifP, NifO, NifJ, NifL	NifB, NifV, NifU, NifS, NifW, NifZ, NifT, NifM, NifA
Rhizobium sp NXC14	GCF_002117485.1_ASM211748v1	70.8333	100	50	66.6667	NifH, NifD, NifK, NifE, NifN, NifEN, NifNB, NifX, NifXa, NifV, NifU, NifS, NifY, NifP, NifO, NifJ, NifL	NifB, NifW, NifZ, NifT, NifQ, NifM, NifA
Rhizobium sp NXC24	GCF_002944315.1_ASM294431v1	83.3333	76.4706	100	86.6667	NifH, NifD, NifK, NifE, NifN, NifEN, NifB, NifNB, NifX, NifXa, NifW, NifZ, NifT, NifY, NifQ, NifP, NifO, NifJ, NifA, NifL	NifV, NifU, NifS, NifM
Rhizobium sp TAL182	GCF_002117725.1_ASM211772v1	95.8333	94.1176	100	96.9697	NifH, NifD, NifK, NifE, NifN, NifEN, NifB, NifNB, NifX, NifXa, NifV, NifU, NifS, NifW, NifZ, NifT, NifY, NifQ, NifM, NifO, NifJ, NifA, NifL	NifP
Rhizobium tropici CIAT 899	GCF_000330885.1_ASM33088v1	79.1667	76.4706	92.8571	83.871	NifH, NifD, NifK, NifE, NifN, NifEN, NifB, NifNB, NifX, NifS, NifW, NifZ, NifT, NifY, NifQ, NifO, NifJ, NifA, NifL	NifXa, NifV, NifU, NifM, NifP
Rhodobacter blasticus 28-5	GCF_003071405.1_ASM307140v1	83.3333	81.25	92.8571	86.6667	NifH, NifD, NifK, NifE, NifN, NifEN, NifB, NifNB, NifX, NifXa, NifV, NifS, NifT, NifY, NifQ, NifP, NifO, NifJ, NifA, NifL	NifU, NifW, NifZ, NifM
Rhodobacter capsulatus SB 1003	GCF_000021865.1_ASM2186v1	79.1667	76.4706	92.8571	83.871	NifH, NifD, NifK, NifE, NifN, NifEN, NifB, NifNB, NifV, NifS, NifW, NifZ, NifT, NifY, NifP, NifO, NifJ, NifA, NifL	NifX, NifXa, NifU, NifQ, NifM
Rhodobacter sphaeroides 241	GCF_003324715.1_ASM332471v1	95.8333	100	93.3333	96.5517	NifH, NifD, NifK, NifE, NifN, NifEN, NifB, NifNB, NifX, NifV, NifU, NifS, NifW, NifZ, NifT, NifY, NifQ, NifM, NifP, NifO, NifJ, NifA, NifL	NifXa
Rhodobacter sphaeroides ATCC 17025	GCF_000016405.1_ASM1640v1	91.6667	87.5	100	93.3333	NifH, NifD, NifK, NifE, NifN, NifEN, NifB, NifNB, NifX, NifXa, NifV, NifS, NifW, NifZ, NifT, NifY, NifQ, NifM, NifP, NifO, NifJ, NifL	NifU, NifA
Rhodobacter sphaeroides ATCC 17029	GCF_000015985.1_ASM1598v1	79.1667	80	85.7143	82.7586	NifH, NifD, NifK, NifE, NifB, NifNB, NifX, NifV, NifS, NifW, NifZ, NifT, NifY, NifQ, NifP, NifO, NifJ, NifA, NifL	NifN, NifEN, NifXa, NifU, NifM
Rhodobacter sphaeroides KD131	GCF_000021005.1_ASM2100v1	91.6667	87.5	100	93.3333	NifH, NifD, NifK, NifN, NifEN, NifB, NifNB, NifX, NifXa, NifV, NifS, NifW, NifZ, NifT, NifY, NifQ, NifM, NifP, NifO, NifJ, NifA, NifL	NifE, NifU
Rhodobacter sphaeroides MBTLJ-13	GCF_001685625.1_ASM168562v1	87.5	92.8571	86.6667	89.6552	NifH, NifD, NifK, NifE, NifN, NifEN, NifB, NifNB, NifX, NifV, NifS, NifZ, NifT, NifY, NifQ, NifM, NifP, NifO, NifJ, NifA, NifL	NifXa, NifU, NifW
Rhodobacter sphaeroides MBTLJ-20	GCF_002706325.1_ASM270632v1	95.8333	100	93.3333	96.5517	NifH, NifD, NifK, NifE, NifN, NifEN, NifB, NifNB, NifX, NifV, NifU, NifS, NifW, NifZ, NifT, NifY, NifQ, NifM, NifP, NifO, NifJ, NifA, NifL	NifXa
Rhodobacter sphaeroides MBTLJ-8	GCF_001576595.1_ASM157659v1	91.6667	93.3333	93.3333	93.3333	NifH, NifD, NifK, NifE, NifN, NifEN, NifB, NifNB, NifX, NifV, NifS, NifW, NifZ, NifT, NifY, NifQ, NifM, NifP, NifO, NifJ, NifA, NifL	NifXa, NifU
Rhodocyclaceae bacterium Thauera-like	GCF_002863805.1_ASM286380v1	87.5	85.7143	100	92.3077	NifH, NifD, NifK, NifE, NifN, NifEN, NifB, NifNB, NifX, NifXa, NifV, NifU, NifS, NifW, NifZ, NifY, NifQ, NifM, NifP, NifO, NifA	NifT, NifJ, NifL
Rhodoferax antarcticus DSM 24876	GCF_001955735.1_ASM195573v1	87.5	83.3333	100	90.9091	NifH, NifD, NifK, NifE, NifN, NifEN, NifB, NifNB, NifX, NifXa, NifV, NifU, NifS, NifW, NifZ, NifT, NifY, NifP, NifO, NifA, NifL	NifQ, NifM, NifJ
Rhodomicrobium vannielii ATCC 17100	GCF_000166055.1_ASM16605v1	91.6667	88.8889	100	94.1176	NifH, NifD, NifK, NifE, NifN, NifEN, NifB, NifNB, NifX, NifXa, NifV, NifS, NifW, NifZ, NifT, NifY, NifQ, NifM, NifO, NifJ, NifA, NifL	NifU, NifP
Rhodopseudomonas palustris BisA53	GCF_000014825.1_ASM1482v1	95.8333	93.75	100	96.7742	NifH, NifD, NifK, NifE, NifN, NifEN, NifB, NifNB, NifX, NifXa, NifV, NifU, NifW, NifZ, NifT, NifY, NifQ, NifM, NifP, NifO, NifJ, NifA, NifL	NifS
Rhodopseudomonas palustris BisB18	GCF_000013745.1_ASM1374v1	95.8333	93.75	100	96.7742	NifH, NifD, NifK, NifE, NifN, NifEN, NifB, NifNB, NifX, NifXa, NifV, NifU, NifW, NifZ, NifT, NifY, NifQ, NifM, NifP, NifO, NifJ, NifA, NifL	NifS
Rhodopseudomonas palustris BisB5	GCF_000013685.1_ASM1368v1	91.6667	93.3333	93.3333	93.3333	NifH, NifD, NifK, NifE, NifN, NifEN, NifB, NifNB, NifX, NifV, NifU, NifW, NifZ, NifT, NifY, NifQ, NifM, NifP, NifO, NifJ, NifA, NifL	NifXa, NifS
Rhodopseudomonas palustris CGA009	GCF_000195775.1_ASM19577v1	87.5	88.2353	93.75	90.9091	NifH, NifD, NifK, NifE, NifN, NifEN, NifB, NifNB, NifX, NifV, NifU, NifS, NifW, NifZ, NifT, NifY, NifQ, NifM, NifJ, NifA, NifL	NifXa, NifP, NifO
Rhodopseudomonas palustris DX-1	GCF_000177255.2_ASM17725v2	87.5	100	82.3529	90.3226	NifH, NifE, NifN, NifEN, NifB, NifNB, NifX, NifXa, NifV, NifU, NifS, NifW, NifZ, NifT, NifY, NifQ, NifM, NifP, NifJ, NifA, NifL	NifD, NifK, NifO
Rhodopseudomonas palustris HaA2	GCF_000013365.1_ASM1336v1	100	100	100	100	NifH, NifD, NifK, NifE, NifN, NifEN, NifB, NifNB, NifX, NifXa, NifV, NifU, NifS, NifW, NifZ, NifT, NifY, NifQ, NifM, NifP, NifO, NifJ, NifA, NifL	None
Rhodopseudomonas palustris PS3	GCF_003031265.1_ASM303126v1	95.8333	100	94.1176	96.9697	NifH, NifD, NifK, NifE, NifN, NifEN, NifB, NifNB, NifX, NifXa, NifV, NifU, NifS, NifW, NifZ, NifT, NifY, NifQ, NifM, NifP, NifJ, NifA, NifL	NifO
Rhodopseudomonas palustris TIE-1	GCF_000020445.1_ASM2044v1	95.8333	100	94.1176	96.9697	NifH, NifD, NifK, NifE, NifN, NifEN, NifB, NifNB, NifX, NifXa, NifV, NifU, NifS, NifW, NifZ, NifT, NifY, NifQ, NifM, NifP, NifJ, NifA, NifL	NifO
Rhodopseudomonas palustris YSC3	GCF_003031245.1_ASM303124v1	91.6667	100	88.2353	93.75	NifH, NifD, NifK, NifE, NifN, NifEN, NifB, NifNB, NifX, NifXa, NifV, NifU, NifS, NifW, NifZ, NifY, NifQ, NifM, NifP, NifJ, NifA, NifL	NifT, NifO
Rhodospirillum centenum SW	GCF_000016185.1_ASM1618v1	83.3333	82.3529	93.3333	87.5	NifH, NifD, NifK, NifE, NifB, NifNB, NifX, NifXa, NifV, NifU, NifW, NifZ, NifT, NifY, NifQ, NifP, NifO, NifJ, NifA, NifL	NifN, NifEN, NifS, NifM
Rhodospirillum rubrum ATCC 11170	GCF_000013085.1_ASM1308v1	79.1667	73.6842	100	84.8485	NifH, NifD, NifK, NifE, NifN, NifEN, NifB, NifNB, NifX, NifXa, NifV, NifZ, NifT, NifY, NifQ, NifO, NifJ, NifA, NifL	NifU, NifS, NifW, NifM, NifP
Rhodospirillum rubrum F11	GCF_000225955.1_ASM22595v1	83.3333	100	73.3333	84.6154	NifH, NifD, NifK, NifE, NifN, NifEN, NifB, NifNB, NifX, NifU, NifW, NifZ, NifT, NifY, NifQ, NifM, NifP, NifO, NifA, NifL	NifXa, NifV, NifS, NifJ
Rhodovulum sp MB263	GCF_002073975.1_ASM207397v1	83.3333	77.7778	100	87.5	NifH, NifD, NifK, NifE, NifN, NifEN, NifB, NifNB, NifX, NifXa, NifV, NifS, NifW, NifZ, NifT, NifY, NifO, NifJ, NifA, NifL	NifU, NifQ, NifM, NifP
Rhodovulum sp P5	GCF_002079305.1_ASM207930v1	83.3333	76.4706	100	86.6667	NifH, NifD, NifK, NifE, NifN, NifEN, NifB, NifNB, NifX, NifXa, NifV, NifZ, NifT, NifY, NifQ, NifM, NifO, NifJ, NifA, NifL	NifU, NifS, NifW, NifP
Rhodovulum sulfidophilum DSM 1374	GCF_001633165.1_ASM163316v1	79.1667	75	92.3077	82.7586	NifH, NifD, NifK, NifN, NifEN, NifB, NifNB, NifX, NifXa, NifV, NifU, NifZ, NifT, NifY, NifQ, NifO, NifJ, NifA, NifL	NifE, NifS, NifW, NifM, NifP
Rhodovulum sulfidophilum DSM 2351	GCF_001548075.1_ASM154807v1	83.3333	76.4706	100	86.6667	NifH, NifD, NifK, NifE, NifN, NifEN, NifB, NifNB, NifX, NifXa, NifV, NifS, NifZ, NifT, NifY, NifM, NifO, NifJ, NifA, NifL	NifU, NifW, NifQ, NifP
Rhodovulum sulfidophilum SNK001	GCF_001633145.1_ASM163314v1	79.1667	78.5714	84.6154	81.4815	NifH, NifD, NifK, NifN, NifEN, NifB, NifNB, NifX, NifXa, NifV, NifS, NifZ, NifT, NifY, NifP, NifO, NifJ, NifA, NifL	NifE, NifU, NifW, NifQ, NifM
Rippkaea orientalis PCC 8801	GCF_000021805.1_ASM2180v1	95.8333	100	93.75	96.7742	NifH, NifD, NifK, NifE, NifN, NifEN, NifB, NifNB, NifX, NifV, NifU, NifS, NifW, NifZ, NifT, NifY, NifQ, NifM, NifP, NifO, NifJ, NifA, NifL	NifXa
Rippkaea orientalis PCC 8802	GCF_000024045.1_ASM2404v1	95.8333	100	93.75	96.7742	NifH, NifD, NifK, NifE, NifN, NifEN, NifB, NifNB, NifX, NifV, NifU, NifS, NifW, NifZ, NifT, NifY, NifQ, NifM, NifP, NifO, NifJ, NifA, NifL	NifXa
Rivularia sp PCC 7116	GCF_000316665.1_ASM31666v1	83.3333	80	92.3077	85.7143	NifH, NifK, NifE, NifN, NifEN, NifNB, NifX, NifV, NifU, NifS, NifW, NifT, NifY, NifQ, NifM, NifP, NifO, NifJ, NifA, NifL	NifD, NifB, NifXa, NifZ
Rubrivivax gelatinosus IL144	GCF_000284255.1_ASM28425v1	95.8333	100	93.75	96.7742	NifH, NifD, NifK, NifE, NifN, NifEN, NifB, NifNB, NifX, NifXa, NifV, NifU, NifS, NifW, NifZ, NifT, NifY, NifQ, NifM, NifO, NifJ, NifA, NifL	NifP
Sagittula sp P11	GCF_002814095.1_ASM281409v1	91.6667	88.2353	100	93.75	NifH, NifD, NifK, NifE, NifN, NifEN, NifB, NifNB, NifX, NifXa, NifV, NifU, NifS, NifZ, NifT, NifY, NifM, NifP, NifO, NifJ, NifA, NifL	NifW, NifQ
Scytonema sp NIES-4073	GCF_002368435.1_ASM236843v1	91.6667	93.3333	93.3333	93.3333	NifH, NifK, NifE, NifN, NifEN, NifB, NifNB, NifX, NifV, NifU, NifS, NifW, NifZ, NifT, NifY, NifQ, NifM, NifP, NifO, NifJ, NifA, NifL	NifD, NifXa
Sedimenticola thiotaurini SIP-G1	GCF_001007875.1_ASM100787v1	83.3333	81.8182	100	90	NifH, NifD, NifK, NifE, NifN, NifEN, NifB, NifNB, NifX, NifXa, NifV, NifU, NifS, NifZ, NifY, NifM, NifP, NifO, NifJ, NifA	NifW, NifT, NifQ, NifL
Sediminispirochaeta smaragdinae DSM 11293	GCF_000143985.1_ASM14398v1	79.1667	69.2308	90	78.2609	NifH, NifD, NifK, NifE, NifN, NifEN, NifNB, NifX, NifV, NifW, NifZ, NifT, NifY, NifQ, NifM, NifO, NifJ, NifA, NifL	NifB, NifXa, NifU, NifS, NifP
Serratia sp ATCC 39006 2020	GCF_000463345.2_ASM46334v3	95.8333	95	100	97.4359	NifH, NifD, NifK, NifE, NifN, NifEN, NifB, NifNB, NifX, NifXa, NifV, NifU, NifS, NifW, NifZ, NifT, NifY, NifQ, NifM, NifO, NifJ, NifA, NifL	NifP
Sideroxydans lithotrophicus ES-1	GCF_000025705.1_ASM2570v1	79.1667	77.2727	100	87.1795	NifH, NifD, NifK, NifE, NifN, NifEN, NifB, NifNB, NifXa, NifV, NifU, NifS, NifW, NifZ, NifT, NifY, NifM, NifP, NifA	NifX, NifQ, NifO, NifJ, NifL
Sinorhizobium americanum CCGM7	GCF_000705595.2_ASM70559v2	91.6667	88.2353	100	93.75	NifH, NifD, NifK, NifE, NifN, NifEN, NifB, NifNB, NifX, NifXa, NifV, NifS, NifW, NifZ, NifT, NifY, NifQ, NifM, NifO, NifJ, NifA, NifL	NifU, NifP
Sinorhizobium americanum CFNEI 73	GCF_001889105.1_ASM188910v1	100	100	100	100	NifH, NifD, NifK, NifE, NifN, NifEN, NifB, NifNB, NifX, NifXa, NifV, NifU, NifS, NifW, NifZ, NifT, NifY, NifQ, NifM, NifP, NifO, NifJ, NifA, NifL	None
Sinorhizobium fredii CCBAU 25509	GCF_003177055.1_ASM317705v1	66.6667	100	42.8571	60	NifH, NifD, NifK, NifE, NifN, NifEN, NifNB, NifX, NifV, NifU, NifY, NifM, NifP, NifO, NifJ, NifL	NifB, NifXa, NifS, NifW, NifZ, NifT, NifQ, NifA
Sinorhizobium fredii CCBAU 45436	GCF_003100575.1_ASM310057v1	87.5	100	81.25	89.6552	NifH, NifD, NifK, NifE, NifN, NifEN, NifB, NifNB, NifX, NifV, NifU, NifS, NifW, NifZ, NifT, NifY, NifQ, NifP, NifO, NifA, NifL	NifXa, NifM, NifJ
Sinorhizobium fredii CCBAU 83666	GCF_002288485.1_ASM228848v1	66.6667	100	42.8571	60	NifH, NifD, NifK, NifE, NifN, NifEN, NifNB, NifX, NifV, NifU, NifY, NifM, NifP, NifO, NifJ, NifL	NifB, NifXa, NifS, NifW, NifZ, NifT, NifQ, NifA
Sinorhizobium fredii HH103	GCF_000283895.1_ASM28389v1	91.6667	100	86.6667	92.8571	NifH, NifD, NifK, NifE, NifN, NifEN, NifB, NifNB, NifX, NifV, NifU, NifS, NifW, NifZ, NifT, NifY, NifQ, NifP, NifO, NifJ, NifA, NifL	NifXa, NifM
Sinorhizobium fredii NGR234	GCF_000018545.1_ASM1854v1	87.5	82.3529	100	90.3226	NifH, NifD, NifK, NifE, NifN, NifEN, NifB, NifNB, NifX, NifXa, NifV, NifS, NifW, NifZ, NifT, NifY, NifQ, NifO, NifJ, NifA, NifL	NifU, NifM, NifP
Sinorhizobium fredii NXT3	GCF_002944405.1_ASM294440v1	91.6667	93.3333	93.3333	93.3333	NifH, NifD, NifK, NifE, NifN, NifEN, NifB, NifNB, NifX, NifV, NifS, NifW, NifZ, NifT, NifY, NifQ, NifM, NifP, NifO, NifJ, NifA, NifL	NifXa, NifU
Sinorhizobium medicae WSM419	GCF_000017145.1_ASM1714v1	91.6667	81.8182	100	90	NifH, NifD, NifK, NifE, NifN, NifEN, NifB, NifNB, NifX, NifXa, NifV, NifU, NifS, NifW, NifZ, NifT, NifY, NifQ, NifO, NifJ, NifA, NifL	NifM, NifP
Sinorhizobium meliloti 1021	GCF_000006965.1_ASM696v1	91.6667	100	81.8182	90	NifH, NifD, NifK, NifE, NifN, NifEN, NifB, NifNB, NifX, NifXa, NifV, NifU, NifW, NifT, NifY, NifQ, NifM, NifP, NifO, NifJ, NifA, NifL	NifS, NifZ
Sinorhizobium meliloti 2011	GCF_000346065.1_ASM34606v1	91.6667	100	81.8182	90	NifH, NifD, NifK, NifE, NifN, NifEN, NifB, NifNB, NifX, NifXa, NifV, NifU, NifW, NifT, NifY, NifQ, NifM, NifP, NifO, NifJ, NifA, NifL	NifS, NifZ
Sinorhizobium meliloti AK83	GCF_000147795.3_ASM14779v3	83.3333	100	66.6667	80	NifH, NifD, NifK, NifE, NifN, NifEN, NifB, NifNB, NifX, NifXa, NifV, NifU, NifY, NifQ, NifM, NifP, NifO, NifJ, NifA, NifL	NifS, NifW, NifZ, NifT
Sinorhizobium meliloti B399	GCF_002302375.1_ASM230237v1	83.3333	100	60	75	NifH, NifD, NifK, NifE, NifN, NifEN, NifNB, NifX, NifXa, NifV, NifU, NifW, NifZ, NifY, NifQ, NifM, NifP, NifO, NifJ, NifL	NifB, NifS, NifT, NifA
Sinorhizobium meliloti B401	GCF_002302355.1_ASM230235v1	83.3333	100	60	75	NifH, NifD, NifK, NifE, NifN, NifEN, NifNB, NifX, NifXa, NifV, NifU, NifW, NifZ, NifY, NifQ, NifM, NifP, NifO, NifJ, NifL	NifB, NifS, NifT, NifA
Sinorhizobium meliloti BL225C	GCF_000147775.3_ASM14777v3	83.3333	100	66.6667	80	NifH, NifD, NifK, NifE, NifN, NifEN, NifB, NifNB, NifX, NifV, NifU, NifZ, NifY, NifQ, NifM, NifP, NifO, NifJ, NifA, NifL	NifXa, NifS, NifW, NifT
Sinorhizobium meliloti CCMM B554	GCF_002215195.1_ASM221519v1	83.3333	100	60	75	NifH, NifD, NifK, NifE, NifN, NifEN, NifNB, NifX, NifXa, NifV, NifU, NifW, NifZ, NifY, NifQ, NifM, NifP, NifO, NifJ, NifL	NifB, NifS, NifT, NifA
Sinorhizobium meliloti GR4	GCF_000320385.2_ASM32038v2	79.1667	81.8182	75	78.2609	NifH, NifD, NifK, NifE, NifN, NifEN, NifB, NifNB, NifX, NifV, NifW, NifT, NifY, NifQ, NifM, NifO, NifJ, NifA, NifL	NifXa, NifU, NifS, NifZ, NifP
Sinorhizobium meliloti HM006	GCF_002197165.1_ASM219716v1	83.3333	100	60	75	NifH, NifD, NifK, NifE, NifEN, NifB, NifNB, NifX, NifXa, NifV, NifU, NifW, NifZ, NifY, NifQ, NifM, NifP, NifO, NifJ, NifL	NifN, NifS, NifT, NifA
Sinorhizobium meliloti KH35c	GCF_002197105.1_ASM219710v1	79.1667	100	54.5455	70.5882	NifH, NifD, NifK, NifE, NifN, NifEN, NifNB, NifX, NifXa, NifV, NifU, NifW, NifZ, NifY, NifQ, NifP, NifO, NifJ, NifL	NifB, NifS, NifT, NifM, NifA
Sinorhizobium meliloti KH46	GCF_002197465.1_ASM219746v1	91.6667	100	81.8182	90	NifH, NifD, NifK, NifE, NifN, NifEN, NifB, NifNB, NifX, NifXa, NifV, NifU, NifW, NifT, NifY, NifQ, NifM, NifP, NifO, NifJ, NifA, NifL	NifS, NifZ
Sinorhizobium meliloti M270	GCF_002197085.1_ASM219708v1	79.1667	100	58.3333	73.6842	NifH, NifD, NifK, NifE, NifN, NifEN, NifB, NifNB, NifX, NifXa, NifV, NifU, NifY, NifQ, NifM, NifP, NifO, NifJ, NifL	NifS, NifW, NifZ, NifT, NifA
Sinorhizobium meliloti Rm41 2015	GCF_000304415.1_RM41	75	100	50	66.6667	NifH, NifD, NifK, NifE, NifN, NifEN, NifNB, NifX, NifV, NifU, NifW, NifY, NifQ, NifM, NifP, NifO, NifJ, NifL	NifB, NifXa, NifS, NifZ, NifT, NifA
Sinorhizobium meliloti Rm41 2017	GCF_002197045.1_ASM219704v1	79.1667	100	54.5455	70.5882	NifH, NifD, NifK, NifE, NifN, NifEN, NifNB, NifX, NifXa, NifV, NifU, NifW, NifY, NifQ, NifM, NifP, NifO, NifJ, NifL	NifB, NifS, NifZ, NifT, NifA
Sinorhizobium meliloti RMO17	GCF_000747295.1_ASM74729v1	87.5	100	70	82.3529	NifH, NifD, NifK, NifE, NifN, NifEN, NifB, NifNB, NifX, NifV, NifU, NifW, NifZ, NifY, NifQ, NifM, NifP, NifO, NifJ, NifA, NifL	NifXa, NifS, NifT
Sinorhizobium meliloti RU11001	GCF_001050915.2_ASM105091v2	95.8333	100	90	94.7368	NifH, NifD, NifK, NifE, NifN, NifEN, NifB, NifNB, NifX, NifXa, NifV, NifU, NifW, NifZ, NifT, NifY, NifQ, NifM, NifP, NifO, NifJ, NifA, NifL	NifS
Sinorhizobium meliloti SM11	GCF_000218265.1_ASM21826v1	83.3333	100	66.6667	80	NifH, NifD, NifK, NifE, NifN, NifEN, NifB, NifNB, NifX, NifXa, NifV, NifU, NifZ, NifY, NifQ, NifP, NifO, NifJ, NifA, NifL	NifS, NifW, NifT, NifM
Sinorhizobium meliloti T073	GCF_002197145.1_ASM219714v1	75	83.3333	50	62.5	NifH, NifD, NifK, NifN, NifEN, NifNB, NifX, NifV, NifU, NifW, NifZ, NifY, NifQ, NifM, NifP, NifO, NifJ, NifL	NifE, NifB, NifXa, NifS, NifT, NifA
Sinorhizobium meliloti USDA1021	GCF_002197445.1_ASM219744v1	83.3333	100	60	75	NifH, NifD, NifK, NifE, NifN, NifEN, NifNB, NifX, NifXa, NifV, NifU, NifW, NifZ, NifY, NifQ, NifM, NifP, NifO, NifJ, NifL	NifB, NifS, NifT, NifA
Sinorhizobium meliloti USDA1106	GCF_002197065.1_ASM219706v1	83.3333	100	60	75	NifH, NifD, NifK, NifE, NifN, NifEN, NifNB, NifX, NifXa, NifV, NifU, NifW, NifZ, NifY, NifQ, NifM, NifP, NifO, NifJ, NifL	NifB, NifS, NifT, NifA
Sinorhizobium meliloti USDA1157	GCF_002197025.1_ASM219702v1	83.3333	100	60	75	NifH, NifD, NifK, NifE, NifN, NifEN, NifNB, NifX, NifXa, NifV, NifU, NifW, NifZ, NifY, NifQ, NifM, NifP, NifO, NifJ, NifL	NifB, NifS, NifT, NifA
Sinorhizobium sp CCBAU 05631	GCF_002288505.1_ASM228850v1	91.6667	93.3333	93.3333	93.3333	NifH, NifD, NifK, NifE, NifN, NifEN, NifB, NifNB, NifX, NifV, NifU, NifS, NifW, NifZ, NifT, NifY, NifQ, NifM, NifO, NifJ, NifA, NifL	NifXa, NifP
Skermanella pratensis strain W17	GCF_008843145.1_ASM884314v1	100	100	100	100	NifH, NifD, NifK, NifE, NifN, NifEN, NifB, NifNB, NifX, NifXa, NifV, NifU, NifS, NifW, NifZ, NifT, NifY, NifQ, NifM, NifP, NifO, NifJ, NifA, NifL	None
Skermanella sp TT6	GCF_016653635.2_ASM1665363v2	95.8333	94.7368	100	97.2973	NifH, NifD, NifK, NifE, NifN, NifEN, NifB, NifNB, NifX, NifXa, NifV, NifU, NifS, NifW, NifZ, NifT, NifY, NifQ, NifM, NifP, NifJ, NifA, NifL	NifO
Sphaerospermopsis kisseleviana NIES-73	GCF_002368075.1_ASM236807v1	83.3333	86.6667	86.6667	86.6667	NifD, NifK, NifE, NifN, NifEN, NifB, NifNB, NifX, NifXa, NifV, NifU, NifS, NifZ, NifT, NifY, NifQ, NifM, NifP, NifA, NifL	NifH, NifW, NifO, NifJ
Sphingomonas hengshuiensis WHSC-8	GCF_000935025.1_ASM93502v1	91.6667	88.8889	100	94.1176	NifH, NifD, NifK, NifE, NifN, NifEN, NifB, NifNB, NifX, NifXa, NifV, NifU, NifS, NifW, NifZ, NifT, NifY, NifQ, NifM, NifO, NifJ, NifL	NifP, NifA
Spirochaeta thermophila DSM 6192	GCF_000147075.1_ASM14707v1	79.1667	75	66.6667	70.5882	NifH, NifD, NifE, NifN, NifEN, NifNB, NifX, NifV, NifU, NifS, NifW, NifT, NifY, NifQ, NifM, NifP, NifO, NifA, NifL	NifK, NifB, NifXa, NifZ, NifJ
Sulfurospirillum barnesii SES-3	GCF_000265295.1_ASM26529v1	66.6667	55.5556	100	71.4286	NifH, NifD, NifE, NifN, NifEN, NifB, NifNB, NifXa, NifV, NifU, NifS, NifY, NifP, NifO, NifJ, NifL	NifK, NifX, NifW, NifZ, NifT, NifQ, NifM, NifA
Sulfurospirillum cavolei strain UCH003	GCF_001548055.1_ASM154805v1	79.1667	72.2222	100	83.871	NifH, NifD, NifK, NifE, NifN, NifEN, NifB, NifNB, NifX, NifXa, NifV, NifU, NifS, NifZ, NifT, NifY, NifO, NifJ, NifL	NifW, NifQ, NifM, NifP, NifA
Sulfurospirillum halorespirans DSM 13726	GCF_001723605.1_ASM172360v1	75	66.6667	100	80	NifH, NifD, NifK, NifE, NifN, NifEN, NifB, NifNB, NifXa, NifV, NifU, NifS, NifT, NifY, NifO, NifJ, NifA, NifL	NifX, NifW, NifZ, NifQ, NifM, NifP
Sulfurospirillum multivorans DSM 12446 2020	GCF_000568815.1_ASM56881v1	79.1667	70.5882	100	82.7586	NifH, NifD, NifK, NifE, NifN, NifEN, NifB, NifNB, NifXa, NifV, NifU, NifS, NifZ, NifT, NifY, NifM, NifO, NifJ, NifL	NifX, NifW, NifQ, NifP, NifA
Sulfurospirillum sp JPD-1	GCF_002309535.1_ASM230953v1	75	66.6667	100	80	NifH, NifD, NifK, NifE, NifN, NifEN, NifB, NifNB, NifXa, NifV, NifU, NifS, NifW, NifT, NifY, NifO, NifJ, NifL	NifX, NifZ, NifQ, NifM, NifP, NifA
Sulfurospirillum sp SL2-1	GCF_002162315.1_ASM216231v1	83.3333	76.4706	100	86.6667	NifH, NifD, NifK, NifE, NifN, NifEN, NifB, NifNB, NifX, NifXa, NifU, NifW, NifZ, NifT, NifY, NifM, NifO, NifJ, NifA, NifL	NifV, NifS, NifQ, NifP
Synechococcus sp JA-2-3Ba[2-13]	GCF_000013225.1_ASM1322v1	91.6667	86.6667	100	92.8571	NifH, NifD, NifK, NifE, NifN, NifEN, NifB, NifNB, NifX, NifXa, NifV, NifU, NifZ, NifT, NifY, NifQ, NifM, NifP, NifO, NifJ, NifA, NifL	NifS, NifW
Synechococcus sp JA-3-3Ab	GCF_000013205.1_ASM1320v1	91.6667	86.6667	100	92.8571	NifH, NifD, NifK, NifE, NifN, NifEN, NifB, NifNB, NifX, NifXa, NifV, NifU, NifZ, NifT, NifY, NifQ, NifM, NifP, NifO, NifJ, NifA, NifL	NifS, NifW
Syntrophobacter fumaroxidans MPOB	GCF_000014965.1_ASM1496v1	79.1667	72.7273	80	76.1905	NifH, NifD, NifK, NifE, NifN, NifEN, NifB, NifNB, NifU, NifW, NifZ, NifT, NifY, NifQ, NifM, NifO, NifJ, NifA, NifL	NifX, NifXa, NifV, NifS, NifP
Syntrophobotulus glycolicus DSM 8271	GCF_000190635.1_ASM19063v1	87.5	72.7273	100	84.2105	NifH, NifD, NifN, NifEN, NifB, NifNB, NifXa, NifV, NifU, NifS, NifW, NifZ, NifT, NifY, NifQ, NifM, NifP, NifO, NifJ, NifA, NifL	NifK, NifE, NifX
Teredinibacter turnerae T7901	GCF_000023025.1_ASM2302v1	79.1667	77.2727	100	87.1795	NifH, NifD, NifK, NifE, NifN, NifEN, NifB, NifNB, NifXa, NifV, NifU, NifS, NifW, NifY, NifM, NifP, NifJ, NifA, NifL	NifX, NifZ, NifT, NifQ, NifO
Thauera hydrothermalis strain GD-2	GCF_003345255.1_ASM334525v1	87.5	85.7143	100	92.3077	NifH, NifD, NifK, NifE, NifN, NifEN, NifB, NifNB, NifX, NifXa, NifV, NifU, NifS, NifW, NifZ, NifY, NifQ, NifM, NifP, NifO, NifA	NifT, NifJ, NifL
Thermincola potens JR	GCF_000092945.1_ASM9294v1	83.3333	88.8889	72.7273	80	NifH, NifD, NifK, NifE, NifN, NifEN, NifB, NifNB, NifX, NifV, NifW, NifT, NifY, NifQ, NifM, NifP, NifO, NifJ, NifA, NifL	NifXa, NifU, NifS, NifZ
Thermoanaerobacterium aotearoense strain SCUT27	GCF_009905255.1_ASM990525v1	79.1667	72.7273	80	76.1905	NifH, NifD, NifK, NifE, NifN, NifEN, NifNB, NifXa, NifV, NifW, NifZ, NifY, NifQ, NifM, NifP, NifO, NifJ, NifA, NifL	NifB, NifX, NifU, NifS, NifT
Thermoanaerobacterium saccharolyticum JWSL-YS485	GCF_000307585.2_ASM30758v2	87.5	81.8182	90	85.7143	NifH, NifD, NifK, NifE, NifN, NifEN, NifB, NifNB, NifXa, NifV, NifS, NifW, NifZ, NifY, NifQ, NifM, NifP, NifO, NifJ, NifA, NifL	NifX, NifU, NifT
Thermoanaerobacterium thermosaccharolyticum DSM 571	GCF_000145615.1_ASM14561v1	83.3333	72.7273	88.8889	80	NifH, NifD, NifK, NifE, NifN, NifEN, NifNB, NifXa, NifV, NifW, NifZ, NifT, NifY, NifQ, NifM, NifP, NifO, NifJ, NifA, NifL	NifB, NifX, NifU, NifS
Thermoanaerobacterium thermosaccharolyticum M0795	GCF_000328545.1_ASM32854v1	79.1667	85.7143	60	70.5882	NifH, NifD, NifK, NifE, NifN, NifEN, NifNB, NifX, NifXa, NifU, NifW, NifZ, NifT, NifY, NifQ, NifM, NifO, NifA, NifL	NifB, NifV, NifS, NifP, NifJ
Thermoanaerobacterium thermosaccharolyticum TG57	GCF_002250075.1_ASM225007v1	87.5	100	66.6667	80	NifH, NifD, NifK, NifE, NifN, NifEN, NifB, NifNB, NifX, NifXa, NifU, NifS, NifW, NifZ, NifT, NifY, NifQ, NifM, NifO, NifA, NifL	NifV, NifP, NifJ
Thermocrinis albus DSM 14484	GCF_000025605.1_ASM2560v1	62.5	40	100	57.1429	NifH, NifD, NifE, NifEN, NifB, NifNB, NifXa, NifS, NifY, NifQ, NifM, NifP, NifO, NifJ, NifL	NifK, NifN, NifX, NifV, NifU, NifW, NifZ, NifT, NifA
Thermodesulfovibrio yellowstonii DSM 11347	GCF_000020985.1_ASM2098v1	83.3333	62.5	83.3333	71.4286	NifH, NifD, NifK, NifE, NifN, NifEN, NifB, NifNB, NifU, NifS, NifW, NifZ, NifT, NifY, NifQ, NifM, NifP, NifO, NifJ, NifL	NifX, NifXa, NifV, NifA
Thermoleptolyngbya sp. PKUAC-SCTA183	GCF_013177315.1_ASM1317731v1	87.5	92.3077	85.7143	88.8889	NifH, NifD, NifK, NifE, NifN, NifEN, NifB, NifNB, NifX, NifV, NifU, NifS, NifZ, NifT, NifY, NifQ, NifP, NifO, NifJ, NifA, NifL	NifXa, NifW, NifM
Thiocystis violascens DSM 198	GCF_000227745.3_ASM22774v3	79.1667	77.2727	100	87.1795	NifH, NifD, NifK, NifN, NifEN, NifB, NifNB, NifXa, NifV, NifU, NifS, NifW, NifZ, NifT, NifY, NifM, NifP, NifJ, NifA	NifE, NifX, NifQ, NifO, NifL
Thioploca ingrica	GCF_000828835.1_ASM82883v1	83.3333	83.3333	93.75	88.2353	NifH, NifD, NifK, NifE, NifN, NifEN, NifB, NifNB, NifX, NifXa, NifV, NifU, NifW, NifZ, NifT, NifY, NifP, NifO, NifJ, NifA	NifS, NifQ, NifM, NifL
Thiospirochaeta perfilievii strain P	GCF_008329945.1_ASM832994v1	66.6667	42.8571	42.8571	42.8571	NifH, NifD, NifK, NifEN, NifNB, NifX, NifU, NifW, NifT, NifY, NifQ, NifM, NifP, NifO, NifA, NifL	NifE, NifN, NifB, NifXa, NifV, NifS, NifZ, NifJ
Tolumonas auensis DSM 9187	GCF_000023065.1_ASM2306v1	79.1667	75	100	85.7143	NifH, NifD, NifK, NifE, NifN, NifEN, NifB, NifNB, NifXa, NifV, NifU, NifS, NifZ, NifY, NifQ, NifM, NifO, NifJ, NifA	NifX, NifW, NifT, NifP, NifL
Tolypothrix tenuis PCC 7101	GCF_002368295.1_ASM236829v1	95.8333	100	94.1176	96.9697	NifH, NifD, NifK, NifE, NifN, NifEN, NifB, NifNB, NifX, NifXa, NifV, NifU, NifS, NifW, NifZ, NifT, NifY, NifQ, NifM, NifP, NifJ, NifA, NifL	NifO
Treponema azotonutricium ZAS-9	GCF_000214355.1_ASM21435v1	66.6667	41.6667	83.3333	55.5556	NifH, NifN, NifEN, NifB, NifNB, NifX, NifXa, NifW, NifT, NifY, NifQ, NifM, NifO, NifJ, NifA, NifL	NifD, NifK, NifE, NifV, NifU, NifS, NifZ, NifP
Treponema primitia ZAS-2	GCF_000214375.1_ASM21437v1	75	58.3333	87.5	70	NifH, NifK, NifN, NifEN, NifB, NifNB, NifX, NifXa, NifS, NifW, NifZ, NifT, NifY, NifQ, NifO, NifJ, NifA, NifL	NifD, NifE, NifV, NifU, NifM, NifP
Trichodesmium erythraeum IMS101	GCF_000014265.1_ASM1426v1	91.6667	92.8571	92.8571	92.8571	NifH, NifD, NifK, NifE, NifEN, NifB, NifNB, NifX, NifXa, NifU, NifS, NifW, NifZ, NifT, NifY, NifQ, NifM, NifP, NifO, NifJ, NifA, NifL	NifN, NifV
Trichormus [Anabaena] variabilis ATCC 29413	GCF_000204075.1_ASM20407v1	87.5	88.2353	93.75	90.9091	NifH, NifD, NifK, NifE, NifN, NifEN, NifB, NifNB, NifX, NifXa, NifV, NifU, NifW, NifZ, NifT, NifY, NifQ, NifM, NifP, NifA, NifL	NifS, NifO, NifJ
Vibrio cincinnatiensis	GCF_009763885.1_ASM976388v1	70.8333	68.4211	92.8571	78.7879	NifH, NifD, NifK, NifE, NifEN, NifB, NifNB, NifV, NifU, NifS, NifZ, NifT, NifM, NifO, NifJ, NifA, NifL	NifN, NifX, NifXa, NifW, NifY, NifQ, NifP
Vibrio natriegens CCUG 16371	GCF_001680045.1_ASM168004v1	87.5	83.3333	100	90.9091	NifH, NifD, NifK, NifE, NifN, NifEN, NifB, NifNB, NifX, NifXa, NifV, NifU, NifS, NifW, NifZ, NifT, NifP, NifO, NifJ, NifA, NifL	NifY, NifQ, NifM
Vibrio natriegens CCUG 16373	GCF_001680065.1_ASM168006v1	75	72.2222	92.8571	81.25	NifH, NifD, NifK, NifE, NifN, NifEN, NifB, NifNB, NifXa, NifV, NifU, NifS, NifZ, NifT, NifP, NifO, NifA, NifL	NifX, NifW, NifY, NifQ, NifM, NifJ
Vibrio natriegens CCUG 16374	GCF_001680085.1_ASM168008v1	83.3333	77.7778	100	87.5	NifH, NifD, NifK, NifE, NifN, NifEN, NifB, NifNB, NifX, NifXa, NifV, NifU, NifS, NifZ, NifT, NifP, NifO, NifJ, NifA, NifL	NifW, NifY, NifQ, NifM
Vibrio natriegens NBRC 15636	GCF_001680025.1_ASM168002v1	79.1667	72.2222	100	83.871	NifH, NifD, NifK, NifE, NifN, NifEN, NifB, NifNB, NifX, NifXa, NifV, NifU, NifS, NifZ, NifT, NifP, NifO, NifJ, NifL	NifW, NifY, NifQ, NifM, NifA
Vibrio natriegens NBRC 15636-2	GCF_001456255.1_ASM145625v1	79.1667	73.6842	100	84.8485	NifH, NifD, NifK, NifE, NifN, NifEN, NifB, NifNB, NifX, NifXa, NifV, NifU, NifS, NifZ, NifT, NifO, NifJ, NifA, NifL	NifW, NifY, NifQ, NifM, NifP
Vibrio sp EJY3	GCF_000241385.1_ASM24138v1	75	73.6842	93.3333	82.3529	NifH, NifD, NifK, NifE, NifN, NifEN, NifB, NifNB, NifX, NifV, NifU, NifS, NifT, NifM, NifO, NifJ, NifA, NifL	NifXa, NifW, NifZ, NifY, NifQ, NifP
Vitreoscilla filiformis ATCC 15551	GCF_002222655.1_ASM222265v1	95.8333	93.75	100	96.7742	NifH, NifD, NifK, NifE, NifN, NifEN, NifB, NifNB, NifX, NifXa, NifV, NifU, NifS, NifW, NifZ, NifT, NifY, NifM, NifP, NifO, NifJ, NifA, NifL	NifQ
Wolinella succinogenes DSM 1740	GCF_000196135.1_ASM19613v1	75	64.7059	100	78.5714	NifH, NifD, NifE, NifN, NifEN, NifB, NifNB, NifX, NifXa, NifV, NifU, NifS, NifZ, NifY, NifM, NifO, NifJ, NifL	NifK, NifW, NifT, NifQ, NifP, NifA
Xanthobacter autotrophicus Py2	GCF_000017645.1_ASM1764v1	79.1667	77.7778	93.3333	84.8485	NifH, NifD, NifK, NifE, NifN, NifEN, NifB, NifNB, NifX, NifXa, NifV, NifZ, NifT, NifY, NifQ, NifP, NifJ, NifA, NifL	NifU, NifS, NifW, NifM, NifO
Yangia sp CCB-MM3	GCF_001687105.1_ASM168710v1	87.5	83.3333	100	90.9091	NifH, NifD, NifK, NifE, NifN, NifEN, NifB, NifNB, NifX, NifXa, NifV, NifU, NifS, NifZ, NifT, NifY, NifQ, NifO, NifJ, NifA, NifL	NifW, NifM, NifP
Zoogloeaceae bacteirum Par-f-2	GCF_003054515.1_ASM305451v1	87.5	85	100	91.8919	NifH, NifD, NifK, NifE, NifN, NifEN, NifB, NifNB, NifX, NifXa, NifV, NifU, NifS, NifW, NifZ, NifY, NifM, NifP, NifO, NifJ, NifA	NifT, NifQ, NifL
Zymomonas mobilis subsp mobilis ATCC 10988	GCF_000175255.2_ASM17525v2	91.6667	87.5	100	93.3333	NifH, NifD, NifK, NifE, NifN, NifEN, NifB, NifNB, NifX, NifXa, NifV, NifS, NifW, NifZ, NifT, NifY, NifQ, NifM, NifP, NifO, NifJ, NifL	NifU, NifA
Zymomonas mobilis subsp mobilis NCIMB 11163	GCF_000024245.1_ASM2424v1	95.8333	93.75	100	96.7742	NifH, NifD, NifK, NifE, NifN, NifEN, NifB, NifNB, NifX, NifXa, NifV, NifS, NifW, NifZ, NifT, NifY, NifQ, NifM, NifP, NifO, NifJ, NifA, NifL	NifU
Zymomonas mobilis subsp mobilis NRRL B-12526	GCF_000576125.1_ASM57612v1	79.1667	78.5714	84.6154	81.4815	NifH, NifD, NifK, NifE, NifN, NifEN, NifB, NifNB, NifX, NifW, NifZ, NifT, NifY, NifM, NifP, NifO, NifJ, NifA, NifL	NifXa, NifV, NifU, NifS, NifQ
Zymomonas mobilis subsp mobilis NRRL B-1960	GCF_002158845.1_ASM215884v1	91.6667	87.5	100	93.3333	NifH, NifD, NifK, NifE, NifN, NifEN, NifB, NifNB, NifX, NifXa, NifV, NifS, NifW, NifZ, NifT, NifY, NifM, NifP, NifO, NifJ, NifA, NifL	NifU, NifQ
Zymomonas mobilis subsp mobilis str CP4 = NRRL B-14023	GCF_000498655.1_ASM49865v1	87.5	81.25	100	89.6552	NifH, NifD, NifK, NifE, NifN, NifEN, NifB, NifNB, NifX, NifXa, NifW, NifZ, NifT, NifY, NifQ, NifM, NifP, NifO, NifJ, NifA, NifL	NifV, NifU, NifS
Zymomonas mobilis subsp mobilis str CP4 = NRRL B-14023-2	GCF_000576165.1_ASM57616v1	91.6667	93.3333	93.3333	93.3333	NifH, NifD, NifK, NifE, NifN, NifEN, NifB, NifNB, NifX, NifV, NifS, NifW, NifZ, NifT, NifY, NifQ, NifM, NifP, NifO, NifJ, NifA, NifL	NifXa, NifU
Zymomonas mobilis subsp mobilis ZM4 = ATCC 31821	GCF_000007105.1_ASM710v1	95.8333	93.75	100	96.7742	NifH, NifD, NifK, NifE, NifN, NifEN, NifB, NifNB, NifX, NifXa, NifV, NifS, NifW, NifZ, NifT, NifY, NifQ, NifM, NifP, NifO, NifJ, NifA, NifL	NifU
Zymomonas mobilis subsp mobilis ZM4 = ATCC 31821-2	GCF_003054575.1_ASM305457v1	95.8333	93.75	100	96.7742	NifH, NifD, NifK, NifE, NifN, NifEN, NifB, NifNB, NifX, NifXa, NifV, NifS, NifW, NifZ, NifT, NifY, NifQ, NifM, NifP, NifO, NifJ, NifA, NifL	NifU
Zymomonas mobilis subsp mobilis ZM4 substr 2032	GCF_003052045.1_ASM305204v1	95.8333	93.75	100	96.7742	NifH, NifD, NifK, NifE, NifN, NifEN, NifB, NifNB, NifX, NifXa, NifV, NifS, NifW, NifZ, NifT, NifY, NifQ, NifM, NifP, NifO, NifJ, NifA, NifL	NifU
Zymomonas mobilis subsp mobilis ZM4 substr 8b	GCF_003052025.1_ASM305202v1	95.8333	93.75	100	96.7742	NifH, NifD, NifK, NifE, NifN, NifEN, NifB, NifNB, NifX, NifXa, NifV, NifS, NifW, NifZ, NifT, NifY, NifQ, NifM, NifP, NifO, NifJ, NifA, NifL	NifU
Average Score	-	84.3089	86.4906	81.9761	82.3362	-

## Sheet: Table_S5
Table S5 – Comparative Results of NifPred and NifFinder for five organisms containing clusters of Nif Proteins
Organism / PMID	Protein sequence description	Protein ID	NifPred (online)	NifFinder	Correct Nif class
Methanobacterium congolense isolate Buetzberg (MCBB) / PMID: 9515920	Dinitrogenase iron-molybdenum cofactor biosynthesis protein [Methanobacterium congolense]	SCG86482.1	non-nif	NifX	NifX
	Nitrogenase molybdenum-iron protein beta chain [Methanobacterium congolense]	SCG86483.1	nifN	NifN	NifN
	Nitrogenase iron-molybdenum cofactor biosynthesis protein NifE [Methanobacterium congolense]	SCG86484.1	nifE	NifE	NifE
	Nitrogenase molybdenum-iron protein beta chain [Methanobacterium congolense]	SCG86485.1	nifN	NifK	NifK
	Nitrogenase molybdenum-iron protein alpha chain [Methanobacterium congolense]	SCG86486.1	nifD	NifD	NifD
	Nitrogen fixation nifHD region glnB-like protein 2 [Methanobacterium congolense]	SCG86487.1	non-nif	NifII	NifII
	Nitrogen fixation nifHD region GlnB-like protein 1 [Methanobacterium congolense]	SCG86488.1	non-nif	NifII	NifII
	Nitrogenase iron protein 1 [Methanobacterium congolense]	SCG86489.1	nifH	NifH	NifH
	glycosyltransferase family 39 protein [Methanobacterium congolense]	SCG86490.1	non-nif	-	-
	Pyruvate carboxylase subunit B [Methanobacterium congolense]	SCG86491.1	nifN	-	-
Paenibacillus borealis DSM 13188 (ASM75866v1) / PMID: 24651173	homocysteine methyltransferase [Paenibacillus borealis]	WP_042217163.1	nifE	NifV	NifV
	HesA/MoeB/ThiF family protein [Paenibacillus borealis]	WP_042217164.1	non-nif	-	-
	nitrogen fixation protein NifX [Paenibacillus borealis]	WP_042217165.1	non-nif	NifX	NifX
	nitrogenase iron-molybdenum cofactor biosynthesis protein NifN [Paenibacillus borealis]	WP_042217166.1	nifN	NifN	NifN
	nitrogenase iron-molybdenum cofactor biosynthesis protein NifE [Paenibacillus borealis]	WP_042217167.1	nifE	NifE	NifE
	nitrogenase molybdenum-iron protein subunit beta [Paenibacillus borealis]	WP_042217168.1	nifK	NifK	NifK
	nitrogenase molybdenum-iron protein alpha chain [Paenibacillus borealis]	WP_042217169.1	nifD	NifD	NifD
	nitrogenase iron protein [Paenibacillus borealis]	WP_042217170.1	nifH	NifH	NifH
	nitrogenase cofactor biosynthesis protein NifB [Paenibacillus borealis]	WP_052429669.1	nifB	NifB	NifB
Aphanizomenon flos-aquae DEX188 (ASM1734685v1) / PMID: 31062027	AAA family ATPase [Aphanizomenon flos-aquae DEX188]	QSV67144.1	nifH	NifH	NifH
	nitrogenase molybdenum-iron protein alpha chain [Aphanizomenon flos-aquae DEX188]	QSV67151.1	nifD	NifD	NifD
	P-II family nitrogen regulator [Aphanizomenon flos-aquae DEX188]	QSV67173.1	nifK	NifK	NifK
	nitrogenase molybdenum-iron protein subunit beta [Aphanizomenon flosaquae DEX188]	QSV67133.1	non-nif	NIfT	NIfT
	nitrogenase iron-molybdenum cofactor biosynthesis protein NifE [Aphanizomenon flos-aquae DEX188]	QSV67174.1	nifE	NifE	NifE
	nitrogenase iron-molybdenum cofactor biosynthesis protein NifN [Aphanizomenon flos-aquae DEX188]	QSV67175.1	nifN	NifN	NifN
	nitrogen fixation protein NifX [Aphanizomenon flos-aquae DEX188]	QSV69175.1	non-nif	NifX	NifX
	nitrogenase cofactor biosynthesis protein NifB [Aphanizomenon flos-aquae DEX188]	QSV67140.1	nifB	NifB	NifB
	cysteine desulfurase NifS [Aphanizomenon flos-aquae DEX188]	QSV67142.1	nifN	NifU	NifU
	2-isopropylmalate synthase [Aphanizomenon flos-aquae DEX188]	QSV67565.1	nifE	NifS	NifS
	septum formation inhibitor Maf [Aphanizomenon flos-aquae DEX188]	QSV65539.1	nifB	NifV	NifV
	nitrogenase-stabilizing/protective protein NifW [Aphanizomenon flos-aquae DEX188]	QSV67178.1	non-nif	NifW	NifW
	nitrogen fixation protein NifZ [Aphanizomenon flos-aquae DEX188]	QSV67134.1	non-nif	NifZ	NifZ
	NifX-associated nitrogen fixation protein [Aphanizomenon flos-aquae DEX188]	QSV67176.1	non-nif	NifXa	NifXa
	serine O-acetyltransferase [Aphanizomenon flos-aquae DEX188]	QSV67138.1	non-nif	NifP	NifP
	serine O-acetyltransferase [Aphanizomenon flos-aquae DEX188]	QSV67902.1	non-nif	NIfP	NIfP
	pyruvate:ferredoxin (flavodoxin) oxidoreductase [Aphanizomenon flos-aquae DEX188]	QSV67358.1	non-nif	NifJ	NifJ
	pyruvate:ferredoxin (flavodoxin) oxidoreductase [Aphanizomenon flos-aquae DEX188]	QSV67499.1	nifE	NifJ	NifJ
	putative nitrogen fixation protein NifT [Aphanizomenon flos-aquae DEX188]	QSV66065.1	non-nif	NifT	NifT
Klebsiella variicola 342 (ASM1956v1) / PMID: 3062178	nifJ pyruvate-flavodoxin oxidoreductase 1770808:1774323 forward OS:Klebsiella variicola 342 MW:127861	ACI06792	nifN	NifJ	NifJ
	nifH nitrogenase iron protein 1:882 forward OS:Klebsiella variicola 342 MW:31971	ACI11459	nifH	NifH	NifH
	nifD nitrogenase MoFe protein alpha-subunit 899:2347 forward OS:Klebsiella variicola 342 MW:53912	ACI11100	nifD	NifD	NifD
	nifK nitrogenase molybdenum-iron protein beta chain 2403:3965 forward OS:Klebsiella variicola 342 MW:58163	ACI10144	nifK	NifK	NifK
	nifT protein nifT 4005:4223 forward OS:Klebsiella variicola 342 MW:8228	ACI08158	non-nif	NifT	NIfT
	nifY protein nifY 4234:4896 forward OS:Klebsiella variicola 342 MW:24467	ACI08440	non-nif	NifY	NifY
	nifE nitrogenase iron-molybdenum cofactor biosynthesis protein nifE 5477:6850 forward OS:Klebsiella variicola 342	ACI08284	nifE	NifE	NifE
	nifN nitrogenase iron-molybdenum cofactor biosynthesis protein NifN 6860:8245 forward OS:Klebsiella variicola 342 MW:50174	ACI09079	nifN	NifN	NifN
	nifX protein nifX 8232:8702 forward OS:Klebsiella variicola 342 MW:18032	ACI07093	non-nif	NifX	NifX
	nifU nitrogen fixation protein NifU 8897:9736 forward OS:Klebsiella variicola 342 MW:30111	ACI07738	nifB	NifU	NifU
	nifS cysteine desulfurase 9752:10954 forward OS:Klebsiella variicola 342 MW:43323	ACI07878	non-nif	NifS	NifS
	nifV homocitrate synthase 10970:12112 forward OS:Klebsiella variicola 342 MW:40939	ACI10677	non-nif	NifV	NifV
	nifW nitrogen fixation protein NifW 12115:12372 forward OS:Klebsiella variicola 342 MW:10002	ACI11516	non-nif	NifW	NifW
	nifZ protein nifZ 12369:12812 forward OS:Klebsiella variicola 342 MW:16305	ACI09420	non-nif	NifZ	NifZ
	nifM peptidyl-prolyl cis-trans isomerase 12812:13612 forward OS:Klebsiella variicola 342 MW:29654	ACI11019	non-nif	NifM	NifM
	nifF flavodoxin fdlA-like 13635:14165 reverse OS:Klebsiella variicola 342 MW:18910	ACI10604	non-nif	NifF	NifF
	nifL nitrogen fixation regulatory protein 14485:15969 forward OS:Klebsiella variicola 342 MW:54803	ACI09760	non-nif	NifL	NifL
	nifA ATPase AAA 15966:17540 forward OS:Klebsiella variicola 342 MW:58363	ACI08848	non-nif	NifA	NifA
	FeMo cofactor biosynthesis protein NifB 17705:19111 forward OS:Klebsiella variicola 342 MW:51004	ACI07460.1	nifB	NifB	NifB
	nifQ iron-molybdenum cofactor biosynthesis protein NifQ 19111:19626 forward OS:Klebsiella variicola 342 MW:19812	ACI11789	non-nif	NifQ	NifQ
Azospirillum brasilense strain Sp7 (ASM131501v1) / PMID: 9231412	| 0001.0952 | conserved hypothetical protein | 1003524:1003823 Reverse | Azospirillum_brasilense_strain_Sp7	ALJ34744.1	non-nif	-	-
	| fixX | FixX | 1004047:1004340 Reverse | Azospirillum_brasilense_strain_Sp7	ALJ36488.1	non-nif	-	-
	| fixC | protein fixC | 1004337:1005638 Reverse | Azospirillum_brasilense_strain_Sp7	ALJ34745.1	nifE	-	-
	| fixB | electron transfer flavoprotein subunit alpha | 1005669:1006748 Reverse | Azospirillum_brasilense_strain_Sp7	ALJ34746.1	non-nif	-	-
	| fixA | FixA | 1006802:1007653 Reverse | Azospirillum_brasilense_strain_Sp7	ALJ34747.1	non-nif	-	-
	| nifW | nitrogen fixation protein NifW | 1007996:1008319 Reverse | Azospirillum_brasilense_strain_Sp7	ALJ34748.1	non-nif	NifW	NifW
	| nifP | serine acetyltransferase | 1008337:1009221 Reverse | Azospirillum_brasilense_strain_Sp7	ALJ34749.1	non-nif	NifP	NifP
	| nifV | homocitrate synthase | 1009235:1010380 Reverse | Azospirillum_brasilense_strain_Sp7	ALJ34750.1	non-nif	NifV	NifV
	| nifS | cysteine desulfurase | 1010649:1011854 Reverse | Azospirillum_brasilense_strain_Sp7	ALJ34751.1	non-nif	NifS	NifS
	| nifU | nitrogen fixation protein NifU | 1011858:1012775 Reverse | Azospirillum_brasilense_strain_Sp7	ALJ34752.1	nifB	NifU	NifU
	| iscA | iron-sulfur cluster assembly accessory protein | 1012824:1013204 Reverse | Azospirillum_brasilense_strain_Sp7	ALJ34753.1	non-nif	-	-
	| 0001.0963 | conserved hypothetical protein ABAZ39_11490 | 1013486:1013983 Forward | Azospirillum_brasilense_strain_Sp7	ALJ34754.1	non-nif	-	-
	| nifQ | nitrogen fixation protein NifQ | 1014018:1014608 Reverse | Azospirillum_brasilense_strain_Sp7	ALJ34755.1	non-nif	NifQ	NifQ
	| fdxN | ferredoxin | 1014661:1014954 Reverse | Azospirillum_brasilense_strain_Sp7	ALJ34756.1	non-nif	-	-
	| ropN | rop-like superfamily ORF5 | 1015127:1015333 Reverse | Azospirillum_brasilense_strain_Sp7	ALJ34757.1	non-nif	-	-
	| nifXa | NifX-associated nitrogen fixation protein | 1015344:1015808 Reverse | Azospirillum_brasilense_strain_Sp7	ALJ34758.1	non-nif	NifXa	NifXa
	| nifX | nitrogen fixation protein NifX | 1015813:1016283 Reverse | Azospirillum_brasilense_strain_Sp7	ALJ36489.1	non-nif	NifX	NifX
	| nifN | F361867_2 NifN | 1016262:1017662 Reverse | Azospirillum_brasilense_strain_Sp7	ALJ34759.1	nifN	NifN	NifN
	| nifE | nitrogenase iron-molybdenum cofactor biosynthesis protein NifE | 1017668:1019083 Reverse | Azospirillum_brasilense_strain_Sp7	ALJ34760.1	nifE	NifE	NifE
	| 0001.0971 | chemotaxis protein | 1019273:1020622 Reverse | Azospirillum_brasilense_strain_Sp7	ALJ34761.1	non-nif	-	-
	| 0001.0972 | pyridine nucleotide-disulfide oxidoreductase | 1021200:1022408 Reverse | Azospirillum_brasilense_strain_Sp7	ALJ34762.1	non-nif	-	-
	| 0001.0973 | transcriptional regulator, BadM/Rrf2 family (fragment), partial | 1022555:1023085 Reverse | Azospirillum_brasilense_strain_Sp7	ALJ34763.1	non-nif	-	-
	| nifK | nitrogenase molybdenum-iron protein beta chain | 1023297:1024856 Reverse | Azospirillum_brasilense_strain_Sp7	ALJ36490.1	nifK	NifK	NifK
	| nifD | nitrogenase molybdenum-iron protein alpha chain | 1024887:1026326 Reverse | Azospirillum_brasilense_strain_Sp7	ALJ34764.1	nifD	NifD	NifD
	| nifH | nitrogenase iron protein, nifH; dinitrogenase reductase | 1026467:1027348 Reverse | Azospirillum_brasilense_strain_Sp7	ALJ34765.1	nifH	NifH	NifH
	| 0001.0977 | hypothetical protein | 1027620:1028954 Reverse | Azospirillum_brasilense_strain_Sp7	ALJ34766.1	non-nif	-	-
	| draT | dinitrogenase reductase ADP-ribosyl tramsferase | 1029202:1030089 Forward | Azospirillum_brasilense_strain_Sp7	ALJ34767.1	non-nif	-	-
	| draG | dinitrogenase reductase activacting glicohydrolase | 1030117:1031010 Forward | Azospirillum_brasilense_strain_Sp7	ALJ34768.1	non-nif	-	-
	| 0001.0980 | hypothetical protein ABAZ39_11405 | 1031019:1031450 Forward | Azospirillum_brasilense_strain_Sp7	ALJ36491.1	non-nif	-	-
	| 0001.0981 | glutamine amidotransferase | 1031756:1032523 Forward | Azospirillum_brasilense_strain_Sp7	ALJ34769.1	non-nif	-	-
	| 0001.0982 | azoreductase | 1032673:1033299 Forward | Azospirillum_brasilense_strain_Sp7	ALJ34770.1	non-nif	-	-
	| sir2 | SIR2 family protein | 1033451:1034329 Reverse | Azospirillum_brasilense_strain_Sp7	ALJ36492.1	non-nif	-	-
	| 0001.0984 | UDP-4-amino-4-deoxy-L-arabinose-oxoglutarate aminotransferase | 1034410:1035591 Reverse | Azospirillum_brasilense_strain_Sp7	ALJ34771.1	non-nif	-	-
	| 0001.0985 | conserved hypothetical protein | 1035606:1035890 Reverse | Azospirillum_brasilense_strain_Sp7	ALJ34772.1	non-nif	-	-
	| nifT | protein fixU | 1035896:1036105 Reverse | Azospirillum_brasilense_strain_Sp7	ALJ34773.1	non-nif	NifT	NifT
	| nafS | cysteine desulfurase | 1036147:1037298 Reverse | Azospirillum_brasilense_strain_Sp7	ALJ34774.1	non-nif	-	-
	| nifZ2 | nitrogen fixation protein NifZ | 1037333:1037644 Reverse | Azospirillum_brasilense_strain_Sp7	ALJ34775.1	non-nif	NifZ	NifZ
	| nifZ1 | nifZ, nitrogenase P-cluster assembly | 1037668:1037964 Reverse | Azospirillum_brasilense_strain_Sp7	ALJ34776.1	non-nif	NifZ	NifZ
	| nafB | LRV FeS4 cluster domain-containing protein | 1037989:1038762 Reverse | Azospirillum_brasilense_strain_Sp7	ALJ34777.1	non-nif	-	-
	| 0001.0991 | conserved hypothetical protein | 1038759:1039292 Reverse | Azospirillum_brasilense_strain_Sp7	ALJ34778.1	non-nif	-	-
	| fdxB | 4Fe-4S ferredoxin, iron-sulfur binding | 1039337:1039528 Reverse | Azospirillum_brasilense_strain_Sp7	ALJ34779.1	non-nif	-	-
	| nifB | FeMo cofactor biosynthesis protein NifB | 1039608:1041167 Reverse | Azospirillum_brasilense_strain_Sp7	ALJ34780.1	nifB	NifB	NifB
	| acyC | adenylate cyclase AcyC | 1041547:1042437 Reverse | Azospirillum_brasilense_strain_Sp7	ALJ34781.1	non-nif	-	-
	| 0001.0995 | conserved hypothetical protein | 1042690:1043736 Forward | Azospirillum_brasilense_strain_Sp7	ALJ34782.1	non-nif	-	-
	| nifA | nif-specific transcriptional activator NifA | 1043759:1045636 Reverse | Azospirillum_brasilense_strain_Sp7	ALJ34783.1	non-nif	NifA	NifA
	| lpqC | Poly(3-hydroxybutyrate) depolymerase,esterase, PHB depolymerase family | 1435340:1436077 Forward | Azospirillum_brasilense_strain_Sp7	ALJ35116.1	non-nif	-	-
	| 0001.1369 | mannosyltransferase | 1436180:1437034 Forward | Azospirillum_brasilense_strain_Sp7	ALJ35117.1	non-nif	-	-
	| 0001.1370 | ABC transporter permease | 1437059:1437868 Forward | Azospirillum_brasilense_strain_Sp7	ALJ35118.1	non-nif	-	-
	| 0001.1371 | ABC transporter substrate-binding protein | 1437904:1438923 Forward | Azospirillum_brasilense_strain_Sp7	ALJ35119.1	non-nif	-	-
	| nifO | nitrogenase-associated protein NifO | 1439045:1439476 Forward | Azospirillum_brasilense_strain_Sp7	ALJ35120.1	non-nif	NifO	NifO
	| 0001.1373 | two-component hybrid sensor and regulator | 1439528:1441609 Forward | Azospirillum_brasilense_strain_Sp7	ALJ35121.1	non-nif	-	-
	| 0001.1374 | chemotaxis protein CheY | 1441623:1443575 Forward | Azospirillum_brasilense_strain_Sp7	ALJ35122.1	non-nif	-	-
	| 0001.1375 | calcium-binding protein | 1443721:1446336 Forward | Azospirillum_brasilense_strain_Sp7	ALJ35123.1	non-nif	-	-
	| 0001.1376 | regulator | 1446351:1448240 Forward | Azospirillum_brasilense_strain_Sp7	ALJ35124.1	non-nif	-	-
	| 0001.1377 | methyl-accepting chemotaxis protein | 1448473:1450158 Forward | Azospirillum_brasilense_strain_Sp7	ALJ35125.1	non-nif	-	-

## Sheet: Table_S6
Table S6 – Results of NifFinder for NifHDK prediction utilizing NFixDB catalogue (v3.1.0) available at https://zenodo.org/records/10950414 (fastas.zip archive)
NFixDB_sequence_ID	NFixDB_class	NifFinder_classif	NFixDB_sequence_ID	NFixDB_class	NifFinder_classif	NFixDB_sequence_ID	NFixDB_class	NifFinder_classif
AP010656.1_637	NifH	NifH	AP010656.1_640	NifD	NifD	AP010656.1_641	NifK	NifK
CP000781.1_145	NifH	NifH	CP000781.1_91	NifD	NifD	CP000781.1_92	NifK	NifK
U00090.2_117	NifH	NifH	U00090.2_116	NifD	NifD	U00090.2_115	NifK	NifK
DS990592.1_4258	NifH	NifH	ADZZ01000138.1_18	NifD	NifD	DS990592.1_4256	NifK	NifK
ACOK01000116.1_47	NifH	NifH	CP007053.1_199	NifD	NifD	ADZZ01000138.1_19	NifK	NifK
ADZZ01000138.1_15	NifH	NifH	CM001438.1_1009	NifD	NifD	CM001438.1_1008	NifK	NifK
CP007053.1_198	NifH	NifH	CP003083.1_1275	NifD	NifD	ALAO01000123.1_5	NifK	NifK
CM001438.1_1010	NifH	NifH	ALAO01000123.1_4	NifD	NifD	KB904821.1_2325	NifK	NifK
CP003083.1_1272	NifH	NifH	KB904821.1_2326	NifD	NifD	CP005991.1_515	NifK	NifK
ALAO01000346.1_3	NifH	NifH	CP005991.1_514	NifD	NifD	ATWE01000054.1_3	NifK	NifK
KB904821.1_2327	NifH	NifH	ATWE01000054.1_2	NifD	NifD	KI632513.1_2271	NifK	NifK
KB911066.1_386	NifH	NifH	KI632513.1_2272	NifD	NifD	KI911947.1_175	NifK	NifK
KE159582.1_174	NifH	NifH	KI911947.1_176	NifD	NifD	JAFS01000001.1_951	NifK	NifK
CP005991.1_513	NifH	NifH	JAFS01000001.1_952	NifD	NifD	CBZS010000430.1_18	NifK	NifK
ATWC01000001.1_73	NifH	NifH	CBZS010000430.1_15	NifD	NifD	JJNX02000025.1_8	NifK	NifK
ATWE01000020.1_1	NifH	NifH	KL662192.1_74	NifD	NifD	KL662192.1_75	NifK	NifK
KI632513.1_2273	NifH	NifH	DF820458.1_514	NifD	NifD	DF820458.1_513	NifK	NifK
KI911947.1_177	NifH	NifH	JQDQ01000073.1_15	NifD	NifD	JQDQ01000073.1_16	NifK	NifK
JAFS01000001.1_953	NifH	NifH	JROS01000008.1_50	NifD	NifD	JROS01000008.1_49	NifK	NifK
JAGI01000003.1_533	NifH	NifH	JQID01000095.1_10	NifD	NifD	JQID01000095.1_9	NifK	NifK
CBZS010000660.1_2	NifH	NifH	CCNB01000015.1_35	NifD	NifD	JUEB01000015.1_25	NifK	NifK
JJNX02000025.1_4	NifH	NifH	CCNA01000013.1_19	NifD	NifD	CCNB01000015.1_34	NifK	NifK
JNJK01000002.1_267	NifH	NifH	LM655202.1_253	NifD	NifD	CCNA01000013.1_20	NifK	NifK
JNKP01000004.1_19	NifH	NifH	CCNC01000179.1_53	NifD	NifD	LM655202.1_254	NifK	NifK
JNKY01000010.1_127	NifH	NifH	AP014683.1_1378	NifD	NifD	CCNC01000179.1_52	NifK	NifK
JNIO01000007.1_158	NifH	NifH	LM997411.1_2060	NifD	NifD	AP014683.1_1377	NifK	NifK
JNJD01000007.1_360	NifH	NifH	LADP01000032.1_46	NifD	NifD	LM997411.1_2059	NifK	NifK
KL662192.1_73	NifH	NifH	LADN01000053.1_46	NifD	NifD	LADP01000032.1_47	NifK	NifK
DF820458.1_517	NifH	NifH	LADO01000055.1_81	NifD	NifD	LADN01000053.1_45	NifK	NifK
JQKK01000025.1_18	NifH	NifH	LADR01000085.1_8	NifD	NifD	LADO01000055.1_82	NifK	NifK
JQDQ01000073.1_12	NifH	NifH	LADS01000004.1_70	NifD	NifD	LADS01000004.1_71	NifK	NifK
JROS01000008.1_53	NifH	NifH	LAEA01000099.1_21	NifD	NifD	LAEA01000099.1_20	NifK	NifK
JQID01000095.1_11	NifH	NifH	CCRI01000031.1_18	NifD	NifD	CCRI01000031.1_19	NifK	NifK
JUEB01000015.1_21	NifH	NifH	CP011392.1_601	NifD	NifD	CP011392.1_600	NifK	NifK
CCNB01000015.1_36	NifH	NifH	LDXJ01000058.1_157	NifD	NifD	LDXJ01000058.1_158	NifK	NifK
CCNA01000013.1_18	NifH	NifH	LFCU01000132.1_3	NifD	NifD	LFCU01000132.1_2	NifK	NifK
LM655202.1_252	NifH	NifH	LBMP01000004.1_393	NifD	NifD	LBMP01000004.1_392	NifK	NifK
CCNC01000179.1_54	NifH	NifH	CP011072.1_703	NifD	NifD	CP011072.1_702	NifK	NifK
AP014683.1_1379	NifH	NifH	LKPX01000013.1_55	NifD	NifD	LJZT01000032.1_4	NifK	NifK
LM995447.1_827	NifH	NifH	LOEW01000092.1_14	NifD	NifD	LKPX01000013.1_54	NifK	NifK
LM997411.1_2061	NifH	NifH	LUZT01000011.1_99	NifD	NifD	LIUG01000026.1_16	NifK	NifK
LADP01000032.1_43	NifH	NifH	LVAZ01000212.1_9	NifD	NifD	LGFT01000081.1_5	NifK	NifK
LADN01000053.1_49	NifH	NifH	LUZZ01000315.1_5	NifD	NifD	LOEW01000092.1_13	NifK	NifK
LADO01000055.1_78	NifH	NifH	LVBW01000006.1_6	NifD	NifD	LOEZ01000019.1_86	NifK	NifK
LADR01000085.1_11	NifH	NifH	LVWG01000032.1_133	NifD	NifD	LUYE01000048.1_18	NifK	NifK
LADS01000004.1_67	NifH	NifH	LUUF01000077.1_9	NifD	NifD	LUZT01000011.1_100	NifK	NifK
LAEA01000099.1_22	NifH	NifH	KV441839.1_730	NifD	NifD	LUZZ01000315.1_6	NifK	NifK
CCRI01000031.1_17	NifH	NifH	LWRO01000008.1_71	NifD	NifD	LVBW01000006.1_7	NifK	NifK
CP011392.1_604	NifH	NifH	LBCX01000114.1_1	NifD	NifD	LVWG01000032.1_134	NifK	NifK
LDXJ01000058.1_156	NifH	NifH	LJOT01000111.1_5	NifD	NifD	LSZA01000060.1_8	NifK	NifK
LFCU01000132.1_6	NifH	NifH	MBFK01000144.1_2	NifD	NifD	LUUF01000077.1_8	NifK	NifK
LBMP01000004.1_396	NifH	NifH	LVKA01000021.1_3	NifD	NifD	KV441839.1_731	NifK	NifK
CP011072.1_704	NifH	NifH	MDTP02000079.1_23	NifD	NifD	LWRO01000008.1_72	NifK	NifK
BBDR01000004.1_118	NifH	NifH	LRMT01000064.1_37	NifD	NifD	LBCX01000006.1_1	NifK	NifK
LJZT01000032.1_8	NifH	NifH	JWTM01000549.1_50	NifD	NifD	LJOT01000008.1_33	NifK	NifK
LKPX01000013.1_58	NifH	NifH	MEMX01000094.1_1	NifD	NifD	MBFK01000144.1_3	NifK	NifK
LIUG01000026.1_12	NifH	NifH	MERU01000006.1_362	NifD	NifD	LVKA01000021.1_4	NifK	NifK
LGFT01000081.1_1	NifH	NifH	MFNE01000038.1_26	NifD	NifD	LRMT01000064.1_39	NifK	NifK
LOEW01000092.1_15	NifH	NifH	MGTC01000080.1_9	NifD	NifD	JWTM01000549.1_51	NifK	NifK
LOEZ01000019.1_90	NifH	NifH	MGTD01000048.1_41	NifD	NifD	MAXM01000301.1_12	NifK	NifK
LUYE01000048.1_22	NifH	NifH	MGTI01000009.1_5	NifD	NifD	MEMX01000094.1_2	NifK	NifK
LUZT01000011.1_96	NifH	NifH	MGTJ01000180.1_8	NifD	NifD	MERU01000006.1_363	NifK	NifK
LVAS01000062.1_6	NifH	NifH	MGTO01000132.1_38	NifD	NifD	MFNE01000038.1_25	NifK	NifK
LVAZ01000212.1_12	NifH	NifH	MGVF01000039.1_3	NifD	NifD	MGTC01000080.1_10	NifK	NifK
LVBI01000002.1_20	NifH	NifH	MGVN01000251.1_4	NifD	NifD	MGTD01000048.1_42	NifK	NifK
LUZZ01000315.1_2	NifH	NifH	MGWR01000014.1_1	NifD	NifD	MGTI01000009.1_6	NifK	NifK
LVAE01000048.1_50	NifH	NifH	MGWS01000033.1_130	NifD	NifD	MGTJ01000180.1_7	NifK	NifK
LVAK01000161.1_2	NifH	NifH	MGZB01000002.1_148	NifD	NifD	MGTN01000127.1_53	NifK	NifK
LVAT01000020.1_22	NifH	NifH	MGZK01000070.1_3	NifD	NifD	MGTO01000132.1_37	NifK	NifK
LVAV01000054.1_59	NifH	NifH	MGZJ01000010.1_38	NifD	NifD	MGVF01000039.1_2	NifK	NifK
LVBK01000047.1_4	NifH	NifH	MGZO01000020.1_17	NifD	NifD	MGVN01000251.1_3	NifK	NifK
LVBL01000030.1_11	NifH	NifH	MHDU01000080.1_34	NifD	NifD	MGWR01000014.1_2	NifK	NifK
LVBW01000006.1_5	NifH	NifH	MHEK01000093.1_1	NifD	NifD	MGWS01000033.1_129	NifK	NifK
LVWG01000032.1_130	NifH	NifH	MHBI01000031.1_7	NifD	NifD	MGZB01000002.1_149	NifK	NifK
LSZA01000060.1_4	NifH	NifH	MHBK01000027.1_25	NifD	NifD	MGZK01000070.1_2	NifK	NifK
LUUF01000077.1_10	NifH	NifH	MHDZ01000067.1_12	NifD	NifD	MGZJ01000010.1_37	NifK	NifK
KV441839.1_729	NifH	NifH	MHEA01000247.1_17	NifD	NifD	MGZO01000020.1_18	NifK	NifK
LWRO01000008.1_70	NifH	NifH	MHEE01000009.1_171	NifD	NifD	MHEK01000093.1_2	NifK	NifK
LBCX01000114.1_4	NifH	NifH	MHZX01000029.1_5	NifD	NifD	MHBI01000031.1_8	NifK	NifK
MBFK01000144.1_1	NifH	NifH	MIAN01000268.1_27	NifD	NifD	MHBK01000027.1_24	NifK	NifK
LVKA01000021.1_2	NifH	NifH	MIAO01000074.1_27	NifD	NifD	MHEA01000247.1_18	NifK	NifK
MDTP02000079.1_26	NifH	NifH	MIAY01000010.1_72	NifD	NifD	MHZX01000029.1_6	NifK	NifK
LRMT01000064.1_36	NifH	NifH	MIBW01000048.1_2	NifD	NifD	MIAN01000268.1_28	NifK	NifK
JWTM01000549.1_47	NifH	NifH	MNUQ01000182.1_2	NifD	NifD	MIAO01000074.1_26	NifK	NifK
MAXM01000301.1_17	NifH	NifH	MNWR01000108.1_10	NifD	NifD	MIAY01000010.1_71	NifK	NifK
MEMX01000055.1_1	NifH	NifH	MNYL01000079.1_7	NifD	NifD	MIBW01000048.1_3	NifK	NifK
MERU01000006.1_361	NifH	NifH	MKRK01000172.1_12	NifD	NifD	MNUQ01000182.1_1	NifK	NifK
MFNE01000038.1_27	NifH	NifH	MQUF01000001.1_34	NifD	NifD	MNWR01000108.1_11	NifK	NifK
MGTC01000080.1_6	NifH	NifH	CP019936.1_1463	NifD	NifD	MNYL01000079.1_6	NifK	NifK
MGTD01000048.1_38	NifH	NifH	MTOU01000029.1_16	NifD	NifD	MKRK01000172.1_11	NifK	NifK
MGTI01000009.1_2	NifH	NifH	MVRP01000108.1_10	NifD	NifD	MQUF01000001.1_33	NifK	NifK
MGTJ01000180.1_11	NifH	NifH	MWCJ01000005.1_5	NifD	NifD	CP019936.1_1464	NifK	NifK
MGTN01000127.1_57	NifH	NifH	MSXO01000027.1_2	NifD	NifD	MTOU01000029.1_15	NifK	NifK
MGTO01000132.1_39	NifH	NifH	AP017913.1_204	NifD	NifD	MVRK01000029.1_101	NifK	NifK
MGVF01000039.1_6	NifH	NifH	NEED01000049.1_255	NifD	NifD	MVRP01000108.1_11	NifK	NifK
MGVN01000251.1_7	NifH	NifH	MBQZ01000010.1_28	NifD	NifD	MVQH01000075.1_38	NifK	NifK
MGWR01000049.1_2	NifH	NifH	NETF01000165.1_38	NifD	NifD	MVRN01000118.1_14	NifK	NifK
MGWS01000033.1_131	NifH	NifH	NQJG01000248.1_1	NifD	NifD	MWCJ01000005.1_4	NifK	NifK
MGZB01000002.1_147	NifH	NifH	NQJI01000041.1_3	NifD	NifD	MWDT01000019.1_5	NifK	NifK
MGZK01000070.1_4	NifH	NifH	NCGX01000016.1_45	NifD	NifD	MSXO01000027.1_3	NifK	NifK
MGZJ01000025.1_34	NifH	NifH	NCHM01000544.1_2	NifD	NifD	AP017913.1_205	NifK	NifK
MGZO01000020.1_16	NifH	NifH	NISF01000006.1_287	NifD	NifD	NEED01000049.1_254	NifK	NifK
MHDU01000080.1_35	NifH	NifH	NCGJ01000007.1_67	NifD	NifD	MBQZ01000010.1_30	NifK	NifK
MHEK01000009.1_2	NifH	NifH	NCGK01000014.1_4	NifD	NifD	NETF01000165.1_39	NifK	NifK
MHBI01000031.1_4	NifH	NifH	DBMI01000028.1_138	NifD	NifD	NQJI01000041.1_4	NifK	NifK
MHBK01000027.1_28	NifH	NifH	DBNK01000010.1_6	NifD	NifD	NCGX01000016.1_46	NifK	NifK
MHDZ01000067.1_11	NifH	NifH	DBMM01000094.1_5	NifD	NifD	NCHM01000544.1_3	NifK	NifK
MHEA01000247.1_16	NifH	NifH	NEUU01000012.1_16	NifD	NifD	NISF01000006.1_286	NifK	NifK
MHEE01000009.1_172	NifH	NifH	NCEH01000083.1_2	NifD	NifD	NCGJ01000007.1_68	NifK	NifK
MHZX01000029.1_4	NifH	NifH	DBTI01000098.1_17	NifD	NifD	NCGK01000014.1_3	NifK	NifK
MIAN01000268.1_24	NifH	NifH	DBTL01000044.1_77	NifD	NifD	DBMI01000028.1_139	NifK	NifK
MIAO01000074.1_30	NifH	NifH	DBTT01000046.1_80	NifD	NifD	DBNK01000010.1_7	NifK	NifK
MIAY01000010.1_75	NifH	NifH	DBTX01000018.1_21	NifD	NifD	DBMM01000094.1_4	NifK	NifK
MIBW01000096.1_10	NifH	NifH	DBTZ01000062.1_2	NifD	NifD	NEUU01000012.1_15	NifK	NifK
MNUQ01000182.1_5	NifH	NifH	DBUB01000010.1_154	NifD	NifD	NCEH01000083.1_3	NifK	NifK
MNWR01000108.1_9	NifH	NifH	DCFX01000053.1_13	NifD	NifD	DBRO01000109.1_36	NifK	NifK
MNYL01000079.1_10	NifH	NifH	DCFU01000034.1_54	NifD	NifD	DBTI01000098.1_16	NifK	NifK
MLAW01000023.1_30	NifH	NifH	DDKP01000095.1_4	NifD	NifD	DBTJ01000037.1_48	NifK	NifK
MKRK01000019.1_20	NifH	NifH	DDLW01000155.1_2	NifD	NifD	DBTL01000044.1_76	NifK	NifK
MKRS01000748.1_3	NifH	NifH	DDOS01000126.1_22	NifD	NifD	DBTR01000062.1_2	NifK	NifK
MQUF01000001.1_37	NifH	NifH	DDST01000096.1_2	NifD	NifD	DBTT01000046.1_79	NifK	NifK
CP019936.1_1462	NifH	NifH	DDRS01000008.1_82	NifD	NifD	DBTU01000053.1_104	NifK	NifK
MTOU01000029.1_17	NifH	NifH	DDWZ01000016.1_82	NifD	NifD	DBTW01000202.1_3	NifK	NifK
MVQX01000087.1_97	NifH	NifH	DDXB01000046.1_48	NifD	NifD	DBTX01000018.1_20	NifK	NifK
MVRK01000029.1_105	NifH	NifH	DDYH01000026.1_21	NifD	NifD	DBTZ01000062.1_1	NifK	NifK
MVRP01000108.1_7	NifH	NifH	AP017605.1_5207	NifD	NifD	DBUB01000010.1_155	NifK	NifK
MVRL01000089.1_8	NifH	NifH	AP018180.1_4773	NifD	NifD	DCFX01000053.1_14	NifK	NifK
MVQH01000075.1_42	NifH	NifH	AP018233.1_2744	NifD	NifD	DCVO01000092.1_33	NifK	NifK
MVRN01000118.1_10	NifH	NifH	DFYP01000136.1_2	NifD	NifD	DDLW01000155.1_3	NifK	NifK
MWCJ01000005.1_8	NifH	NifH	DGKK01000015.1_33	NifD	NifD	DDQW01000093.1_15	NifK	NifK
MWDT01000019.1_3	NifH	NifH	DHAA01000074.1_23	NifD	NifD	DDST01000096.1_1	NifK	NifK
MSXO01000027.1_1	NifH	NifH	DHDP01000019.1_197	NifD	NifD	DDRS01000008.1_83	NifK	NifK
AP017913.1_201	NifH	NifH	DHHQ01000008.1_149	NifD	NifD	DDWZ01000016.1_83	NifK	NifK
NEED01000049.1_256	NifH	NifH	DHQI01000129.1_13	NifD	NifD	DDXB01000046.1_47	NifK	NifK
MBQZ01000010.1_27	NifH	NifH	DHQL01000018.1_131	NifD	NifD	DDYH01000026.1_22	NifK	NifK
NETF01000165.1_37	NifH	NifH	DHRA01000077.1_21	NifD	NifD	DDYN01000016.1_89	NifK	NifK
MJUZ01000014.1_9	NifH	NifH	DHVH01000231.1_2	NifD	NifD	AP017605.1_5208	NifK	NifK
NQJG01000248.1_2	NifH	NifH	DHWB01000004.1_484	NifD	NifD	AP018180.1_4774	NifK	NifK
NQJI01000041.1_2	NifH	NifH	DHWG01000082.1_10	NifD	NifD	AP018233.1_2795	NifK	NifK
NCGX01000016.1_44	NifH	NifH	DHWX01000009.1_49	NifD	NifD	DFYP01000147.1_2	NifK	NifK
NISF01000006.1_288	NifH	NifH	DHYP01000031.1_11	NifD	NifD	DGKK01000015.1_32	NifK	NifK
NCGJ01000007.1_66	NifH	NifH	DHYV01000024.1_161	NifD	NifD	DHAA01000074.1_22	NifK	NifK
NCGK01000014.1_5	NifH	NifH	DHYT01000192.1_2	NifD	NifD	DHBS01000007.1_79	NifK	NifK
DBDL01000061.1_12	NifH	NifH	DIEX01000030.1_45	NifD	NifD	DHGV01000056.1_8	NifK	NifK
DBEP01000051.1_48	NifH	NifH	DIFZ01000050.1_92	NifD	NifD	DHHQ01000008.1_150	NifK	NifK
DBMP01000029.1_90	NifH	NifH	DIGE01000018.1_161	NifD	NifD	DHHR01000071.1_17	NifK	NifK
DBMI01000028.1_135	NifH	NifH	DIUB01000164.1_15	NifD	NifD	DHIM01000144.1_9	NifK	NifK
DBNK01000010.1_5	NifH	NifH	DIUY01000011.1_170	NifD	NifD	DHQI01000129.1_14	NifK	NifK
DBMM01000086.1_23	NifH	NifH	DIVX01000078.1_4	NifD	NifD	DHRK01000019.1_72	NifK	NifK
NEUU01000012.1_19	NifH	NifH	DIUT01000028.1_21	NifD	NifD	DHVH01000231.1_1	NifK	NifK
NCEH01000040.1_18	NifH	NifH	DIVU01000153.1_9	NifD	NifD	DHWB01000004.1_485	NifK	NifK
DBRO01000109.1_32	NifH	NifH	DINM01000015.1_29	NifD	NifD	DHWU01000017.1_17	NifK	NifK
DBTH01000063.1_4	NifH	NifH	DIKT01000095.1_24	NifD	NifD	DHWX01000009.1_48	NifK	NifK
DBTI01000098.1_20	NifH	NifH	DIKU01000150.1_7	NifD	NifD	DHYP01000031.1_12	NifK	NifK
DBTL01000044.1_80	NifH	NifH	DILC01000068.1_42	NifD	NifD	DHYV01000024.1_160	NifK	NifK
DBTM01000036.1_119	NifH	NifH	DIZI01000008.1_196	NifD	NifD	DHYT01000192.1_1	NifK	NifK
DBTT01000046.1_83	NifH	NifH	DIVW01000019.1_8	NifD	NifD	DIFG01000025.1_7	NifK	NifK
DBTU01000053.1_108	NifH	NifH	DIXN01000004.1_70	NifD	NifD	DIFZ01000050.1_93	NifK	NifK
DBTX01000018.1_24	NifH	NifH	DIYN01000019.1_88	NifD	NifD	DIGE01000018.1_162	NifK	NifK
DBTZ01000062.1_3	NifH	NifH	DIZL01000042.1_15	NifD	NifD	DIUB01000164.1_16	NifK	NifK
DBUB01000010.1_153	NifH	NifH	DJFX01000036.1_9	NifD	NifD	DIUY01000011.1_171	NifK	NifK
DBWR01000008.1_11	NifH	NifH	DJJR01000052.1_76	NifD	NifD	DIUT01000028.1_22	NifK	NifK
DBYF01000065.1_3	NifH	NifH	DIWZ01000032.1_45	NifD	NifD	DIVU01000153.1_8	NifK	NifK
DBYR01000006.1_19	NifH	NifH	DKBO01000264.1_10	NifD	NifD	DINM01000099.1_5	NifK	NifK
DCFX01000053.1_10	NifH	NifH	DKEW01000084.1_1	NifD	NifD	DIKR01000046.1_44	NifK	NifK
DCHE01000088.1_57	NifH	NifH	DKEU01000071.1_4	NifD	NifD	DIKT01000095.1_25	NifK	NifK
DCDZ01000030.1_42	NifH	NifH	DKQK01000029.1_123	NifD	NifD	DIKU01000150.1_6	NifK	NifK
DCFU01000034.1_51	NifH	NifH	DLCK01000088.1_20	NifD	NifD	DILC01000068.1_43	NifK	NifK
DCFR01000082.1_7	NifH	NifH	DLFY01000306.1_12	NifD	NifD	DIVW01000019.1_7	NifK	NifK
DCUX01000006.1_23	NifH	NifH	DLGG01000139.1_33	NifD	NifD	DIXN01000004.1_71	NifK	NifK
DCVO01000109.1_1	NifH	NifH	DANZ01000141.1_25	NifD	NifD	DIYN01000019.1_89	NifK	NifK
DDKP01000095.1_1	NifH	NifH	DAVG01000112.1_110	NifD	NifD	DJFX01000036.1_10	NifK	NifK
DDLS01000181.1_16	NifH	NifH	DAZF01000050.1_9	NifD	NifD	DJJR01000052.1_75	NifK	NifK
DDLW01000155.1_1	NifH	NifH	DAKU01000064.1_5	NifD	NifD	DIWZ01000032.1_46	NifK	NifK
DDOS01000126.1_23	NifH	NifH	DAYL01000034.1_77	NifD	NifD	DKEW01000084.1_2	NifK	NifK
DDQW01000093.1_19	NifH	NifH	NSJJ01000007.1_95	NifD	NifD	DKEU01000071.1_5	NifK	NifK
DDST01000096.1_3	NifH	NifH	NZXG01000008.1_74	NifD	NifD	DKQK01000029.1_124	NifK	NifK
DDRS01000008.1_81	NifH	NifH	PAIY01000058.1_4	NifD	NifD	DLMX01000056.1_9	NifK	NifK
DDWZ01000016.1_79	NifH	NifH	PAJK01000083.1_63	NifD	NifD	DLCK01000088.1_19	NifK	NifK
DDXB01000046.1_49	NifH	NifH	PAPM01000038.1_20	NifD	NifD	DLFY01000306.1_11	NifK	NifK
DDYH01000026.1_20	NifH	NifH	PAQV01000018.1_42	NifD	NifD	DLGC01000009.1_3	NifK	NifK
DDYN01000017.1_2	NifH	NifH	PDZU01000140.1_1	NifD	NifD	DASQ01000002.1_30	NifK	NifK
DEBW01000050.1_8	NifH	NifH	PDZW01000001.1_58	NifD	NifD	DAYL01000034.1_76	NifK	NifK
DEDT01000054.1_39	NifH	NifH	PDZX01000045.1_11	NifD	NifD	NSJJ01000007.1_94	NifK	NifK
DEFA01000017.1_34	NifH	NifH	PEAB01000102.1_6	NifD	NifD	NZXG01000008.1_73	NifK	NifK
AP017605.1_5206	NifH	NifH	PEAK01000081.1_8	NifD	NifD	PAIY01000058.1_5	NifK	NifK
DETD01000013.1_32	NifH	NifH	PEAO01000169.1_2	NifD	NifD	PAJK01000083.1_64	NifK	NifK
DFCS01000026.1_34	NifH	NifH	PEAP01000018.1_10	NifD	NifD	PAPM01000038.1_19	NifK	NifK
DFBE01000048.1_3	NifH	NifH	PEAN01000058.1_25	NifD	NifD	PAQV01000018.1_41	NifK	NifK
AP018180.1_4772	NifH	NifH	PFJY01000119.1_20	NifD	NifD	NVXR01000005.1_144	NifK	NifK
AP018233.1_3235	NifH	NifH	PEKW01000007.1_406	NifD	NifD	PDZU01000024.1_36	NifK	NifK
DFEB01000077.1_10	NifH	NifH	PGYM01000001.1_513	NifD	NifD	PDZW01000001.1_59	NifK	NifK
DFEO01000129.1_2	NifH	NifH	PGZN01000004.1_42	NifD	NifD	PDZX01000045.1_10	NifK	NifK
DFDU01000003.1_25	NifH	NifH	PHAB01000006.1_15	NifD	NifD	PEAB01000102.1_5	NifK	NifK
DFGT01000027.1_21	NifH	NifH	PHAR01000004.1_13	NifD	NifD	PEAK01000081.1_9	NifK	NifK
DFJD01000024.1_8	NifH	NifH	PHFB01000002.1_258	NifD	NifD	PEAO01000169.1_3	NifK	NifK
DFJS01000090.1_6	NifH	NifH	PHAG01000007.1_78	NifD	NifD	PEAP01000018.1_9	NifK	NifK
DFJV01000113.1_27	NifH	NifH	PHAV01000014.1_64	NifD	NifD	PEAN01000058.1_26	NifK	NifK
DFKO01000041.1_6	NifH	NifH	PHAW01000089.1_10	NifD	NifD	PFJY01000119.1_19	NifK	NifK
DFYP01000136.1_3	NifH	NifH	PHBE01000015.1_80	NifD	NifD	PEKW01000007.1_405	NifK	NifK
DGKK01000015.1_34	NifH	NifH	PHCC01000012.1_59	NifD	NifD	PIZH01000222.1_2	NifK	NifK
DGRE01000019.1_14	NifH	NifH	PHCU01000233.1_2	NifD	NifD	PGYM01000001.1_514	NifK	NifK
DGRP01000082.1_4	NifH	NifH	PHCV01000001.1_235	NifD	NifD	PGZN01000004.1_43	NifK	NifK
DGRX01000006.1_63	NifH	NifH	PHCX01000007.1_10	NifD	NifD	PHAB01000006.1_16	NifK	NifK
DGGQ01000104.1_3	NifH	NifH	PHSQ01000003.1_277	NifD	NifD	PHAR01000004.1_14	NifK	NifK
DGHF01000158.1_8	NifH	NifH	PHSP01000001.1_60	NifD	NifD	PHEY01000006.1_193	NifK	NifK
DGHQ01000005.1_14	NifH	NifH	PKDC01000060.1_16	NifD	NifD	PGZO01000004.1_50	NifK	NifK
DGIK01000065.1_4	NifH	NifH	PKCW01000007.1_7	NifD	NifD	PGZR01000154.1_1	NifK	NifK
DGUD01000199.1_12	NifH	NifH	PKUB01000002.1_43	NifD	NifD	PGZV01000004.1_92	NifK	NifK
DGTU01000141.1_1	NifH	NifH	PKUC01000046.1_2	NifD	NifD	PHAG01000007.1_79	NifK	NifK
DGUZ01000024.1_38	NifH	NifH	PKUA01000006.1_32	NifD	NifD	PHAV01000014.1_63	NifK	NifK
DGTD01000013.1_5	NifH	NifH	PKTZ01000161.1_20	NifD	NifD	PHAW01000089.1_11	NifK	NifK
DHAA01000074.1_26	NifH	NifH	PKTX01000037.1_30	NifD	NifD	PHBE01000015.1_79	NifK	NifK
DHBS01000007.1_83	NifH	NifH	PKTU01000188.1_13	NifD	NifD	PHCC01000012.1_58	NifK	NifK
DHDP01000019.1_200	NifH	NifH	PKTT01000037.1_28	NifD	NifD	PHCU01000233.1_3	NifK	NifK
DHGV01000056.1_12	NifH	NifH	PKUI01000208.1_8	NifD	NifD	PHCV01000001.1_236	NifK	NifK
DHHQ01000008.1_148	NifH	NifH	PKUH01000036.1_19	NifD	NifD	PHCX01000007.1_11	NifK	NifK
DHHR01000071.1_13	NifH	NifH	PKUF01000099.1_10	NifD	NifD	PHSQ01000003.1_276	NifK	NifK
DHIM01000108.1_2	NifH	NifH	PKUG01000177.1_10	NifD	NifD	PHSP01000001.1_61	NifK	NifK
DHMX01000005.1_33	NifH	NifH	PKUE01000007.1_72	NifD	NifD	PKDC01000060.1_17	NifK	NifK
DHQI01000129.1_10	NifH	NifH	PKUD01000114.1_4	NifD	NifD	PKCW01000007.1_6	NifK	NifK
DHQL01000018.1_134	NifH	NifH	PKTY01000177.1_2	NifD	NifD	PKUB01000002.1_44	NifK	NifK
DHRK01000019.1_68	NifH	NifH	CP025776.1_5886	NifD	NifD	PKUC01000046.1_3	NifK	NifK
DHRA01000077.1_20	NifH	NifH	BDTX01000021.1_43	NifD	NifD	PKUA01000006.1_31	NifK	NifK
DHVH01000231.1_5	NifH	NifH	BDTD01000018.1_19	NifD	NifD	PKTZ01000161.1_21	NifK	NifK
DHWB01000004.1_481	NifH	NifH	BDTW01000015.1_66	NifD	NifD	PKTX01000037.1_29	NifK	NifK
DHWG01000082.1_9	NifH	NifH	BDTQ01000100.1_2	NifD	NifD	PKUI01000208.1_7	NifK	NifK
DHWU01000017.1_21	NifH	NifH	PERU01000069.1_1	NifD	NifD	PKUH01000036.1_18	NifK	NifK
DHWX01000009.1_50	NifH	NifH	PERY01000011.1_67	NifD	NifD	PKUF01000099.1_9	NifK	NifK
DHYP01000031.1_10	NifH	NifH	CP028514.1_2326	NifD	NifD	PKUG01000177.1_11	NifK	NifK
DHYV01000024.1_164	NifH	NifH	QBVC01000041.1_32	NifD	NifD	PKUE01000007.1_71	NifK	NifK
DHYT01000192.1_6	NifH	NifH	QBVD01000032.1_19	NifD	NifD	PKUD01000114.1_3	NifK	NifK
DIDE01000065.1_21	NifH	NifH	NATV01000056.1_12	NifD	NifD	PKTY01000309.1_5	NifK	NifK
DIEX01000030.1_48	NifH	NifH	NATW01000155.1_15	NifD	NifD	BDTX01000021.1_44	NifK	NifK
DIFG01000025.1_3	NifH	NifH	PKWL01000107.1_3	NifD	NifD	BDTD01000018.1_20	NifK	NifK
DIFZ01000050.1_91	NifH	NifH	PKWM01000026.1_65	NifD	NifD	BDUA01000028.1_5	NifK	NifK
DIGE01000018.1_160	NifH	NifH	PLAI01000141.1_63	NifD	NifD	BDTW01000015.1_67	NifK	NifK
DIUB01000164.1_14	NifH	NifH	PLAY01000022.1_15	NifD	NifD	BDTQ01000100.1_3	NifK	NifK
DIUY01000011.1_169	NifH	NifH	PLHC01000066.1_107	NifD	NifD	PERU01000047.1_21	NifK	NifK
DIVX01000087.1_7	NifH	NifH	PLHP01000198.1_3	NifD	NifD	PERY01000011.1_68	NifK	NifK
DIUT01000028.1_20	NifH	NifH	PLOR01000108.1_35	NifD	NifD	CP028514.1_2325	NifK	NifK
DIWE01000032.1_42	NifH	NifH	PLOT01000076.1_2	NifD	NifD	QAYY01000016.1_23	NifK	NifK
DINM01000015.1_26	NifH	NifH	PLNW01000118.1_40	NifD	NifD	QBVC01000041.1_33	NifK	NifK
DIKR01000103.1_5	NifH	NifH	PLYB01000275.1_52	NifD	NifD	QBVD01000032.1_18	NifK	NifK
DIKT01000095.1_21	NifH	NifH	PLYK01000104.1_12	NifD	NifD	NATV01000056.1_11	NifK	NifK
DILC01000068.1_41	NifH	NifH	PLYV01000057.1_7	NifD	NifD	NATW01000155.1_14	NifK	NifK
DIPB01000046.1_2	NifH	NifH	PLZT01000187.1_6	NifD	NifD	PKWL01000107.1_4	NifK	NifK
DIZI01000008.1_199	NifH	NifH	PMBV01000139.1_1	NifD	NifD	PKWM01000026.1_64	NifK	NifK
DIVW01000011.1_4	NifH	NifH	PLXX01000039.1_26	NifD	NifD	PLAI01000141.1_62	NifK	NifK
DIXN01000004.1_67	NifH	NifH	PMBY01000248.1_9	NifD	NifD	PLHC01000066.1_106	NifK	NifK
DIYN01000019.1_87	NifH	NifH	PMCB01000075.1_13	NifD	NifD	PLHP01000198.1_4	NifK	NifK
DIZL01000042.1_18	NifH	NifH	PMCK01000495.1_6	NifD	NifD	PLGI01000198.1_14	NifK	NifK
DJBG01000053.1_23	NifH	NifH	PMEV01000065.1_16	NifD	NifD	PLOT01000076.1_1	NifK	NifK
DJFX01000036.1_8	NifH	NifH	PMCR01000532.1_24	NifD	NifD	PLNW01000118.1_39	NifK	NifK
DJJR01000052.1_79	NifH	NifH	PMGP01000092.1_6	NifD	NifD	PLYB01000275.1_53	NifK	NifK
DJJW01000023.1_8	NifH	NifH	PMJN01000498.1_28	NifD	NifD	PLYK01000104.1_13	NifK	NifK
DIWZ01000032.1_44	NifH	NifH	PMKM01000029.1_2	NifD	NifD	PLYV01000057.1_8	NifK	NifK
DJPV01000049.1_9	NifH	NifH	PMIH01000288.1_15	NifD	NifD	PLZT01000187.1_5	NifK	NifK
DJYC01000061.1_27	NifH	NifH	PMIX01000254.1_38	NifD	NifD	PMBV01000139.1_2	NifK	NifK
DKBO01000264.1_9	NifH	NifH	PMJA01000331.1_12	NifD	NifD	PMBY01000248.1_8	NifK	NifK
DKDL01000108.1_21	NifH	NifH	PMJK01000033.1_29	NifD	NifD	PMCB01000075.1_12	NifK	NifK
DJXD01000083.1_2	NifH	NifH	PMLB01000408.1_1	NifD	NifD	PMBZ01000105.1_30	NifK	NifK
DKEU01000071.1_1	NifH	NifH	PLPI01000144.1_17	NifD	NifD	PMCK01000275.1_1	NifK	NifK
DKQK01000029.1_122	NifH	NifH	PMNP01000273.1_17	NifD	NifD	PMDE01000028.1_17	NifK	NifK
DLMX01000056.1_5	NifH	NifH	PLUT01000321.1_2	NifD	NifD	PMEV01000065.1_17	NifK	NifK
DLCK01000088.1_21	NifH	NifH	PLRS01000073.1_93	NifD	NifD	PMCR01000532.1_25	NifK	NifK
DLFY01000306.1_15	NifH	NifH	PLTF01000063.1_37	NifD	NifD	PMDM01000077.1_5	NifK	NifK
DLGC01000009.1_1	NifH	NifH	PLUB01000010.1_105	NifD	NifD	PMGP01000092.1_5	NifK	NifK
DLGG01000139.1_36	NifH	NifH	PLRT01000253.1_1	NifD	NifD	PMJN01000498.1_29	NifK	NifK
DACJ01000072.1_29	NifH	NifH	PLSV01000141.1_136	NifD	NifD	PMKP01000052.1_4	NifK	NifK
DANZ01000141.1_28	NifH	NifH	PMYY01000094.1_14	NifD	NifD	PMIH01000288.1_14	NifK	NifK
DAQC01000001.1_533	NifH	NifH	CP031585.1_2216	NifD	NifD	PMIX01000254.1_37	NifK	NifK
DAQG01000117.1_15	NifH	NifH	QIJE01000001.1_87	NifD	NifD	PMJA01000331.1_11	NifK	NifK
DASC01000118.1_8	NifH	NifH	QJVM01000189.1_15	NifD	NifD	PLPI01000144.1_18	NifK	NifK
DASQ01000002.1_34	NifH	NifH	QKMY01000053.1_35	NifD	NifD	PLUT01000321.1_3	NifK	NifK
DAVG01000112.1_113	NifH	NifH	QKCO01000110.1_5	NifD	NifD	PLRS01000073.1_94	NifK	NifK
DAXJ01000034.1_8	NifH	NifH	QKCJ01000049.1_165	NifD	NifD	PLTF01000063.1_36	NifK	NifK
DAZF01000050.1_6	NifH	NifH	QKCC01000018.1_10	NifD	NifD	PLRT01000253.1_2	NifK	NifK
DAKU01000064.1_8	NifH	NifH	QKBZ01000131.1_2	NifD	NifD	PLSJ01000395.1_2	NifK	NifK
DAYL01000034.1_80	NifH	NifH	QKAU01000017.1_75	NifD	NifD	PLUC01000259.1_32	NifK	NifK
NSJJ01000007.1_96	NifH	NifH	QKAL01000020.1_10	NifD	NifD	PQXE01000038.1_21	NifK	NifK
NZXG01000008.1_75	NifH	NifH	QKAI01000063.1_7	NifD	NifD	CP031585.1_2215	NifK	NifK
PAIY01000058.1_3	NifH	NifH	QJZR01000004.1_25	NifD	NifD	QIJG01000140.1_7	NifK	NifK
PAJK01000083.1_62	NifH	NifH	QKCP01000121.1_36	NifD	NifD	QKMY01000053.1_36	NifK	NifK
PAPM01000038.1_21	NifH	NifH	QKCL01000069.1_17	NifD	NifD	QKCO01000110.1_4	NifK	NifK
PAQV01000018.1_43	NifH	NifH	QKCF01000252.1_6	NifD	NifD	QKCJ01000049.1_166	NifK	NifK
NVXR01000005.1_140	NifH	NifH	QKAW01000031.1_18	NifD	NifD	QKCC01000018.1_11	NifK	NifK
PEDL01000009.1_13	NifH	NifH	QKAP01000041.1_6	NifD	NifD	QKBZ01000131.1_3	NifK	NifK
PDZU01000140.1_2	NifH	NifH	QKJV01000407.1_2	NifD	NifD	QKAU01000017.1_76	NifK	NifK
PDZW01000001.1_57	NifH	NifH	QKJP01000063.1_36	NifD	NifD	QKAL01000020.1_9	NifK	NifK
PDZX01000045.1_12	NifH	NifH	QKIQ01000031.1_2	NifD	NifD	QKAI01000063.1_8	NifK	NifK
PEAB01000102.1_9	NifH	NifH	QKGY01000297.1_5	NifD	NifD	QJZR01000004.1_24	NifK	NifK
PEAK01000081.1_7	NifH	NifH	QKGS01000086.1_14	NifD	NifD	QKCP01000121.1_37	NifK	NifK
PEAO01000169.1_1	NifH	NifH	QKIO01000137.1_16	NifD	NifD	QKCL01000069.1_18	NifK	NifK
PEAP01000018.1_11	NifH	NifH	QKFI01000437.1_15	NifD	NifD	QKCF01000252.1_7	NifK	NifK
PEAN01000058.1_24	NifH	NifH	QKFD01000117.1_29	NifD	NifD	QKAW01000031.1_19	NifK	NifK
PFJX01000074.1_2	NifH	NifH	QKEK01000149.1_2	NifD	NifD	QKJQ01000027.1_181	NifK	NifK
PFJY01000119.1_21	NifH	NifH	QKDO01000127.1_25	NifD	NifD	QKJP01000063.1_37	NifK	NifK
PEKW01000007.1_407	NifH	NifH	QKFE01000054.1_5	NifD	NifD	QKIQ01000031.1_1	NifK	NifK
PIZH01000249.1_3	NifH	NifH	QKEJ01000123.1_8	NifD	NifD	QKGY01000297.1_6	NifK	NifK
PGYM01000001.1_510	NifH	NifH	QKEH01000151.1_8	NifD	NifD	QKFI01000437.1_14	NifK	NifK
PGZN01000004.1_39	NifH	NifH	POSG01000002.1_348	NifD	NifD	QKFD01000117.1_28	NifK	NifK
PHAA01000005.1_61	NifH	NifH	LXQE01000125.1_188	NifD	NifD	QKDK01000232.1_12	NifK	NifK
PHAB01000006.1_12	NifH	NifH	DMCN01000089.1_18	NifD	NifD	QKFE01000054.1_4	NifK	NifK
PHAR01000004.1_10	NifH	NifH	DLXW01000100.1_20	NifD	NifD	QKEJ01000123.1_7	NifK	NifK
PHEY01000006.1_195	NifH	NifH	DMNE01000122.1_2	NifD	NifD	QKEH01000151.1_9	NifK	NifK
PHFB01000002.1_257	NifH	NifH	DNJC01000006.1_81	NifD	NifD	POSG01000002.1_349	NifK	NifK
PGZO01000004.1_46	NifH	NifH	DNRQ01000168.1_7	NifD	NifD	NIZU01000043.1_6	NifK	NifK
PGZR01000154.1_5	NifH	NifH	DNPP01000068.1_25	NifD	NifD	LXQE01000125.1_219	NifK	NifK
PGZV01000004.1_88	NifH	NifH	DNPO01000150.1_3	NifD	NifD	DMCN01000089.1_19	NifK	NifK
PHAG01000007.1_75	NifH	NifH	DNUE01000066.1_21	NifD	NifD	DLXW01000100.1_21	NifK	NifK
PHAV01000014.1_65	NifH	NifH	DOPM01000048.1_30	NifD	NifD	DNJC01000006.1_82	NifK	NifK
PHAW01000089.1_7	NifH	NifH	DOZO01000053.1_9	NifD	NifD	DNRQ01000168.1_6	NifK	NifK
PHBE01000015.1_83	NifH	NifH	DQED01000211.1_14	NifD	NifD	DNPO01000150.1_2	NifK	NifK
PHCC01000012.1_60	NifH	NifH	DQBD01000297.1_3	NifD	NifD	DNUE01000066.1_22	NifK	NifK
PHCV01000001.1_234	NifH	NifH	PWQB01000342.1_3	NifD	NifD	DOPM01000048.1_29	NifK	NifK
PHCX01000007.1_9	NifH	NifH	PWVL01000125.1_8	NifD	NifD	DQBD01000297.1_2	NifK	NifK
PHSQ01000003.1_278	NifH	NifH	PXEI01000352.1_6	NifD	NifD	DPXI01000135.1_14	NifK	NifK
PHSP01000001.1_59	NifH	NifH	PXDP01000002.1_4	NifD	NifD	DPJA01000039.1_225	NifK	NifK
PKDC01000060.1_15	NifH	NifH	PXBG01000112.1_5	NifD	NifD	PXEI01000352.1_5	NifK	NifK
PKUB01000002.1_42	NifH	NifH	PJFC01000003.1_28	NifD	NifD	PXBG01000112.1_6	NifK	NifK
PKUC01000060.1_1	NifH	NifH	PJFB01000002.1_340	NifD	NifD	PJFC01000003.1_27	NifK	NifK
PKUA01000006.1_33	NifH	NifH	QVQE01000170.1_11	NifD	NifD	PJFB01000002.1_341	NifK	NifK
PKTZ01000161.1_19	NifH	NifH	QVQD01000094.1_16	NifD	NifD	QVQE01000170.1_10	NifK	NifK
PKTX01000037.1_33	NifH	NifH	QZIL01000075.1_8	NifD	NifD	QVQD01000094.1_15	NifK	NifK
PKTU01000030.1_7	NifH	NifH	QZIZ01000129.1_22	NifD	NifD	QZIZ01000129.1_23	NifK	NifK
PKTT01000037.1_25	NifH	NifH	QZKC01000042.1_4	NifD	NifD	QZKS01000054.1_27	NifK	NifK
PKUI01000039.1_10	NifH	NifH	QZKO01000030.1_20	NifD	NifD	QZKW01000032.1_29	NifK	NifK
PKUH01000036.1_20	NifH	NifH	QZKS01000054.1_28	NifD	NifD	QZJD01000092.1_10	NifK	NifK
PKUF01000099.1_11	NifH	NifH	QZKW01000032.1_30	NifD	NifD	QZKY01000011.1_52	NifK	NifK
PKUG01000177.1_9	NifH	NifH	QZJD01000092.1_9	NifD	NifD	CP021731.1_1657	NifK	NifK
PKUE01000007.1_73	NifH	NifH	QZKY01000011.1_53	NifD	NifD	RCHN01000001.1_65	NifK	NifK
PKUD01000114.1_5	NifH	NifH	CP021731.1_1656	NifD	NifD	NAUB01000026.1_143	NifK	NifK
PKTY01000177.1_3	NifH	NifH	RCHN01000001.1_66	NifD	NifD	RHLS01000040.1_11	NifK	NifK
BDTX01000021.1_40	NifH	NifH	NAUB01000026.1_144	NifD	NifD	RPRC01000133.1_3	NifK	NifK
BDTD01000018.1_18	NifH	NifH	RHLS01000040.1_10	NifD	NifD	RXJQ01000015.1_23	NifK	NifK
BDUA01000025.1_1	NifH	NifH	RPRC01000133.1_2	NifD	NifD	RXJK01000217.1_31	NifK	NifK
BDTW01000015.1_65	NifH	NifH	RXJQ01000015.1_22	NifD	NifD	RXJJ01000019.1_69	NifK	NifK
BDTQ01000234.1_2	NifH	NifH	RXJK01000217.1_30	NifD	NifD	RXIY01000108.1_3	NifK	NifK
BDTI01000123.1_4	NifH	NifH	RXJJ01000019.1_70	NifD	NifD	RXJC01000028.1_2	NifK	NifK
MZXQ01000108.1_2	NifH	NifH	RXIY01000108.1_2	NifD	NifD	RXJO01000479.1_28	NifK	NifK
PERU01000069.1_2	NifH	NifH	RXJC01000028.1_1	NifD	NifD	RXIW01000037.1_3	NifK	NifK
PERY01000011.1_66	NifH	NifH	RXJO01000479.1_29	NifD	NifD	RXIX01000063.1_9	NifK	NifK
CP028514.1_2327	NifH	NifH	RXIW01000037.1_2	NifD	NifD	RXIV01000001.1_428	NifK	NifK
QAYZ01000015.1_118	NifH	NifH	RXIX01000063.1_10	NifD	NifD	BIFV01000005.1_8	NifK	NifK
QAYY01000016.1_21	NifH	NifH	RXIV01000001.1_427	NifD	NifD	SAKE01000029.1_10	NifK	NifK
QBVC01000041.1_31	NifH	NifH	BIFV01000005.1_9	NifD	NifD	SAJS01000021.1_51	NifK	NifK
QBVD01000032.1_20	NifH	NifH	SAKE01000029.1_11	NifD	NifD	SAQG01000030.1_62	NifK	NifK
NATV01000056.1_13	NifH	NifH	SAJS01000021.1_52	NifD	NifD	SAQR01000020.1_34	NifK	NifK
NATW01000155.1_16	NifH	NifH	SAQG01000030.1_61	NifD	NifD	SAQE01000027.1_52	NifK	NifK
PQAN01000100.1_14	NifH	NifH	SAQR01000020.1_35	NifD	NifD	SAQL01000028.1_38	NifK	NifK
PKWL01000107.1_2	NifH	NifH	SAQE01000027.1_51	NifD	NifD	SAPZ01000036.1_8	NifK	NifK
PKWM01000026.1_66	NifH	NifH	SAQL01000028.1_39	NifD	NifD	SEYW01000003.1_191	NifK	NifK
PLAI01000141.1_64	NifH	NifH	SAPZ01000036.1_7	NifD	NifD	RPGQ01000013.1_54	NifK	NifK
PLAY01000022.1_18	NifH	NifH	MTKO01000030.1_16	NifD	NifD	NQJD01000006.1_25	NifK	NifK
PLHC01000066.1_108	NifH	NifH	SEYW01000003.1_190	NifD	NifD	RDXE01000055.1_41	NifK	NifK
PLHP01000198.1_2	NifH	NifH	SGBB01000018.1_27	NifD	NifD	AP018280.1_3528	NifK	NifK
PLGI01000198.1_18	NifH	NifH	SGBD01000001.1_818	NifD	NifD	SCUU01000051.1_8	NifK	NifK
PLOR01000108.1_36	NifH	NifH	SGBC01000001.1_692	NifD	NifD	SCTN01000256.1_5	NifK	NifK
PLOT01000030.1_3	NifH	NifH	NQJD01000006.1_24	NifD	NifD	SCTZ01000199.1_14	NifK	NifK
PLNW01000118.1_41	NifH	NifH	RDXV01000010.1_39	NifD	NifD	SIHH01000161.1_6	NifK	NifK
QGFZ01000001.1_892	NifH	NifH	RDXE01000055.1_42	NifD	NifD	SCPZ01000036.1_13	NifK	NifK
PLYB01000275.1_51	NifH	NifH	AP018280.1_3747	NifD	NifD	SCST01000456.1_4	NifK	NifK
PLYK01000104.1_11	NifH	NifH	SCUU01000051.1_9	NifD	NifD	CP036201.1_2463	NifK	NifK
PLYV01000057.1_5	NifH	NifH	SCTN01000256.1_4	NifD	NifD	SCTA01000001.1_11	NifK	NifK
PLZQ01000133.1_6	NifH	NifH	SCTZ01000199.1_13	NifD	NifD	SCTQ01000281.1_1	NifK	NifK
PLZT01000187.1_7	NifH	NifH	SCSY01000135.1_21	NifD	NifD	SCTW01000147.1_10	NifK	NifK
PMBV01000232.1_5	NifH	NifH	SCPZ01000036.1_14	NifD	NifD	SMDE01000005.1_45	NifK	NifK
PLXX01000039.1_27	NifH	NifH	SCST01000456.1_5	NifD	NifD	SOMG01000030.1_657	NifK	NifK
PMBY01000129.1_4	NifH	NifH	SCQE01000003.1_12	NifD	NifD	CP024846.1_2447	NifK	NifK
PMCB01000075.1_16	NifH	NifH	SCQH01000040.1_22	NifD	NifD	SRUQ01000021.1_14	NifK	NifK
PMBZ01000191.1_1	NifH	NifH	SCTA01000001.1_10	NifD	NifD	QZLA01000161.1_10	NifK	NifK
PMCK01000495.1_5	NifH	NifH	SCTQ01000402.1_23	NifD	NifD	QZLB01000079.1_6	NifK	NifK
PMDE01000028.1_23	NifH	NifH	SCTW01000147.1_11	NifD	NifD	QZKZ01000234.1_9	NifK	NifK
PMEV01000065.1_15	NifH	NifH	SMDE01000005.1_46	NifD	NifD	SUHQ01000035.1_15	NifK	NifK
PMCR01000532.1_23	NifH	NifH	SOMG01000030.1_656	NifD	NifD	SUEO01000142.1_9	NifK	NifK
PMGP01000092.1_8	NifH	NifH	CP024846.1_2446	NifD	NifD	SUGL01000022.1_63	NifK	NifK
PMJN01000498.1_27	NifH	NifH	SRUQ01000021.1_15	NifD	NifD	SUEG01000023.1_40	NifK	NifK
PMKP01000231.1_20	NifH	NifH	QZLA01000161.1_9	NifD	NifD	SZPQ01000043.1_24	NifK	NifK
PMIX01000254.1_39	NifH	NifH	QZLB01000079.1_7	NifD	NifD	SCMV01000067.1_5	NifK	NifK
PMJA01000029.1_10	NifH	NifH	QZKZ01000234.1_8	NifD	NifD	SXIP01000265.1_10	NifK	NifK
PMJK01000033.1_30	NifH	NifH	SUHQ01000035.1_16	NifD	NifD	VAUL01000018.1_22	NifK	NifK
PMLB01000408.1_2	NifH	NifH	SUEO01000142.1_8	NifD	NifD	SXIZ01000135.1_16	NifK	NifK
PLPI01000144.1_14	NifH	NifH	SUGL01000022.1_64	NifD	NifD	SZXY01000114.1_9	NifK	NifK
PMNP01000273.1_14	NifH	NifH	SUEG01000023.1_39	NifD	NifD	SZYA01000008.1_13	NifK	NifK
PMNG01000101.1_5	NifH	NifH	SZPQ01000043.1_25	NifD	NifD	SZXX01000015.1_81	NifK	NifK
PLUT01000321.1_1	NifH	NifH	SCMV01000067.1_6	NifD	NifD	SZXZ01000084.1_5	NifK	NifK
PLRS01000073.1_92	NifH	NifH	VAUL01000018.1_23	NifD	NifD	SZXV01000003.1_210	NifK	NifK
PLTA01000007.1_16	NifH	NifH	SXIZ01000135.1_14	NifD	NifD	SZXW01000010.1_275	NifK	NifK
PLSZ01000426.1_17	NifH	NifH	SZXY01000114.1_8	NifD	NifD	VCNC01000006.1_72	NifK	NifK
PLTF01000063.1_40	NifH	NifH	SZYA01000046.1_58	NifD	NifD	VBWA01000043.1_4	NifK	NifK
PLTE01000434.1_24	NifH	NifH	SZXX01000015.1_82	NifD	NifD	VBWB01000033.1_22	NifK	NifK
PLUB01000010.1_109	NifH	NifH	SZXZ01000084.1_4	NifD	NifD	SKJJ01000113.1_6	NifK	NifK
PLRT01000247.1_2	NifH	NifH	SZXV01000003.1_211	NifD	NifD	SKJB01000067.1_20	NifK	NifK
PLSJ01000386.1_2	NifH	NifH	SZXW01000010.1_274	NifD	NifD	SKHL01000211.1_2	NifK	NifK
PLSP01000031.1_4	NifH	NifH	VCNC01000006.1_73	NifD	NifD	SKKK01000483.1_4	NifK	NifK
PLSV01000141.1_133	NifH	NifH	VBWA01000043.1_3	NifD	NifD	SKKY01000061.1_4	NifK	NifK
PLTC01000087.1_1	NifH	NifH	VBWB01000033.1_21	NifD	NifD	SLDV01000002.1_40	NifK	NifK
PLUC01000259.1_27	NifH	NifH	SKJJ01000113.1_5	NifD	NifD	SKZT01000016.1_14	NifK	NifK
PMYY01000094.1_15	NifH	NifH	SKJB01000067.1_19	NifD	NifD	SKYX01000079.1_8	NifK	NifK
PQXF01000004.1_158	NifH	NifH	SKHL01000290.1_11	NifD	NifD	SLLR01000133.1_8	NifK	NifK
PQXE01000038.1_17	NifH	NifH	SKGK01000158.1_11	NifD	NifD	SLIO01000217.1_7	NifK	NifK
CP031585.1_2217	NifH	NifH	SKKK01000483.1_3	NifD	NifD	QYQD01000010.1_21	NifK	NifK
QIEW01000287.1_5	NifH	NifH	SKKY01000061.1_5	NifD	NifD	QYQN01000104.1_1	NifK	NifK
QIJE01000001.1_91	NifH	NifH	SLEY01000464.1_19	NifD	NifD	REBL01000127.1_8	NifK	NifK
QIJG01000140.1_3	NifH	NifH	SLDV01000002.1_39	NifD	NifD	REDP01000239.1_7	NifK	NifK
QJVM01000189.1_14	NifH	NifH	SLCP01000177.1_19	NifD	NifD	REDL01000067.1_18	NifK	NifK
QKMY01000053.1_32	NifH	NifH	SKZT01000016.1_15	NifD	NifD	REDK01000175.1_10	NifK	NifK
QKDF01000214.1_4	NifH	NifH	SKYX01000079.1_9	NifD	NifD	RECR01000099.1_12	NifK	NifK
QKCO01000110.1_8	NifH	NifH	SLLR01000133.1_9	NifD	NifD	RECO01000158.1_9	NifK	NifK
QKCJ01000049.1_162	NifH	NifH	SLIO01000217.1_6	NifD	NifD	REEU01000229.1_21	NifK	NifK
QKCE01000036.1_13	NifH	NifH	QYQN01000104.1_2	NifD	NifD	REES01000041.1_57	NifK	NifK
QKCC01000018.1_7	NifH	NifH	REBL01000127.1_3	NifD	NifD	REEM01000134.1_16	NifK	NifK
QKBZ01000131.1_1	NifH	NifH	REDL01000067.1_19	NifD	NifD	REEF01001100.1_6	NifK	NifK
QKAU01000017.1_72	NifH	NifH	REDK01000175.1_11	NifD	NifD	REDX01000195.1_7	NifK	NifK
QKAR01000145.1_49	NifH	NifH	RECR01000099.1_11	NifD	NifD	VISH01000002.1_1692	NifK	NifK
QKAL01000020.1_13	NifH	NifH	RECO01000158.1_8	NifD	NifD	SJPJ01000001.1_4344	NifK	NifK
QKAI01000063.1_4	NifH	NifH	REEU01000229.1_20	NifD	NifD	VIKI01000016.1_31	NifK	NifK
QJZR01000014.1_201	NifH	NifH	REES01000041.1_56	NifD	NifD	VLTH01000002.1_2053	NifK	NifK
QKDG01000042.1_8	NifH	NifH	REEM01000134.1_17	NifD	NifD	QOKW01000007.1_31	NifK	NifK
QKCP01000121.1_33	NifH	NifH	REEF01001100.1_7	NifD	NifD	CP032507.1_3091	NifK	NifK
QKCL01000069.1_14	NifH	NifH	REEE01000267.1_17	NifD	NifD	RKSL01000116.1_5	NifK	NifK
QKCF01000252.1_2	NifH	NifH	VISH01000002.1_1691	NifD	NifD	WBUQ01000084.1_4	NifK	NifK
QKAW01000031.1_15	NifH	NifH	VIKI01000016.1_32	NifD	NifD	WBUJ01000008.1_14	NifK	NifK
QKAP01000041.1_5	NifH	NifH	VLTH01000002.1_2054	NifD	NifD	WBUE01000001.1_165	NifK	NifK
QJZS01000199.1_1	NifH	NifH	QOKW01000007.1_32	NifD	NifD	WBTZ01000190.1_3	NifK	NifK
QKJV01000407.1_5	NifH	NifH	CP032507.1_3092	NifD	NifD	SBEG01000017.1_45	NifK	NifK
QKJQ01000027.1_185	NifH	NifH	SHMQ01000037.1_13	NifD	NifD	WKKS01000001.1_771	NifK	NifK
QKJP01000063.1_33	NifH	NifH	RKSL01000116.1_4	NifD	NifD	WKKR01000002.1_634	NifK	NifK
QKIQ01000031.1_5	NifH	NifH	WBUQ01000084.1_3	NifD	NifD	VENI01000005.1_304	NifK	NifK
QKGY01000297.1_4	NifH	NifH	WBUJ01000008.1_13	NifD	NifD	VENG01000008.1_185	NifK	NifK
QKGS01000086.1_11	NifH	NifH	WBUE01000001.1_166	NifD	NifD	WASQ01000002.1_38	NifK	NifK
QKIO01000137.1_13	NifH	NifH	WBTZ01000190.1_2	NifD	NifD	WASO01000010.1_166	NifK	NifK
QKFI01000136.1_13	NifH	NifH	SBEG01000017.1_46	NifD	NifD	WNKV01000018.1_33	NifK	NifK
QKEK01000149.1_5	NifH	NifH	WKKS01000001.1_772	NifD	NifD	SRXB01000010.1_3	NifK	NifK
QKDO01000127.1_26	NifH	NifH	WKKR01000002.1_635	NifD	NifD	WOUP01000008.1_48	NifK	NifK
QKDK01000232.1_16	NifH	NifH	VENI01000005.1_305	NifD	NifD	WSNO01000022.1_70	NifK	NifK
QKFE01000054.1_8	NifH	NifH	VENG01000008.1_184	NifD	NifD	WSXV01000005.1_9	NifK	NifK
QKEJ01000123.1_11	NifH	NifH	WASQ01000002.1_37	NifD	NifD	WSXZ01000099.1_3	NifK	NifK
QKEH01000151.1_5	NifH	NifH	WASO01000010.1_167	NifD	NifD	WSYB01000018.1_149	NifK	NifK
QKEL01000008.1_525	NifH	NifH	WNKV01000018.1_34	NifD	NifD	WQSZ01000060.1_6	NifK	NifK
POSG01000002.1_347	NifH	NifH	SRXB01000010.1_2	NifD	NifD	VFJM01000430.1_3	NifK	NifK
NIZU01000043.1_1	NifH	NifH	WSNO01000022.1_71	NifD	NifD	JAAAPF010000227.1_15	NifK	NifK
QENH01000146.1_17	NifH	NifH	WSXV01000005.1_8	NifD	NifD	JAAAOQ010000017.1_17	NifK	NifK
DMCN01000089.1_17	NifH	NifH	WSXZ01000099.1_2	NifD	NifD	JAAAOM010000072.1_6	NifK	NifK
DMAW01000080.1_5	NifH	NifH	WSYB01000018.1_148	NifD	NifD	JAAAOG010000158.1_8	NifK	NifK
DLXW01000100.1_19	NifH	NifH	VFJM01000430.1_4	NifD	NifD	JAAANX010000187.1_31	NifK	NifK
DMIX01000428.1_5	NifH	NifH	VFJK01000052.1_7	NifD	NifD	SAAJ01000047.1_15	NifK	NifK
DMNE01000122.1_1	NifH	NifH	JAAAPF010000227.1_14	NifD	NifD	RZZR01000293.1_1	NifK	NifK
DNJC01000006.1_80	NifH	NifH	JAAAOQ010000017.1_18	NifD	NifD	RZZN01000072.1_5	NifK	NifK
DNRQ01000059.1_18	NifH	NifH	JAAAOM010000072.1_5	NifD	NifD	RZYB01000236.1_1	NifK	NifK
DNPP01000068.1_28	NifH	NifH	JAAAOG010000158.1_7	NifD	NifD	JAAFHB010000376.1_5	NifK	NifK
DNPO01000150.1_6	NifH	NifH	JAAANX010000187.1_30	NifD	NifD	POWB01000011.1_73	NifK	NifK
DNUE01000066.1_18	NifH	NifH	VMEE01000076.1_34	NifD	NifD	DRKX01000122.1_7	NifK	NifK
DNTK01000016.1_2	NifH	NifH	SAAJ01000047.1_16	NifD	NifD	DRKI01000083.1_5	NifK	NifK
DOPM01000048.1_31	NifH	NifH	RZZR01000240.1_1	NifD	NifD	DRJN01000053.1_7	NifK	NifK
DOZO01000053.1_12	NifH	NifH	RZZN01000072.1_6	NifD	NifD	DROX01000072.1_2	NifK	NifK
DOVG01000019.1_11	NifH	NifH	JAACTI010000176.1_2	NifD	NifD	DRPV01000044.1_2	NifK	NifK
DQBD01000297.1_4	NifH	NifH	JAAFHB010000376.1_4	NifD	NifD	DRSQ01000040.1_10	NifK	NifK
DPXI01000135.1_18	NifH	NifH	POWB01000011.1_72	NifD	NifD	DSAE01000145.1_6	NifK	NifK
DPJA01000039.1_229	NifH	NifH	DRDE01000204.1_9	NifD	NifD	JAABTP010000024.1_24	NifK	NifK
PUNM01000155.1_1	NifH	NifH	DRKX01000122.1_8	NifD	NifD	JAABTD010000050.1_23	NifK	NifK
PWGS01000305.1_5	NifH	NifH	DRKH01000477.1_2	NifD	NifD	JAABSQ010000047.1_20	NifK	NifK
PWVL01000125.1_7	NifH	NifH	DRKI01000083.1_4	NifD	NifD	JAABSP010000032.1_13	NifK	NifK
PXEI01000352.1_7	NifH	NifH	DRJN01000053.1_6	NifD	NifD	JAABSM010000061.1_14	NifK	NifK
PXDP01000002.1_5	NifH	NifH	DROX01000226.1_13	NifD	NifD	JAABSK010000036.1_4	NifK	NifK
PXBG01000112.1_2	NifH	NifH	DRSQ01000040.1_11	NifD	NifD	JAABRJ010000485.1_6	NifK	NifK
PJFC01000003.1_29	NifH	NifH	DSAE01000145.1_5	NifD	NifD	JAABQY010000182.1_6	NifK	NifK
PJFB01000002.1_339	NifH	NifH	JAABTQ010000009.1_34	NifD	NifD	JAABPV010000013.1_13	NifK	NifK
QVQE01000170.1_12	NifH	NifH	JAABTP010000024.1_23	NifD	NifD	WYCW01000003.1_50	NifK	NifK
QVQD01000094.1_17	NifH	NifH	JAABTD010000353.1_6	NifD	NifD	WOZS01000025.1_17	NifK	NifK
QZIL01000075.1_9	NifH	NifH	JAABSQ010000048.1_1	NifD	NifD	WOZP01000077.1_7	NifK	NifK
QZIZ01000129.1_18	NifH	NifH	JAABSP010000032.1_12	NifD	NifD	WOZN01000033.1_2	NifK	NifK
QZKC01000042.1_3	NifH	NifH	JAABSM010000061.1_13	NifD	NifD	WOZJ01000062.1_13	NifK	NifK
QZKO01000030.1_19	NifH	NifH	JAABRU010000096.1_17	NifD	NifD	WOYS01000013.1_13	NifK	NifK
QZKG01000006.1_39	NifH	NifH	JAABRJ010000485.1_5	NifD	NifD	WOYM01000080.1_13	NifK	NifK
QZKS01000054.1_31	NifH	NifH	JAABQY010000182.1_5	NifD	NifD	VEPB01000023.1_1	NifK	NifK
QZKW01000080.1_107	NifH	NifH	JAABPV010000013.1_14	NifD	NifD	VEPG01000099.1_17	NifK	NifK
QZJD01000092.1_6	NifH	NifH	WYCW01000003.1_51	NifD	NifD	JAAUTT010000914.1_1	NifK	NifK
QZKY01000011.1_54	NifH	NifH	WOZS01000025.1_16	NifD	NifD	JAAUSZ010000160.1_12	NifK	NifK
CP021731.1_1655	NifH	NifH	WOZP01000113.1_2	NifD	NifD	JAAUQA010000078.1_10	NifK	NifK
RCHN01000001.1_67	NifH	NifH	WOZJ01000062.1_14	NifD	NifD	JAAUSO010000080.1_9	NifK	NifK
NAUB01000026.1_145	NifH	NifH	WOYS01000013.1_12	NifD	NifD	JAAURB010000022.1_24	NifK	NifK
RHLS01000040.1_9	NifH	NifH	VEPB01000023.1_2	NifD	NifD	JAAUQL010000095.1_8	NifK	NifK
RPOO01000347.1_3	NifH	NifH	VEPG01000099.1_16	NifD	NifD	JAAUOZ010000028.1_23	NifK	NifK
RPRC01000133.1_1	NifH	NifH	JAAUTT010000914.1_2	NifD	NifD	JAAZBG010000126.1_7	NifK	NifK
RSAS01000396.1_3	NifH	NifH	JAAUTM010000141.1_4	NifD	NifD	JAAYVT010000660.1_15	NifK	NifK
RXJQ01000015.1_21	NifH	NifH	JAAUTD010000083.1_5	NifD	NifD	JAAYVE010000057.1_9	NifK	NifK
RXJK01000217.1_29	NifH	NifH	JAAUSZ010000160.1_11	NifD	NifD	JAAYUV010000017.1_11	NifK	NifK
RXJJ01000019.1_29	NifH	NifH	JAAUQA010000078.1_8	NifD	NifD	JAAYUU010000154.1_80	NifK	NifK
RXIY01000015.1_11	NifH	NifH	JAAUSO010000260.1_5	NifD	NifD	JAAYAG010000022.1_7	NifK	NifK
RXJC01000276.1_16	NifH	NifH	JAAURB010000022.1_23	NifD	NifD	JAAYCU010000081.1_8	NifK	NifK
RXJO01000168.1_1	NifH	NifH	JAAUOZ010000028.1_22	NifD	NifD	JAAZOO010000323.1_1	NifK	NifK
RXIX01000063.1_11	NifH	NifH	JAAZBG010000126.1_6	NifD	NifD	SMDP01000020.1_29	NifK	NifK
RXIV01000001.1_426	NifH	NifH	JAAYVT010000660.1_16	NifD	NifD	JABDHK010000043.1_36	NifK	NifK
BIFV01000001.1_62	NifH	NifH	JAAYVM010000153.1_4	NifD	NifD	JABDRL010000192.1_3	NifK	NifK
SAKE01000029.1_12	NifH	NifH	JAAYVE010000057.1_10	NifD	NifD	JABDRH010000645.1_2	NifK	NifK
SAJS01000021.1_53	NifH	NifH	JAAYUV010000017.1_10	NifD	NifD	JABDQT010000265.1_2	NifK	NifK
SAQG01000030.1_60	NifH	NifH	JAAYUU010000154.1_81	NifD	NifD	JABEVH010000176.1_16	NifK	NifK
SAQR01000020.1_36	NifH	NifH	JAAYUK010000252.1_4	NifD	NifD	JABEVD010000195.1_10	NifK	NifK
SAQE01000027.1_50	NifH	NifH	JAAYPC010000346.1_6	NifD	NifD	JABEVC010000190.1_5	NifK	NifK
SAQL01000028.1_40	NifH	NifH	JAAYAG010000022.1_8	NifD	NifD	WTCF01000161.1_5	NifK	NifK
SAPZ01000036.1_6	NifH	NifH	JAAYCU010000081.1_7	NifD	NifD	JABFSV010000253.1_23	NifK	NifK
MTKO01000030.1_13	NifH	NifH	JAAZOO010000123.1_2	NifD	NifD	JABFST010000402.1_17	NifK	NifK
AWVY01000037.1_132	NifH	NifH	JABDHK010000043.1_35	NifD	NifD	JABFSH010000001.1_116	NifK	NifK
SEYW01000003.1_189	NifH	NifH	JAAXQE010000025.1_4	NifD	NifD	JABFRO010000001.1_649	NifK	NifK
RPGO01000033.1_46	NifH	NifH	JAAXQG010000079.1_3	NifD	NifD	JABFRC010000182.1_5	NifK	NifK
RPGQ01000013.1_50	NifH	NifH	JABDRL010000192.1_4	NifD	NifD	JABFQX010000009.1_22	NifK	NifK
SGBB01000018.1_23	NifH	NifH	JABDRH010000645.1_3	NifD	NifD	JAADJE010000012.1_5	NifK	NifK
SGBD01000001.1_814	NifH	NifH	JABDQT010000265.1_3	NifD	NifD	JAADIV010000184.1_3	NifK	NifK
SGBC01000001.1_688	NifH	NifH	JABEVH010000176.1_17	NifD	NifD	JAADIK010000036.1_1	NifK	NifK
RXIL01000115.1_7	NifH	NifH	JABEVD010000195.1_9	NifD	NifD	JAADIE010000098.1_22	NifK	NifK
NQJD01000006.1_21	NifH	NifH	JABEVC010000190.1_4	NifD	NifD	JAADIA010000013.1_8	NifK	NifK
RDXV01000010.1_28	NifH	NifH	JABFSV010000253.1_24	NifD	NifD	JAADHP010000151.1_11	NifK	NifK
RDXE01000055.1_43	NifH	NifH	JABFST010000402.1_18	NifD	NifD	JAADGW010000228.1_4	NifK	NifK
SCUU01000051.1_10	NifH	NifH	JABFSH010000001.1_117	NifD	NifD	JAADGT010000230.1_3	NifK	NifK
SCTN01000256.1_3	NifH	NifH	JABFRO010000001.1_648	NifD	NifD	JAADGP010000120.1_26	NifK	NifK
SCTZ01000199.1_10	NifH	NifH	JABFRC010000182.1_4	NifD	NifD	JAADGO010000050.1_11	NifK	NifK
SCSY01000135.1_22	NifH	NifH	JABFQX010000009.1_21	NifD	NifD	JAADGG010000047.1_7	NifK	NifK
SIHH01000161.1_1	NifH	NifH	JAADJE010000012.1_4	NifD	NifD	JAADFS010000266.1_4	NifK	NifK
SCPZ01000036.1_15	NifH	NifH	JAADIK010000036.1_2	NifD	NifD	JABLWZ010000015.1_47	NifK	NifK
CP036201.1_2459	NifH	NifH	JAADIE010000098.1_21	NifD	NifD	JABLXQ010000029.1_27	NifK	NifK
SCQE01000003.1_11	NifH	NifH	JAADHP010000124.1_3	NifD	NifD	JABMPC010000075.1_73	NifK	NifK
SCQH01000040.1_23	NifH	NifH	JAADGW010000228.1_5	NifD	NifD	JABSNM010000029.1_23	NifK	NifK
SCTA01000001.1_12	NifH	NifH	JAADGU010000069.1_3	NifD	NifD	JABUEY010000013.1_5	NifK	NifK
SCTQ01000402.1_22	NifH	NifH	JAADGT010000230.1_4	NifD	NifD	JAAXXY010000015.1_17	NifK	NifK
SCTW01000147.1_12	NifH	NifH	JAADGP010000120.1_25	NifD	NifD	JAAXXR010000002.1_54	NifK	NifK
SMDE01000005.1_47	NifH	NifH	JAADGO010000050.1_12	NifD	NifD	JAAXXP010000043.1_7	NifK	NifK
SLTJ01000006.1_15	NifH	NifH	JAADGG010000047.1_8	NifD	NifD	JAAXXL010000026.1_1	NifK	NifK
SOMG01000030.1_655	NifH	NifH	JAADFS010000266.1_3	NifD	NifD	JAAXXK010000002.1_60	NifK	NifK
CP024846.1_2445	NifH	NifH	JABLWZ010000015.1_46	NifD	NifD	JAAXXJ010000492.1_2	NifK	NifK
SRUQ01000021.1_16	NifH	NifH	JABLXQ010000029.1_26	NifD	NifD	JAAXXI010000006.1_50	NifK	NifK
QZLA01000161.1_6	NifH	NifH	JABMPC010000075.1_74	NifD	NifD	JAAXWY010000004.1_35	NifK	NifK
QZLB01000070.1_3	NifH	NifH	JABSNM010000029.1_22	NifD	NifD	JAAXWX010000028.1_7	NifK	NifK
QZKZ01000234.1_5	NifH	NifH	JABUEY010000013.1_4	NifD	NifD	JAAXWU010000037.1_15	NifK	NifK
SUHQ01000035.1_17	NifH	NifH	DUKH01000219.1_6	NifD	NifD	JAAXWS010000004.1_86	NifK	NifK
SUEO01000142.1_7	NifH	NifH	DUGT01000122.1_7	NifD	NifD	JAAXWP010000005.1_22	NifK	NifK
SUGL01000022.1_65	NifH	NifH	JAAXXY010000015.1_18	NifD	NifD	JAAXWO010000013.1_10	NifK	NifK
SUEG01000023.1_38	NifH	NifH	JAAXXR010000002.1_55	NifD	NifD	JAAXWQ010000001.1_235	NifK	NifK
SZPQ01000043.1_26	NifH	NifH	JAAXXP010000043.1_6	NifD	NifD	JAAXVR010000032.1_17	NifK	NifK
SCMV01000067.1_7	NifH	NifH	JAAXXK010000002.1_59	NifD	NifD	JAAXVQ010000190.1_5	NifK	NifK
VAUL01000018.1_24	NifH	NifH	JAAXXI010000006.1_49	NifD	NifD	JAAXVP010000115.1_1	NifK	NifK
SXIZ01000135.1_13	NifH	NifH	JAAXWY010000004.1_34	NifD	NifD	JAAXUU010000183.1_3	NifK	NifK
SZXY01000114.1_5	NifH	NifH	JAAXWX010000028.1_8	NifD	NifD	JAAXUP010000107.1_5	NifK	NifK
SZYA01000046.1_55	NifH	NifH	JAAXWU010000037.1_16	NifD	NifD	JAAXUM010000013.1_13	NifK	NifK
SZXX01000015.1_85	NifH	NifH	JAAXWS010000004.1_87	NifD	NifD	JAAXTM010000002.1_330	NifK	NifK
SZXZ01000084.1_1	NifH	NifH	JAAXWP010000005.1_23	NifD	NifD	DUZU01000023.1_3	NifK	NifK
SZXV01000003.1_214	NifH	NifH	JAAXWO010000013.1_11	NifD	NifD	DUZW01000040.1_7	NifK	NifK
SZXW01000010.1_271	NifH	NifH	JAAXWQ010000001.1_234	NifD	NifD	DUZX01000002.1_38	NifK	NifK
VCNC01000006.1_76	NifH	NifH	JAAXVR010000032.1_18	NifD	NifD	DUZS01000026.1_16	NifK	NifK
VBWA01000026.1_61	NifH	NifH	JAAXVQ010000190.1_4	NifD	NifD	DUZF01000016.1_12	NifK	NifK
SKJJ01000113.1_2	NifH	NifH	JAAXVP010000115.1_2	NifD	NifD	JACABA010000002.1_1097	NifK	NifK
SKJB01000067.1_16	NifH	NifH	JAAXUP010000107.1_4	NifD	NifD	JACABD010000025.1_13	NifK	NifK
SKHL01000290.1_8	NifH	NifH	JAAXUM010000013.1_12	NifD	NifD	JACAAX010000037.1_45	NifK	NifK
SKGK01000158.1_14	NifH	NifH	JAAXUF010000009.1_34	NifD	NifD	JACAAY010000010.1_16	NifK	NifK
SKKK01000483.1_2	NifH	NifH	JAAXTM010000002.1_332	NifD	NifD	JACAUB010000001.1_2212	NifK	NifK
SKKY01000061.1_8	NifH	NifH	DUZU01000023.1_4	NifD	NifD	CP058705.1_3115	NifK	NifK
SLEY01000464.1_20	NifH	NifH	DUZW01000040.1_8	NifD	NifD	JACDZI010000015.1_25	NifK	NifK
SLDV01000002.1_38	NifH	NifH	DUZX01000002.1_37	NifD	NifD	JACDZF010000053.1_15	NifK	NifK
SLCP01000177.1_20	NifH	NifH	DUZS01000026.1_17	NifD	NifD	JACDZG010000096.1_16	NifK	NifK
SKZT01000016.1_18	NifH	NifH	DUZF01000016.1_11	NifD	NifD	JABXKU010000001.1_24	NifK	NifK
SKYX01000079.1_12	NifH	NifH	JACABA010000002.1_1096	NifD	NifD	JABXKT010000061.1_24	NifK	NifK
SLQH01000505.1_2	NifH	NifH	JACAAX010000037.1_44	NifD	NifD	CP059265.1_2627	NifK	NifK
SLLR01000133.1_10	NifH	NifH	JACAAY010000010.1_17	NifD	NifD	VMSW01000007.1_43	NifK	NifK
SLIO01000217.1_5	NifH	NifH	JACAUB010000001.1_2213	NifD	NifD	VMSS01000216.1_6	NifK	NifK
QYQD01000156.1_22	NifH	NifH	CP058705.1_3114	NifD	NifD	VMSP01000123.1_10	NifK	NifK
QYQN01000104.1_3	NifH	NifH	JAAEEW010000126.1_13	NifD	NifD	PNML01000059.1_23	NifK	NifK
REBL01000240.1_8	NifH	NifH	JACDZI010000015.1_26	NifD	NifD	PNMN01000118.1_11	NifK	NifK
REDP01000239.1_5	NifH	NifH	JACDZF010000053.1_14	NifD	NifD	JACESF010000035.1_27	NifK	NifK
REDL01000067.1_22	NifH	NifH	JACDZG010000096.1_15	NifD	NifD	JACGMN010000082.1_9	NifK	NifK
REDK01000175.1_12	NifH	NifH	JABXKU010000001.1_23	NifD	NifD	CP050295.1_548	NifK	NifK
RECR01000099.1_10	NifH	NifH	JABXKT010000061.1_25	NifD	NifD	JABZFP010000007.1_199	NifK	NifK
RECO01000158.1_7	NifH	NifH	CP059265.1_2628	NifD	NifD	JACIZD010000016.1_58	NifK	NifK
REEU01000229.1_19	NifH	NifH	VMSS01000216.1_5	NifD	NifD	JACIYQ010000244.1_17	NifK	NifK
REES01000041.1_55	NifH	NifH	VMSU01000077.1_12	NifD	NifD	JACIYN010000036.1_23	NifK	NifK
REEP01000068.1_30	NifH	NifH	VMSP01000123.1_9	NifD	NifD	JACMLV010000598.1_2	NifK	NifK
REEM01000134.1_18	NifH	NifH	PNML01000059.1_22	NifD	NifD	JACMKN010000012.1_1	NifK	NifK
REEF01001100.1_8	NifH	NifH	PNMN01000118.1_12	NifD	NifD	JACMJL010000081.1_12	NifK	NifK
REEE01000267.1_18	NifH	NifH	PNOC01000073.1_16	NifD	NifD	JACNJZ010000081.1_8	NifK	NifK
REDX01000195.1_9	NifH	NifH	JACESF010000035.1_26	NifD	NifD	WJJU01000862.1_5	NifK	NifK
VISH01000002.1_1690	NifH	NifH	CP050295.1_549	NifD	NifD	JACXST010000001.1_1549	NifK	NifK
SJPJ01000001.1_4346	NifH	NifH	JABZFP010000007.1_200	NifD	NifD	JACUTW010000040.1_21	NifK	NifK
VIKI01000182.1_2	NifH	NifH	JACIZD010000016.1_57	NifD	NifD	JACUTP010000077.1_5	NifK	NifK
VLTH01000002.1_2057	NifH	NifH	JACIYQ010000244.1_16	NifD	NifD	JACZKF010000051.1_4	NifK	NifK
QOKW01000007.1_33	NifH	NifH	JACIYN010000036.1_24	NifD	NifD	JACZKE010000036.1_38	NifK	NifK
CP032507.1_3093	NifH	NifH	JACMLV010000598.1_1	NifD	NifD	CP050848.1_1506	NifK	NifK
SHMQ01000037.1_17	NifH	NifH	JACMKN010000012.1_2	NifD	NifD	JACWAG010000209.1_5	NifK	NifK
RKSL01000116.1_1	NifH	NifH	JACMJL010000081.1_13	NifD	NifD	JACSSB010000105.1_2	NifK	NifK
WBUQ01000079.1_1	NifH	NifH	JACNJZ010000081.1_7	NifD	NifD	JACSRI010000254.1_15	NifK	NifK
WBUJ01000008.1_12	NifH	NifH	WJJU01000862.1_4	NifD	NifD	JADEXJ010000075.1_20	NifK	NifK
WBUE01000001.1_167	NifH	NifH	JACXST010000001.1_1550	NifD	NifD	JADEWQ010000072.1_12	NifK	NifK
WBTZ01000190.1_1	NifH	NifH	JACUTW010000040.1_20	NifD	NifD	JADFWA010000299.1_6	NifK	NifK
WBOU01000025.1_31	NifH	NifH	JACZKF010000051.1_3	NifD	NifD	JADGDA010000015.1_16	NifK	NifK
PYCK01000054.1_1	NifH	NifH	JACZKE010000036.1_39	NifD	NifD	JADGCV010000028.1_20	NifK	NifK
SBEG01000017.1_47	NifH	NifH	CP050848.1_1507	NifD	NifD	JADGCQ010000067.1_4	NifK	NifK
WKKS01000001.1_773	NifH	NifH	JACWAG010000209.1_6	NifD	NifD	JADGBN010000039.1_21	NifK	NifK
WKKR01000002.1_636	NifH	NifH	JACSSB010000026.1_3	NifD	NifD	JADGBM010000040.1_15	NifK	NifK
VENI01000005.1_308	NifH	NifH	JADEXJ010000075.1_19	NifD	NifD	JADGBH010000045.1_7	NifK	NifK
VENG01000008.1_181	NifH	NifH	JADFWA010000299.1_5	NifD	NifD	JADGBE010000018.1_29	NifK	NifK
WASQ01000002.1_36	NifH	NifH	JADGDA010000015.1_17	NifD	NifD	JADGAR010000021.1_37	NifK	NifK
WASP01000006.1_131	NifH	NifH	JADGCV010000028.1_19	NifD	NifD	JADFZV010000004.1_57	NifK	NifK
WASO01000010.1_170	NifH	NifH	JADGCQ010000067.1_3	NifD	NifD	JADFZS010000089.1_10	NifK	NifK
WASS01000015.1_295	NifH	NifH	JADGBU010000001.1_64	NifD	NifD	JADFZQ010000002.1_174	NifK	NifK
WNKV01000018.1_35	NifH	NifH	JADGBT010000007.1_5	NifD	NifD	JADFZP010000129.1_5	NifK	NifK
SRXB01000010.1_4	NifH	NifH	JADGBP010000020.1_3	NifD	NifD	JADFZF010000036.1_8	NifK	NifK
WOUP01000008.1_46	NifH	NifH	JADGBN010000039.1_22	NifD	NifD	JADFYY010000116.1_6	NifK	NifK
WSNO01000022.1_72	NifH	NifH	JADGBM010000040.1_14	NifD	NifD	JADFYS010000075.1_1	NifK	NifK
WSXV01000005.1_5	NifH	NifH	JADGBH010000045.1_8	NifD	NifD	JADFYM010000387.1_1	NifK	NifK
WSYB01000018.1_147	NifH	NifH	JADGBE010000018.1_30	NifD	NifD	JADFYN010000267.1_5	NifK	NifK
VSNY01000047.1_2	NifH	NifH	JADGAZ010000008.1_87	NifD	NifD	JADFXV010000031.1_12	NifK	NifK
WQSZ01000060.1_2	NifH	NifH	JADGAX010000001.1_67	NifD	NifD	JADFXP010000003.1_32	NifK	NifK
VFJM01000430.1_5	NifH	NifH	JADGAR010000021.1_36	NifD	NifD	JADFXO010000112.1_4	NifK	NifK
VFJK01000052.1_8	NifH	NifH	JADFZV010000004.1_56	NifD	NifD	JADFXD010000012.1_34	NifK	NifK
JAAAPF010000227.1_13	NifH	NifH	JADFZS010000089.1_9	NifD	NifD	JADFXG010000040.1_9	NifK	NifK
JAAAOQ010000017.1_20	NifH	NifH	JADFZQ010000002.1_175	NifD	NifD	JADFWS010000059.1_4	NifK	NifK
JAAAOM010000072.1_2	NifH	NifH	JADFZP010000129.1_6	NifD	NifD	CP042469.1_3314	NifK	NifK
JAAAOG010000158.1_6	NifH	NifH	JADFZF010000036.1_7	NifD	NifD	JACYMD010000045.1_8	NifK	NifK
JAAANX010000187.1_29	NifH	NifH	JADFYY010000116.1_7	NifD	NifD	DVEB01000153.1_20	NifK	NifK
VMEE01000076.1_33	NifH	NifH	JADFYS010000075.1_2	NifD	NifD	JADMLA020000022.1_97	NifK	NifK
SAAX01000026.1_6	NifH	NifH	JADFYO010000021.1_14	NifD	NifD	WFUT01000007.1_18	NifK	NifK
SAAJ01000047.1_19	NifH	NifH	JADFYM010000043.1_21	NifD	NifD	WFOD01000145.1_3	NifK	NifK
RZZR01000164.1_4	NifH	NifH	JADFYN010000267.1_4	NifD	NifD	WFZW01000167.1_5	NifK	NifK
RZZN01000072.1_7	NifH	NifH	JADFXU010000038.1_8	NifD	NifD	WFVQ01000026.1_2	NifK	NifK
RZYB01000174.1_2	NifH	NifH	JADFXV010000031.1_13	NifD	NifD	WFVK01000283.1_1	NifK	NifK
JAACTI010000176.1_3	NifH	NifH	JADFXP010000003.1_31	NifD	NifD	WGER01000001.1_7	NifK	NifK
JAAFHB010000376.1_1	NifH	NifH	JADFXO010000112.1_3	NifD	NifD	WGBU01000055.1_10	NifK	NifK
POWB01000011.1_71	NifH	NifH	JADFXD010000012.1_35	NifD	NifD	WGBG01000092.1_1	NifK	NifK
DRDE01000204.1_8	NifH	NifH	JADFXG010000040.1_10	NifD	NifD	JADMXW010000007.1_100	NifK	NifK
DRKX01000122.1_9	NifH	NifH	JADFXB010000014.1_35	NifD	NifD	JAATGU010000055.1_20	NifK	NifK
DRKH01000477.1_5	NifH	NifH	JADFWS010000059.1_5	NifD	NifD	JAATGN010000087.1_3	NifK	NifK
DRKI01000083.1_1	NifH	NifH	CP042469.1_3315	NifD	NifD	JAATGP010000020.1_103	NifK	NifK
DRJN01000053.1_5	NifH	NifH	JACYMD010000042.1_53	NifD	NifD	JAATFX010000136.1_7	NifK	NifK
DROX01000226.1_12	NifH	NifH	DVEB01000153.1_21	NifD	NifD	JAATFT010000030.1_8	NifK	NifK
DRPV01000044.1_6	NifH	NifH	JADMLA020000022.1_98	NifD	NifD	JAATGX010000194.1_14	NifK	NifK
DRSQ01000040.1_14	NifH	NifH	WFUT01000007.1_19	NifD	NifD	JACCQO010000001.1_41	NifK	NifK
DSAE01000145.1_2	NifH	NifH	WFZW01000167.1_4	NifD	NifD	JACCQI010000006.1_17	NifK	NifK
JAABTQ010000009.1_31	NifH	NifH	WFVK01000283.1_2	NifD	NifD	JAECRO010000012.1_25	NifK	NifK
JAABTP010000024.1_20	NifH	NifH	WGER01000001.1_8	NifD	NifD	WGNO01000026.1_30	NifK	NifK
JAABTD010000353.1_3	NifH	NifH	WGBU01000055.1_11	NifD	NifD	WGNK01000004.1_134	NifK	NifK
JAABSQ010000048.1_4	NifH	NifH	WGBG01000092.1_2	NifD	NifD	WGNC01000010.1_187	NifK	NifK
JAABSP010000032.1_8	NifH	NifH	JADMXW010000007.1_99	NifD	NifD	WGLP01000003.1_119	NifK	NifK
JAABSM010000061.1_12	NifH	NifH	JAATGU010000055.1_19	NifD	NifD	JACOUQ010000027.1_54	NifK	NifK
JAABSK010000025.1_18	NifH	NifH	JAATGN010000087.1_2	NifD	NifD	JACOUB010000010.1_9	NifK	NifK
JAABRU010000096.1_13	NifH	NifH	JAATGP010000020.1_102	NifD	NifD	JACPFJ010000023.1_138	NifK	NifK
JAABRJ010000485.1_2	NifH	NifH	JAATFX010000136.1_6	NifD	NifD	JACPEG010000012.1_32	NifK	NifK
JAABQY010000182.1_2	NifH	NifH	JAATGX010000194.1_13	NifD	NifD	JACPOH010000359.1_2	NifK	NifK
JAABPV010000013.1_17	NifH	NifH	JACCQO010000001.1_40	NifD	NifD	JACQBS010000135.1_22	NifK	NifK
WYCW01000003.1_53	NifH	NifH	JACCQI010000006.1_18	NifD	NifD	JACQAD010000102.1_18	NifK	NifK
WOZS01000025.1_15	NifH	NifH	JAECRO010000012.1_26	NifD	NifD	JACPZO010000030.1_19	NifK	NifK
WOZP01000113.1_3	NifH	NifH	WGNO01000026.1_29	NifD	NifD	JACPYU010000006.1_7	NifK	NifK
WOZN01000126.1_2	NifH	NifH	WGNK01000004.1_133	NifD	NifD	JACQFX010000013.1_121	NifK	NifK
WOZJ01000062.1_15	NifH	NifH	WGNC01000010.1_186	NifD	NifD	JACQEX010000062.1_9	NifK	NifK
WOYS01000013.1_11	NifH	NifH	WGLP01000005.1_38	NifD	NifD	JACQYS010000027.1_32	NifK	NifK
WOYM01000080.1_17	NifH	NifH	JACOUQ010000027.1_53	NifD	NifD	JACQYR010000035.1_14	NifK	NifK
VEPB01000023.1_3	NifH	NifH	JACOUB010000010.1_10	NifD	NifD	JACQYM010000212.1_5	NifK	NifK
VEPM01000035.1_36	NifH	NifH	JACPFJ010000023.1_139	NifD	NifD	JACQYN010000073.1_2	NifK	NifK
VEPN01000005.1_82	NifH	NifH	JACPEG010000012.1_31	NifD	NifD	JACQWY010000037.1_84	NifK	NifK
VEPG01000099.1_15	NifH	NifH	JACPOH010000359.1_1	NifD	NifD	JACQWU010000204.1_8	NifK	NifK
JAAUTT010000626.1_2	NifH	NifH	JACQBS010000135.1_21	NifD	NifD	JACRHL010000011.1_57	NifK	NifK
JAAUTM010000141.1_1	NifH	NifH	JACQAD010000102.1_19	NifD	NifD	JACRHJ010000001.1_11	NifK	NifK
JAAUTD010000083.1_4	NifH	NifH	JACPZO010000030.1_20	NifD	NifD	JACREW010000217.1_2	NifK	NifK
JAAUSZ010000160.1_8	NifH	NifH	JACPZK010000022.1_59	NifD	NifD	JACRDF010000024.1_65	NifK	NifK
JAAUSY010000007.1_44	NifH	NifH	JACPYU010000006.1_6	NifD	NifD	JACRDE010000486.1_9	NifK	NifK
JAAUQA010000078.1_5	NifH	NifH	JACQFX010000013.1_122	NifD	NifD	JACRAZ010000103.1_12	NifK	NifK
JAAUSQ010000036.1_6	NifH	NifH	JACQEX010000062.1_8	NifD	NifD	JACRAW010000003.1_3	NifK	NifK
JAAURB010000022.1_22	NifH	NifH	JACQZE010000003.1_430	NifD	NifD	JACRBA010000001.1_2	NifK	NifK
JAAUQL010000095.1_12	NifH	NifH	JACQYS010000027.1_33	NifD	NifD	JACQZP010000031.1_128	NifK	NifK
JAAVLZ010000004.1_104	NifH	NifH	JACQYR010000035.1_13	NifD	NifD	JACQZF010000039.1_10	NifK	NifK
JAAUOZ010000028.1_20	NifH	NifH	JACQYM010000212.1_4	NifD	NifD	JACROP010000056.1_8	NifK	NifK
JAAZDK010000114.1_1	NifH	NifH	JACQYN010000073.1_4	NifD	NifD	JACRMS010000039.1_76	NifK	NifK
JAAZBG010000126.1_3	NifH	NifH	JACQWY010000037.1_85	NifD	NifD	JACRMT010000012.1_55	NifK	NifK
JAAYXD010000144.1_16	NifH	NifH	JACRHL010000011.1_58	NifD	NifD	JACRMN010000017.1_77	NifK	NifK
JAAYVT010000660.1_17	NifH	NifH	JACRHH010000004.1_35	NifD	NifD	JACRMM010000013.1_1	NifK	NifK
JAAYVM010000153.1_7	NifH	NifH	JACRHJ010000001.1_10	NifD	NifD	JACRLN010000006.1_46	NifK	NifK
JAAYVE010000057.1_13	NifH	NifH	JACRGY010000106.1_17	NifD	NifD	JACRJB010000078.1_45	NifK	NifK
JAAYUV010000017.1_9	NifH	NifH	JACREW010000217.1_3	NifD	NifD	JACRIX010000065.1_2	NifK	NifK
JAAYUU010000154.1_84	NifH	NifH	JACRDF010000024.1_66	NifD	NifD	JACRHF010000025.1_11	NifK	NifK
JAAYUK010000252.1_3	NifH	NifH	JACRDE010000486.1_8	NifD	NifD	JACRHB010000075.1_2	NifK	NifK
JAAYRK010000073.1_16	NifH	NifH	JACRAZ010000061.1_33	NifD	NifD	JACREG010000092.1_4	NifK	NifK
JAAYPT010000046.1_3	NifH	NifH	JACQZF010000039.1_9	NifD	NifD	JACRDM010000046.1_9	NifK	NifK
JAAYPK010000100.1_11	NifH	NifH	JACROP010000056.1_7	NifD	NifD	JACRDI010000026.1_87	NifK	NifK
JAAYPC010000346.1_3	NifH	NifH	JACRMS010000039.1_77	NifD	NifD	JACRDC010000009.1_35	NifK	NifK
JAAYNW010000066.1_82	NifH	NifH	JACRMT010000012.1_56	NifD	NifD	JACRDG010000112.1_77	NifK	NifK
JAAYAG010000022.1_11	NifH	NifH	JACRMN010000017.1_76	NifD	NifD	JACRCS010000009.1_2	NifK	NifK
JAAYAE010000064.1_9	NifH	NifH	JACRMM010000013.1_2	NifD	NifD	JACRCO010000071.1_83	NifK	NifK
JAAYCU010000081.1_4	NifH	NifH	JACRLN010000006.1_45	NifD	NifD	JACRCN010000010.1_8	NifK	NifK
JAAYHY010000160.1_66	NifH	NifH	JACRLQ010000084.1_24	NifD	NifD	JACRCK010000276.1_10	NifK	NifK
JAAZOO010000219.1_1	NifH	NifH	JACRJC010000029.1_29	NifD	NifD	JACRCD010000018.1_13	NifK	NifK
SMDP01000020.1_25	NifH	NifH	JACRJB010000078.1_46	NifD	NifD	JACRBZ010000091.1_25	NifK	NifK
JABDHK010000043.1_32	NifH	NifH	JACRIX010000065.1_1	NifD	NifD	JACRBX010000224.1_10	NifK	NifK
JAAXQE010000026.1_1	NifH	NifH	JACRHF010000025.1_10	NifD	NifD	JACRNJ010000056.1_43	NifK	NifK
JAAXQG010000079.1_4	NifH	NifH	JACRHC010000049.1_16	NifD	NifD	JACRNC010000021.1_45	NifK	NifK
JAAOXG010000093.1_15	NifH	NifH	JACRHE010000068.1_17	NifD	NifD	JACRPV010000196.1_3	NifK	NifK
JABDRL010000192.1_5	NifH	NifH	JACREG010000055.1_1	NifD	NifD	JACRPO010000005.1_738	NifK	NifK
JABDRH010000645.1_6	NifH	NifH	JACRDM010000046.1_10	NifD	NifD	JACRHD010000067.1_126	NifK	NifK
JABEVH010000176.1_18	NifH	NifH	JACRDI010000026.1_86	NifD	NifD	JACRGN010000129.1_10	NifK	NifK
JABEVD010000195.1_8	NifH	NifH	JACRDC010000009.1_36	NifD	NifD	JACRAU010000004.1_208	NifK	NifK
JABEVC010000190.1_3	NifH	NifH	JACRDG010000112.1_76	NifD	NifD	JACRAR010000026.1_34	NifK	NifK
WTCF01000161.1_9	NifH	NifH	JACRCS010000009.1_1	NifD	NifD	JACRME010000015.1_30	NifK	NifK
WSZT01000042.1_4	NifH	NifH	JACRCO010000071.1_84	NifD	NifD	JACRLM010000031.1_17	NifK	NifK
JABFSV010000339.1_1	NifH	NifH	JACRCN010000010.1_9	NifD	NifD	JACRIU010000021.1_2	NifK	NifK
JABFST010000402.1_19	NifH	NifH	JACRCK010000276.1_11	NifD	NifD	JADQBV010000231.1_27	NifK	NifK
JABFSH010000001.1_118	NifH	NifH	JACRCG010000328.1_3	NifD	NifD	JADQBQ010000019.1_103	NifK	NifK
JABFRO010000001.1_647	NifH	NifH	JACRCD010000018.1_14	NifD	NifD	JAEINR010000051.1_35	NifK	NifK
JABFRC010000182.1_3	NifH	NifH	JACRBZ010000091.1_24	NifD	NifD	JAEINM010000009.1_24	NifK	NifK
JABFQX010000009.1_20	NifH	NifH	JACRBX010000224.1_9	NifD	NifD	JAEMSD010000162.1_5	NifK	NifK
JAADJE010000012.1_3	NifH	NifH	JACRNJ010000056.1_44	NifD	NifD	JAENWA010000031.1_8	NifK	NifK
JAADIV010000173.1_3	NifH	NifH	JACRNC010000021.1_44	NifD	NifD	CP064986.1_4220	NifK	NifK
JAADIK010000036.1_5	NifH	NifH	JACRPZ010000054.1_14	NifD	NifD	CP065006.1_2997	NifK	NifK
JAADIE010000098.1_20	NifH	NifH	JACRQA010000165.1_4	NifD	NifD	CP065007.1_1583	NifK	NifK
JAADIA010000013.1_4	NifH	NifH	JACRPV010000196.1_2	NifD	NifD	JADJDQ010000002.1_435	NifK	NifK
JAADHP010000124.1_2	NifH	NifH	JACRPO010000005.1_739	NifD	NifD	JADJCP010000012.1_111	NifK	NifK
JAADGW010000228.1_6	NifH	NifH	JACRHD010000067.1_125	NifD	NifD	JADJBR010000004.1_121	NifK	NifK
JAADGU010000069.1_4	NifH	NifH	JACRGN010000129.1_11	NifD	NifD	JADJBS010000002.1_159	NifK	NifK
JAADGT010000100.1_5	NifH	NifH	JACRAU010000004.1_209	NifD	NifD	JADJJI010000015.1_358	NifK	NifK
JAADGP010000120.1_22	NifH	NifH	JACRAR010000026.1_35	NifD	NifD	JADJFE010000013.1_144	NifK	NifK
JAADGO010000050.1_15	NifH	NifH	JACRNK010000034.1_8	NifD	NifD	JADJEV010000004.1_486	NifK	NifK
JAADGG010000047.1_9	NifH	NifH	JACRME010000015.1_29	NifD	NifD	JADJLP010000001.1_117	NifK	NifK
JAADFS010000266.1_2	NifH	NifH	JACRLO010000041.1_1	NifD	NifD	JADJXQ010000026.1_53	NifK	NifK
JABLXE010000022.1_16	NifH	NifH	JACRLM010000031.1_16	NifD	NifD	JADJRE010000011.1_39	NifK	NifK
JABLWZ010000015.1_43	NifH	NifH	JACRIU010000021.1_1	NifD	NifD	JADJQT010000002.1_442	NifK	NifK
JABLXQ010000029.1_25	NifH	NifH	JADQBZ010000002.1_302	NifD	NifD	JADJQQ010000018.1_72	NifK	NifK
QBUN01000420.1_27	NifH	NifH	JADQBY010000002.1_217	NifD	NifD	JADJPE010000005.1_5301	NifK	NifK
QBUM01000235.1_5	NifH	NifH	JADQBQ010000019.1_102	NifD	NifD	JADKDL010000007.1_70	NifK	NifK
QBUL01000168.1_2	NifH	NifH	JADQBH010000117.1_10	NifD	NifD	JADKCI010000001.1_1064	NifK	NifK
JABMPC010000075.1_77	NifH	NifH	JAEINM010000009.1_25	NifD	NifD	JADKBU010000062.1_17	NifK	NifK
JABSNM010000029.1_21	NifH	NifH	JAEMSD010000162.1_6	NifD	NifD	JADKBN010000029.1_654	NifK	NifK
JABUEY010000013.1_1	NifH	NifH	JAENWA010000031.1_7	NifD	NifD	JADKAL010000003.1_62	NifK	NifK
DUKH01000219.1_3	NifH	NifH	CP064986.1_4221	NifD	NifD	JADJUP010000003.1_188	NifK	NifK
DUJX01000116.1_6	NifH	NifH	CP065006.1_2996	NifD	NifD	JADKCZ010000003.1_439	NifK	NifK
DUGT01000122.1_4	NifH	NifH	CP065007.1_1582	NifD	NifD	JADKAW010000058.1_25	NifK	NifK
DUGO01000109.1_5	NifH	NifH	JADJDQ010000002.1_436	NifD	NifD	JADKKR010000002.1_122	NifK	NifK
JAAXXY010000015.1_21	NifH	NifH	JADJCP010000012.1_112	NifD	NifD	JADKHC010000021.1_25	NifK	NifK
JAAXXR010000002.1_58	NifH	NifH	JADJBR010000004.1_120	NifD	NifD	JAERRP010000841.1_2	NifK	NifK
JAAXXP010000043.1_3	NifH	NifH	JADJBS010000002.1_158	NifD	NifD	JADGEH010000034.1_20	NifK	NifK
JAAXXL010000037.1_20	NifH	NifH	JADJJI010000015.1_357	NifD	NifD	JADGEB010000001.1_67	NifK	NifK
JAAXXK010000002.1_56	NifH	NifH	JADJFE010000013.1_145	NifD	NifD	JADGDX010000016.1_16	NifK	NifK
JAAXXJ010000243.1_4	NifH	NifH	JADJEV010000004.1_485	NifD	NifD	JADGDW010000162.1_2	NifK	NifK
JAAXXI010000006.1_46	NifH	NifH	JADJLP010000001.1_116	NifD	NifD	JADGDF010000152.1_8	NifK	NifK
JAAXWY010000004.1_33	NifH	NifH	JADJXQ010000026.1_54	NifD	NifD	CP050890.1_1949	NifK	NifK
JAAXWX010000028.1_11	NifH	NifH	JADJVQ010000002.1_56	NifD	NifD	JAESUW010000044.1_11	NifK	NifK
JAAXWU010000078.1_9	NifH	NifH	JADJRE010000011.1_38	NifD	NifD	JAESPV010000045.1_5	NifK	NifK
JAAXWS010000004.1_90	NifH	NifH	JADJQT010000002.1_443	NifD	NifD	JADHTF010000033.1_14	NifK	NifK
JAAXWP010000005.1_26	NifH	NifH	JADJQQ010000018.1_71	NifD	NifD	JADHUV010000007.1_55	NifK	NifK
JAAXWO010000013.1_14	NifH	NifH	JADJPE010000005.1_5302	NifD	NifD	JAEUNU010000035.1_4	NifK	NifK
JAAXWQ010000001.1_231	NifH	NifH	JADKDL010000007.1_69	NifD	NifD	JAEUPB010000020.1_63	NifK	NifK
JAAXVR010000032.1_21	NifH	NifH	JADKCI010000001.1_1065	NifD	NifD	JAEUPW010000145.1_25	NifK	NifK
JAAXVQ010000190.1_1	NifH	NifH	JADKBU010000062.1_18	NifD	NifD	JAEUOZ010000063.1_3	NifK	NifK
JAAXVP010000115.1_3	NifH	NifH	JADKBN010000029.1_653	NifD	NifD	JAEUPJ010000030.1_3	NifK	NifK
JAAXUU010000083.1_4	NifH	NifH	JADKAL010000003.1_61	NifD	NifD	JAEUPH010000095.1_21	NifK	NifK
JAAXUP010000107.1_1	NifH	NifH	JADJUP010000003.1_189	NifD	NifD	JAEUOT010000028.1_14	NifK	NifK
JAAXUM010000013.1_9	NifH	NifH	JADKCZ010000003.1_440	NifD	NifD	JAEUNY010000024.1_5	NifK	NifK
JAAXUL010000259.1_3	NifH	NifH	JADKAW010000058.1_24	NifD	NifD	JAEULV010000137.1_5	NifK	NifK
JAAXUF010000009.1_33	NifH	NifH	JADKKR010000002.1_123	NifD	NifD	JAEUMD010000008.1_310	NifK	NifK
JAAXTM010000002.1_333	NifH	NifH	JAEQMT010000021.1_41	NifD	NifD	JAEULX010000019.1_3	NifK	NifK
DUZU01000023.1_7	NifH	NifH	JADGEH010000034.1_21	NifD	NifD	JAEULG010000277.1_12	NifK	NifK
DUZW01000040.1_11	NifH	NifH	JADGEB010000001.1_66	NifD	NifD	JAEULH010000097.1_3	NifK	NifK
DUZX01000002.1_36	NifH	NifH	JADGDX010000016.1_15	NifD	NifD	JAEUHG010000004.1_21	NifK	NifK
DUZS01000043.1_18	NifH	NifH	JADGDW010000026.1_17	NifD	NifD	JAENZX010000059.1_4	NifK	NifK
DUZF01000016.1_10	NifH	NifH	JADGDF010000152.1_9	NifD	NifD	JAENZP010000001.1_248	NifK	NifK
JACABA010000002.1_1095	NifH	NifH	CP050890.1_1950	NifD	NifD	JAENZN010000005.1_119	NifK	NifK
JACABD010000025.1_11	NifH	NifH	JAESPV010000032.1_42	NifD	NifD	JAENYV010000001.1_353	NifK	NifK
JACAAX010000037.1_43	NifH	NifH	JADHTF010000033.1_15	NifD	NifD	JAEPDS010000035.1_39	NifK	NifK
JACAAY010000010.1_18	NifH	NifH	JADHUV010000007.1_56	NifD	NifD	VGMX01000001.1_33	NifK	NifK
JACAEO010000087.1_14	NifH	NifH	JAEUNU010000043.1_11	NifD	NifD	VGGK01000015.1_32	NifK	NifK
JACATZ010000003.1_1637	NifH	NifH	JAEUPB010000020.1_64	NifD	NifD	VGDY01000033.1_42	NifK	NifK
JACAUB010000001.1_2216	NifH	NifH	JAEUPW010000145.1_24	NifD	NifD	JADQBC010000070.1_14	NifK	NifK
JACAUC010000118.1_10	NifH	NifH	JAEUOZ010000054.1_162	NifD	NifD	JADQBA010000033.1_51	NifK	NifK
CP058705.1_3113	NifH	NifH	JAEUPJ010000030.1_2	NifD	NifD	JAFFQE010000012.1_16	NifK	NifK
JAAEEW010000126.1_10	NifH	NifH	JAEUPH010000191.1_1	NifD	NifD	JAFGMZ010000066.1_7	NifK	NifK
JACDZI010000015.1_27	NifH	NifH	JAEUOT010000016.1_53	NifD	NifD	JAFGKW010000034.1_6	NifK	NifK
JACDZF010000053.1_11	NifH	NifH	JAEUNY010000024.1_6	NifD	NifD	JAFGJZ010000012.1_38	NifK	NifK
JACDZG010000096.1_14	NifH	NifH	JAEULV010000137.1_4	NifD	NifD	JAFGHA010000149.1_3	NifK	NifK
QBUV01000135.1_7	NifH	NifH	JAEUMD010000008.1_311	NifD	NifD	JAFGFM010000203.1_47	NifK	NifK
JABXKU010000001.1_22	NifH	NifH	JAEULX010000019.1_2	NifD	NifD	JAFGER010000034.1_1	NifK	NifK
JABXKT010000061.1_28	NifH	NifH	JAEULG010000277.1_11	NifD	NifD	JAFGEO010000164.1_7	NifK	NifK
CP059265.1_2629	NifH	NifH	JAEULH010000097.1_2	NifD	NifD	JAFGEL010000115.1_1	NifK	NifK
VMSW01000007.1_45	NifH	NifH	JAENZX010000059.1_5	NifD	NifD	JAFGDW010000180.1_28	NifK	NifK
VMSS01000216.1_2	NifH	NifH	JAENZP010000001.1_249	NifD	NifD	JAFGDQ010000034.1_5	NifK	NifK
VMSU01000077.1_9	NifH	NifH	JAENZL010000011.1_65	NifD	NifD	JAFGAQ010000442.1_4	NifK	NifK
VMSP01000123.1_6	NifH	NifH	JAENYV010000001.1_352	NifD	NifD	JAFGRW010000109.1_12	NifK	NifK
PNML01000059.1_21	NifH	NifH	JAEPDS010000035.1_40	NifD	NifD	JAFGRV010000395.1_18	NifK	NifK
PNMN01000105.1_2	NifH	NifH	VGMX01000001.1_32	NifD	NifD	JAFGQN010000244.1_69	NifK	NifK
PNOC01000073.1_17	NifH	NifH	VGGK01000015.1_31	NifD	NifD	JAFGQL010000107.1_2	NifK	NifK
JACERV010000025.1_7	NifH	NifH	VGDY01000033.1_43	NifD	NifD	JAFGPQ010000295.1_1	NifK	NifK
JACESF010000035.1_25	NifH	NifH	JADQBC010000070.1_13	NifD	NifD	JAFGYE010000026.1_63	NifK	NifK
JACGMN010000082.1_4	NifH	NifH	JADQBA010000033.1_52	NifD	NifD	JAFGYD010000195.1_3	NifK	NifK
CP050295.1_550	NifH	NifH	JAFFQE010000012.1_17	NifD	NifD	JAFGXV010000031.1_6	NifK	NifK
JAAXOC010000088.1_32	NifH	NifH	JAFGMZ010000066.1_6	NifD	NifD	JAFGXT010000019.1_8	NifK	NifK
JABZFQ010000194.1_5	NifH	NifH	JAFGJZ010000012.1_37	NifD	NifD	JAFGXR010000020.1_39	NifK	NifK
JABZFP010000007.1_203	NifH	NifH	JAFGHA010000149.1_4	NifD	NifD	JAFGXQ010000066.1_7	NifK	NifK
JACIZD010000016.1_56	NifH	NifH	JAFGFM010000203.1_48	NifD	NifD	JAFGWT010000002.1_5	NifK	NifK
JACIYQ010000244.1_15	NifH	NifH	JAFGER010000034.1_2	NifD	NifD	JAFGWS010000047.1_22	NifK	NifK
JACIYN010000036.1_27	NifH	NifH	JAFGEO010000164.1_8	NifD	NifD	JAFGWI010000240.1_9	NifK	NifK
JACMLV010000804.1_5	NifH	NifH	JAFGEL010000109.1_9	NifD	NifD	JAFGVO010000460.1_5	NifK	NifK
JACMKN010000012.1_3	NifH	NifH	JAFGDW010000180.1_29	NifD	NifD	JAFGVP010000102.1_94	NifK	NifK
JACMJL010000081.1_16	NifH	NifH	JAFGDQ010000034.1_4	NifD	NifD	JAFGVA010000017.1_23	NifK	NifK
JACNJZ010000081.1_4	NifH	NifH	JAFGRW010000109.1_13	NifD	NifD	JAFGUF010000032.1_6	NifK	NifK
WJJU01000862.1_1	NifH	NifH	JAFGRV010000395.1_19	NifD	NifD	JAFGTV010000065.1_15	NifK	NifK
JAAUZH010000007.1_9	NifH	NifH	JAFGQN010000244.1_68	NifD	NifD	JABXKQ010000108.1_48	NifK	NifK
JACXST010000001.1_1551	NifH	NifH	JAFGQL010000107.1_3	NifD	NifD	JABXKL010000004.1_55	NifK	NifK
JACUTW010000040.1_19	NifH	NifH	JAFGPQ010000295.1_2	NifD	NifD	JABXKM010000033.1_50	NifK	NifK
JACUTQ010000054.1_12	NifH	NifH	JAFGYE010000026.1_62	NifD	NifD	JABXKJ010000140.1_1	NifK	NifK
JACUTP010000077.1_1	NifH	NifH	JAFGYD010000195.1_4	NifD	NifD	JABXKI010000394.1_28	NifK	NifK
JACZKF010000051.1_2	NifH	NifH	JAFGXV010000031.1_7	NifD	NifD	JABXKH010000036.1_20	NifK	NifK
JACZKE010000036.1_40	NifH	NifH	JAFGXT010000019.1_7	NifD	NifD	JABXKF010000048.1_47	NifK	NifK
CP050848.1_1508	NifH	NifH	JAFGXR010000020.1_38	NifD	NifD	JAFLDT010000008.1_31	NifK	NifK
JACWAM010000126.1_6	NifH	NifH	JAFGXQ010000066.1_8	NifD	NifD	JAFLDI010000086.1_6	NifK	NifK
JACWAG010000209.1_9	NifH	NifH	JAFGWW010000087.1_5	NifD	NifD	JAFLDU010000241.1_10	NifK	NifK
JACSSB010000026.1_2	NifH	NifH	JAFGWT010000002.1_4	NifD	NifD	JAFMPN010000006.1_8	NifK	NifK
JACSRI010000070.1_2	NifH	NifH	JAFGWS010000047.1_23	NifD	NifD	CP070233.1_229	NifK	NifK
SVFZ01000074.1_18	NifH	NifH	JAFGWI010000240.1_10	NifD	NifD	JAGFXX010000001.1_1190	NifK	NifK
SVFV01000012.1_13	NifH	NifH	JAFGWA010000028.1_18	NifD	NifD	JAGHZQ010000053.1_79	NifK	NifK
SVFN01000038.1_19	NifH	NifH	JAFGVO010000460.1_4	NifD	NifD	CP051234.1_1092	NifK	NifK
SVFB01000036.1_67	NifH	NifH	JAFGVP010000102.1_93	NifD	NifD	JAFIHR010000331.1_3	NifK	NifK
SVDZ01000001.1_270	NifH	NifH	JAFGVA010000017.1_24	NifD	NifD	JAFIGT010000017.1_85	NifK	NifK
SVDU01000009.1_67	NifH	NifH	JAFGUF010000032.1_5	NifD	NifD	JAFNAB010000032.1_23	NifK	NifK
SVDS01000056.1_2	NifH	NifH	JAFGTV010000065.1_16	NifD	NifD	JAFNAS010000013.1_23	NifK	NifK
SVDT01000061.1_3	NifH	NifH	JABXKQ010000108.1_30	NifD	NifD	JAGFXO010000075.1_1	NifK	NifK
SVCL01000070.1_57	NifH	NifH	JABXKL010000004.1_27	NifD	NifD	JADGRL010000026.1_43	NifK	NifK
SVCA01000002.1_338	NifH	NifH	JABXKM010000193.1_23	NifD	NifD	JADGQQ010000030.1_5	NifK	NifK
SVBX01000003.1_20	NifH	NifH	JABXKJ010000101.1_8	NifD	NifD	JADGQO010000200.1_21	NifK	NifK
SUXE01000001.1_251	NifH	NifH	JABXKH010000087.1_24	NifD	NifD	JAGFZV010000013.1_57	NifK	NifK
SVNI01000023.1_1	NifH	NifH	JABXKF010000048.1_12	NifD	NifD	JAGFZX010000051.1_18	NifK	NifK
JADEXJ010000075.1_18	NifH	NifH	JAFLDT010000008.1_30	NifD	NifD	JAGGAD010000016.1_54	NifK	NifK
JADEWQ010000072.1_16	NifH	NifH	JAFLDI010000086.1_7	NifD	NifD	JAGGAC010000012.1_18	NifK	NifK
JADFWA010000299.1_2	NifH	NifH	JAFLDU010000258.1_8	NifD	NifD	JAGGAB010000004.1_100	NifK	NifK
JADGDA010000015.1_18	NifH	NifH	JAFMPN010000006.1_9	NifD	NifD	JAGGAE010000064.1_3	NifK	NifK
JADGCV010000028.1_18	NifH	NifH	CP070233.1_247	NifD	NifD	JAGNWJ010000062.1_10	NifK	NifK
JADGCQ010000067.1_2	NifH	NifH	JAGFXX010000001.1_1191	NifD	NifD	JAGNSM010000017.1_26	NifK	NifK
JADGBU010000001.1_63	NifH	NifH	JAGHZQ010000053.1_78	NifD	NifD	JAGOOC010000061.1_3	NifK	NifK
JADGBT010000007.1_6	NifH	NifH	CP051234.1_1093	NifD	NifD	JAGOGJ010000064.1_14	NifK	NifK
JADGBP010000020.1_6	NifH	NifH	JAFIHR010000331.1_2	NifD	NifD	JAGODN010000242.1_5	NifK	NifK
JADGBN010000039.1_23	NifH	NifH	JAFIGT010000017.1_84	NifD	NifD	JAGPIY010000055.1_6	NifK	NifK
JADGBM010000040.1_11	NifH	NifH	JAFNAB010000032.1_22	NifD	NifD	JAGTVF010000014.1_1	NifK	NifK
JADGBH010000045.1_11	NifH	NifH	JAFNAS010000013.1_22	NifD	NifD	JAGTVD010000177.1_4	NifK	NifK
JADGBE010000018.1_33	NifH	NifH	JAFNAV010000009.1_55	NifD	NifD	JAFEGB010000035.1_20	NifK	NifK
JADGAZ010000008.1_86	NifH	NifH	JAGFXO010000075.1_2	NifD	NifD	JAFEFW010000654.1_14	NifK	NifK
JADGAX010000001.1_66	NifH	NifH	JADGRL010000026.1_44	NifD	NifD	JAFEDK010000030.1_49	NifK	NifK
JADGAR010000021.1_35	NifH	NifH	JADGRK010000094.1_2	NifD	NifD	JAFEDJ010000013.1_162	NifK	NifK
JADFZV010000004.1_55	NifH	NifH	JADGQO010000200.1_22	NifD	NifD	JAFEDI010000046.1_3	NifK	NifK
JADFZS010000089.1_8	NifH	NifH	JADGNM010000057.1_4	NifD	NifD	JAGTSE010000006.1_9	NifK	NifK
JADFZQ010000002.1_178	NifH	NifH	JAGFZX010000051.1_17	NifD	NifD	JAGTRM010000007.1_60	NifK	NifK
JADFZP010000129.1_7	NifH	NifH	JAGGAD010000016.1_55	NifD	NifD	JAGTRJ010000011.1_63	NifK	NifK
JADFZF010000316.1_2	NifH	NifH	JAGGAC010000012.1_19	NifD	NifD	JAGSYU010000102.1_19	NifK	NifK
JADFYY010000116.1_8	NifH	NifH	JAGGAB010000004.1_99	NifD	NifD	JAFDVZ010000014.1_137	NifK	NifK
JADFYS010000075.1_3	NifH	NifH	JAGGAE010000064.1_4	NifD	NifD	JAGXSU010000059.1_4	NifK	NifK
JADFYO010000021.1_15	NifH	NifH	JAGNWJ010000062.1_11	NifD	NifD	JAGXQV010000025.1_10	NifK	NifK
JADFYM010000043.1_20	NifH	NifH	JAGOOC010000061.1_4	NifD	NifD	JAGYPB010000031.1_7	NifK	NifK
JADFYN010000267.1_1	NifH	NifH	JAGOGJ010000064.1_13	NifD	NifD	JAHDLO010000020.1_32	NifK	NifK
JADFXU010000038.1_9	NifH	NifH	JAGODN010000242.1_4	NifD	NifD	JAHDQM010000027.1_29	NifK	NifK
JADFXV010000031.1_16	NifH	NifH	JAGPIY010000055.1_7	NifD	NifD	JAHDPL010000023.1_14	NifK	NifK
JADFXP010000003.1_30	NifH	NifH	JAGTVF010000014.1_2	NifD	NifD	JAHDOI010000017.1_7	NifK	NifK
JADFXO010000112.1_2	NifH	NifH	JAGTVD010000177.1_5	NifD	NifD	JAGYWI010000039.1_3	NifK	NifK
JADFXD010000012.1_36	NifH	NifH	JAFEGB010000035.1_19	NifD	NifD	JAHHZF010000006.1_226	NifK	NifK
JADFXG010000040.1_11	NifH	NifH	JAFEFW010000654.1_13	NifD	NifD	JADMKB010000003.1_165	NifK	NifK
JADFXB010000014.1_34	NifH	NifH	JAFEDK010000030.1_50	NifD	NifD	JADMKC010000006.1_2	NifK	NifK
JADFWS010000059.1_8	NifH	NifH	JAFEDJ010000013.1_161	NifD	NifD	JADMKA010000267.1_33	NifK	NifK
CP042469.1_3318	NifH	NifH	JAFEDI010000046.1_2	NifD	NifD	JAHJBC010000009.1_198	NifK	NifK
JACYMD010000042.1_27	NifH	NifH	JAGTSE010000006.1_10	NifD	NifD	JAHIVT010000103.1_5	NifK	NifK
DVEB01000153.1_6	NifH	NifH	JAGTRM010000007.1_59	NifD	NifD	JAHIVH010000061.1_303	NifK	NifK
JADMLA020000022.1_101	NifH	NifH	JAGTRJ010000011.1_62	NifD	NifD	JAHIUA010000100.1_8	NifK	NifK
WFUT01000007.1_22	NifH	NifH	JAGSYU010000102.1_20	NifD	NifD	JAHITX010000079.1_96	NifK	NifK
WFOD01000145.1_9	NifH	NifH	JAFDVZ010000014.1_136	NifD	NifD	JAHIUD010000076.1_15	NifK	NifK
WFZW01000167.1_1	NifH	NifH	JAGXSZ010000017.1_23	NifD	NifD	JAHIRD010000037.1_8	NifK	NifK
WFVQ01000083.1_5	NifH	NifH	JAGXSU010000059.1_3	NifD	NifD	JAHJNN010000008.1_301	NifK	NifK
WFVK01000137.1_2	NifH	NifH	JAGXQV010000025.1_9	NifD	NifD	JAHJNL010000086.1_63	NifK	NifK
WGER01000001.1_9	NifH	NifH	JAGYPB010000031.1_8	NifD	NifD	JAHJNJ010000024.1_59	NifK	NifK
WGBU01000055.1_14	NifH	NifH	JAHDLO010000020.1_31	NifD	NifD	JAHJLV010000019.1_5	NifK	NifK
WGBG01000092.1_5	NifH	NifH	JAHDPL010000023.1_13	NifD	NifD	JAHJLI010000255.1_15	NifK	NifK
WAQR01000070.1_6	NifH	NifH	JAHDOI010000017.1_6	NifD	NifD	JAHJLB010000006.1_43	NifK	NifK
JADMXW010000007.1_98	NifH	NifH	JAGYWI010000039.1_2	NifD	NifD	JAHJKA010000030.1_19	NifK	NifK
JAATGU010000055.1_16	NifH	NifH	JAHHZF010000006.1_227	NifD	NifD	JAHJJU010000024.1_41	NifK	NifK
JAATGN010000138.1_2	NifH	NifH	JADMKB010000003.1_166	NifD	NifD	JAHJJD010000107.1_39	NifK	NifK
JAATGP010000020.1_101	NifH	NifH	JADMKC010000006.1_1	NifD	NifD	JAHJIY010000006.1_57	NifK	NifK
JAATFX010000136.1_5	NifH	NifH	JADMKA010000267.1_34	NifD	NifD	JAHJIQ010000030.1_113	NifK	NifK
JAATFT010000030.1_12	NifH	NifH	JAHJBC010000009.1_197	NifD	NifD	JAHJHI010000039.1_119	NifK	NifK
JAATEU010000146.1_1	NifH	NifH	JAHIVT010000153.1_49	NifD	NifD	JAHJRQ010000015.1_13	NifK	NifK
JAATGX010000012.1_5	NifH	NifH	JAHIVH010000061.1_304	NifD	NifD	JAAOMR010000125.1_34	NifK	NifK
JACCQO010000001.1_37	NifH	NifH	JAHITY010000070.1_36	NifD	NifD	JAHIND010000002.1_40	NifK	NifK
JACCQI010000006.1_21	NifH	NifH	JAHIUA010000100.1_7	NifD	NifD	JAHILF010000141.1_19	NifK	NifK
JAECRO010000012.1_27	NifH	NifH	JAHITX010000079.1_97	NifD	NifD	JAHIFE010000121.1_50	NifK	NifK
WGNO01000026.1_20	NifH	NifH	JAHIUD010000076.1_14	NifD	NifD	JAHIQM010000004.1_181	NifK	NifK
WGNK01000004.1_132	NifH	NifH	JAHIRD010000037.1_7	NifD	NifD	JAHIQV010000404.1_2	NifK	NifK
WGNC01000010.1_185	NifH	NifH	JAHJNN010000008.1_300	NifD	NifD	JAHIQT010000088.1_2	NifK	NifK
WGLP01000005.1_39	NifH	NifH	JAHJNL010000086.1_62	NifD	NifD	CP036163.1_962	NifK	NifK
JACOUQ010000027.1_52	NifH	NifH	JAHJNJ010000024.1_60	NifD	NifD	JAHRHW010000315.1_5	NifK	NifK
JACOUB010000010.1_11	NifH	NifH	JAHJLV010000019.1_4	NifD	NifD	JAGVSR010000023.1_9	NifK	NifK
JACPFJ010000023.1_140	NifH	NifH	JAHJLI010000255.1_14	NifD	NifD	JAFLLC010000001.1_3	NifK	NifK
JACPEG010000012.1_30	NifH	NifH	JAHJLB010000006.1_42	NifD	NifD	JAFLKR010000027.1_19	NifK	NifK
JACPOH010000397.1_2	NifH	NifH	JAHJKA010000025.1_2	NifD	NifD	JAFLKN010000044.1_36	NifK	NifK
JACQBS010000135.1_20	NifH	NifH	JAHJJU010000024.1_40	NifD	NifD	JAFLKM010000008.1_56	NifK	NifK
JACQAD010000102.1_20	NifH	NifH	JAHJJD010000107.1_38	NifD	NifD	JAFDBS010000221.1_8	NifK	NifK
JACPZO010000030.1_21	NifH	NifH	JAHJIY010000006.1_58	NifD	NifD	JABBNX010000017.1_15	NifK	NifK
JACPZK010000022.1_60	NifH	NifH	JAHJIQ010000030.1_112	NifD	NifD	JAHHHW010000089.1_38	NifK	NifK
JACPYU010000006.1_5	NifH	NifH	JAHJHI010000039.1_120	NifD	NifD	JAHHHH010000004.1_163	NifK	NifK
JACQFX010000013.1_123	NifH	NifH	JAHJRQ010000015.1_14	NifD	NifD	JAHHHC010000005.1_32	NifK	NifK
JACQEX010000062.1_7	NifH	NifH	JAAOMR010000125.1_35	NifD	NifD	JAHHHB010000003.1_39	NifK	NifK
JACQZE010000003.1_429	NifH	NifH	JAHIND010000002.1_39	NifD	NifD	JAGRPM010000022.1_62	NifK	NifK
JACQYS010000027.1_36	NifH	NifH	JAHILF010000141.1_20	NifD	NifD	JAIBFA010000047.1_50	NifK	NifK
JACQYR010000035.1_10	NifH	NifH	JAHIFE010000121.1_51	NifD	NifD	JAIBEY010000039.1_121	NifK	NifK
JACQYM010000212.1_1	NifH	NifH	JAHIQM010000004.1_182	NifD	NifD	JAHBZL010000017.1_52	NifK	NifK
JACQYN010000073.1_8	NifH	NifH	JAHIQC010000277.1_2	NifD	NifD	JAIELG010000009.1_61	NifK	NifK
JACQWY010000037.1_86	NifH	NifH	JAHIQV010000404.1_1	NifD	NifD	JAIOJO010000044.1_10	NifK	NifK
JACQWU010000204.1_3	NifH	NifH	CP036163.1_963	NifD	NifD	JAIFND010000120.1_2	NifK	NifK
JACRHL010000011.1_59	NifH	NifH	JAHRHW010000315.1_4	NifD	NifD	JAIFMS010000164.1_5	NifK	NifK
JACRHH010000004.1_36	NifH	NifH	JAGVSR010000023.1_10	NifD	NifD	JAIFLU010000191.1_14	NifK	NifK
JACRHJ010000001.1_9	NifH	NifH	JAFLLC010000084.1_4	NifD	NifD	JAIFLP010000130.1_15	NifK	NifK
JACRGY010000106.1_16	NifH	NifH	JAFLKR010000027.1_20	NifD	NifD	JAIFKM010000218.1_12	NifK	NifK
JACREW010000217.1_4	NifH	NifH	JAFLKN010000044.1_35	NifD	NifD	JAGVPN010000198.1_3	NifK	NifK
JACRDF010000024.1_69	NifH	NifH	JAFLKK010000022.1_15	NifD	NifD	JAGVPM010000161.1_4	NifK	NifK
JACRDE010000486.1_5	NifH	NifH	JAFDBS010000221.1_7	NifD	NifD	JAGVOW010000060.1_23	NifK	NifK
JACRAZ010000061.1_32	NifH	NifH	JABBNX010000017.1_17	NifD	NifD	JAGVNQ010000200.1_14	NifK	NifK
JACRBA010000159.1_1	NifH	NifH	JAHHHW010000089.1_37	NifD	NifD	JAIHAL010000002.1_188	NifK	NifK
JACQZP010000019.1_167	NifH	NifH	JAHHHH010000004.1_164	NifD	NifD	JAIHAU010000030.1_13	NifK	NifK
JACQZF010000039.1_8	NifH	NifH	JAHHHC010000005.1_40	NifD	NifD	JAGVIV010000284.1_1	NifK	NifK
JACROP010000056.1_4	NifH	NifH	JAHHHB010000003.1_64	NifD	NifD	JAGVGT010000080.1_28	NifK	NifK
JACRMS010000039.1_78	NifH	NifH	JAGRPM010000022.1_61	NifD	NifD	JAGVGH010000044.1_11	NifK	NifK
JACRMT010000012.1_57	NifH	NifH	JAIBFA010000047.1_51	NifD	NifD	JAGVGD010000013.1_9	NifK	NifK
JACRMN010000017.1_75	NifH	NifH	JAIBEY010000039.1_120	NifD	NifD	JAGVAH010000085.1_3	NifK	NifK
JACRMM010000046.1_14	NifH	NifH	JAHBZL010000017.1_53	NifD	NifD	JAGUYQ010000017.1_2	NifK	NifK
JACRLN010000006.1_44	NifH	NifH	JAIELG010000009.1_62	NifD	NifD	JAGUXX010000267.1_12	NifK	NifK
JACRLQ010000084.1_23	NifH	NifH	JAIOJO010000044.1_11	NifD	NifD	JAGUWD010000007.1_208	NifK	NifK
JACRJC010000029.1_28	NifH	NifH	JAIFMS010000164.1_4	NifD	NifD	JAGUVW010000026.1_44	NifK	NifK
JACRJB010000068.1_113	NifH	NifH	JAIFLU010000191.1_13	NifD	NifD	JAGUVT010000060.1_5	NifK	NifK
JACRHS010000005.1_143	NifH	NifH	JAIFLP010000130.1_16	NifD	NifD	JAIWON010000062.1_1	NifK	NifK
JACRHF010000025.1_9	NifH	NifH	JAIFKX010000013.1_2	NifD	NifD	JAIWOG010000205.1_3	NifK	NifK
JACRHC010000049.1_15	NifH	NifH	JAIFKN010000216.1_24	NifD	NifD	CP075902.1_2997	NifK	NifK
JACRHE010000068.1_18	NifH	NifH	JAGVPN010000217.1_1	NifD	NifD	JAGQRV010000003.1_93	NifK	NifK
JACRHB010000156.1_2	NifH	NifH	JAGVPM010000161.1_5	NifD	NifD	JAGQRL010000254.1_14	NifK	NifK
JACREG010000055.1_2	NifH	NifH	JAGVOW010000060.1_24	NifD	NifD	JAGRBZ010000755.1_2	NifK	NifK
JACRDM010000046.1_13	NifH	NifH	JAGVOT010000030.1_18	NifD	NifD	JAGRMP010000179.1_16	NifK	NifK
JACRDI010000026.1_83	NifH	NifH	JAGVNQ010000200.1_15	NifD	NifD	JAGRKN010000170.1_11	NifK	NifK
JACRDD010000023.1_4	NifH	NifH	JAIPUR010000017.1_19	NifD	NifD	JAHLLK010000028.1_34	NifK	NifK
JACRDC010000009.1_39	NifH	NifH	JAGVIV010000114.1_3	NifD	NifD	JAHLLM010000043.1_43	NifK	NifK
JACRDG010000112.1_73	NifH	NifH	JAGVHR010000064.1_3	NifD	NifD	JAHLKT010000004.1_566	NifK	NifK
JACRCS010000009.1_4	NifH	NifH	JAGVGT010000080.1_29	NifD	NifD	JAGRHW010000066.1_1	NifK	NifK
JACRCO010000071.1_85	NifH	NifH	JAGVGH010000044.1_10	NifD	NifD	JAGRHI010000035.1_1	NifK	NifK
JACRCN010000010.1_12	NifH	NifH	JAGVGD010000013.1_10	NifD	NifD	JAGRHA010000290.1_20	NifK	NifK
JACRCK010000276.1_14	NifH	NifH	JAGVAH010000085.1_4	NifD	NifD	JAGRES010000015.1_140	NifK	NifK
JACRCG010000328.1_2	NifH	NifH	JAGUYQ010000017.1_3	NifD	NifD	JAHRYZ010000029.1_19	NifK	NifK
JACRCD010000018.1_17	NifH	NifH	JAGUXX010000267.1_13	NifD	NifD	JACKCV010000001.1_598	NifK	NifK
JACRBZ010000091.1_21	NifH	NifH	JAGUWD010000007.1_207	NifD	NifD	JACKCP010000019.1_11	NifK	NifK
JACRBX010000224.1_6	NifH	NifH	JAGUVW010000026.1_45	NifD	NifD	JACKJI010000001.1_62	NifK	NifK
JACRNJ010000002.1_53	NifH	NifH	JAGUVT010000060.1_6	NifD	NifD	JACKJC010000003.1_18	NifK	NifK
JACRNC010000021.1_43	NifH	NifH	JAICDD010000029.1_6	NifD	NifD	JACKIG010000013.1_94	NifK	NifK
JACRPZ010000054.1_13	NifH	NifH	JAIWON010000062.1_2	NifD	NifD	JAIMKR010000026.1_6	NifK	NifK
JACRQA010000165.1_3	NifH	NifH	JAIWOG010000205.1_2	NifD	NifD	JAIMKP010000069.1_9	NifK	NifK
JACRPV010000200.1_25	NifH	NifH	JAIWOE010000057.1_8	NifD	NifD	DYDL01000051.1_1	NifK	NifK
JACRPO010000005.1_740	NifH	NifH	JAGQRV010000003.1_92	NifD	NifD	DYPD01000088.1_12	NifK	NifK
JACRHD010000067.1_124	NifH	NifH	JAGQRL010000254.1_15	NifD	NifD	DYNN01000156.1_1	NifK	NifK
[truncated: 3,214 more rows]

## Sheet: Table_S7
Table S6 – Results of NifFinder for NifHDK prediction utilizing NFixDB catalogue - summary of NCBI RefSeq best hits for incongruent annotation list
[truncated: 227 more rows]
